# Supplementary material for: Transcriptome Analysis of the Silkworm (Bombyx mori) by High-Throughput RNA Sequencing
Source: PLoS One. 2012 Aug 23;7(8):e43713. doi: 10.1371/journal.pone.0043713 (PMC3426547; doi:10.1371/journal.pone.0043713)
Supplement: Table S3 — Details of the 5,911 new exons found in the annotated silkworm genes. (XLS) [file pone.0043713.s007.xls]

## Sheet: Supplementary Table S4-New exon
Seqid	Transcript_id	Exon_number	Start	End	Ref_transcript_id
nscaf1022	CUFF.10.2	1	11384	11493	BGIBMGA000001
nscaf1071	CUFF.17.1	1	112119	112266	BGIBMGA000034
nscaf1071	CUFF.47.1	3	1217335	1217379	BGIBMGA000002
nscaf1071	CUFF.50.1	1	1226447	1226702	BGIBMGA000002
nscaf1071	CUFF.55.1	5	1222102	1222143	BGIBMGA000002
nscaf1071	CUFF.55.1	8	1224602	1224703	BGIBMGA000002
nscaf1071	CUFF.60.1	5	1230688	1230844	BGIBMGA000002
nscaf1071	CUFF.60.1	6	1231373	1231539	BGIBMGA000002
nscaf1071	CUFF.61.1	4	1297532	1297615	BGIBMGA000063
nscaf1071	CUFF.62.1	3	1000547	1000692	BGIBMGA000005
nscaf1071	CUFF.62.1	5	1003862	1003925	BGIBMGA000005
nscaf1071	CUFF.62.1	7	1004778	1004963	BGIBMGA000005
nscaf1087	CUFF.65.1	8	7780	7914	BGIBMGA000065
nscaf1108	CUFF.71.1	3	150389	150424	BGIBMGA000114
nscaf1108	CUFF.73.1	1	151622	151652	BGIBMGA000114
nscaf1108	CUFF.93.3	3	474116	474214	BGIBMGA000122
nscaf1108	CUFF.95.1	15	495963	496064	BGIBMGA000104
nscaf1108	CUFF.97.1	1	665033	665072	BGIBMGA000098
nscaf1108	CUFF.98.1	1	496723	496904	BGIBMGA000104
nscaf1108	CUFF.98.2	1	497592	497655	BGIBMGA000104
nscaf1108	CUFF.118.1	6	661976	662138	BGIBMGA000098
nscaf1108	CUFF.120.1	5	548724	549726	BGIBMGA000103
nscaf1108	CUFF.121.1	1	548077	548719	BGIBMGA000103
nscaf1108	CUFF.130.1	3	589714	589773	BGIBMGA000101
nscaf1108	CUFF.130.2	3	589714	589773	BGIBMGA000101
nscaf1108	CUFF.130.2	6	598659	598718	BGIBMGA000101
nscaf1108	CUFF.131.1	1	592964	593976	BGIBMGA000101
nscaf1108	CUFF.135.1	1	1354534	1355047	BGIBMGA000088
nscaf1108	CUFF.135.1	2	1356298	1356348	BGIBMGA000088
nscaf1108	CUFF.136.1	1	1355657	1356341	BGIBMGA000088
nscaf1108	CUFF.140.3	1	1367472	1367524	BGIBMGA000131
nscaf1108	CUFF.138.1	3	1337626	1337721	BGIBMGA000130
nscaf1108	CUFF.138.2	3	1337626	1337721	BGIBMGA000130
nscaf1108	CUFF.138.3	3	1337626	1337721	BGIBMGA000130
nscaf1108	CUFF.159.1	4	1384032	1384059	BGIBMGA000086
nscaf1108	CUFF.178.1	2	701074	701149	BGIBMGA000097
nscaf1108	CUFF.178.2	2	701062	701149	BGIBMGA000097
nscaf1108	CUFF.178.3	2	701062	701149	BGIBMGA000097
nscaf1108	CUFF.184.1	3	1774481	1774581	BGIBMGA000140
nscaf1108	CUFF.184.1	4	1775257	1775344	BGIBMGA000140
nscaf1108	CUFF.184.1	19	1796266	1796352	BGIBMGA000140
nscaf1108	CUFF.185.1	4	576553	576736	BGIBMGA000102
nscaf1108	CUFF.183.1	10	1655257	1655364	BGIBMGA000136
nscaf1108	CUFF.191.1	3	2117518	2117571	BGIBMGA000080
nscaf1108	CUFF.199.1	9	2363947	2364064	BGIBMGA000154
nscaf1108	CUFF.202.1	3	2511898	2512025	BGIBMGA000156
nscaf1108	CUFF.215.1	3	2388108	2388170	BGIBMGA000073
nscaf1108	CUFF.215.2	3	2388108	2388170	BGIBMGA000073
nscaf1108	CUFF.206.1	8	2071543	2071563	BGIBMGA000146
nscaf1108	CUFF.206.2	8	2071543	2071563	BGIBMGA000146
nscaf1108	CUFF.228.1	1	3410453	3410556	BGIBMGA000067
nscaf1108	CUFF.235.1	1	3088967	3088993	BGIBMGA000164
nscaf125	CUFF.245.1	3	69776	69793	BGIBMGA000179
nscaf125	CUFF.246.1	1	70063	70252	BGIBMGA000179
nscaf1299	CUFF.267.1	1	302841	302868	BGIBMGA000198
nscaf1299	CUFF.273.1	4	302562	302596	BGIBMGA000198
nscaf1485	CUFF.301.1	1	11702	11807	BGIBMGA000204
nscaf1485	CUFF.301.1	2	12951	13002	BGIBMGA000204
nscaf1485	CUFF.303.1	1	13069	13091	BGIBMGA000204
nscaf1485	CUFF.303.2	1	13069	13091	BGIBMGA000204
nscaf125	CUFF.282.1	1	92662	93710	BGIBMGA000175
nscaf125	CUFF.283.1	2	93294	93705	BGIBMGA000175
nscaf125	CUFF.304.1	5	98176	98277	BGIBMGA000175
nscaf1459	CUFF.313.1	2	6145	6366	BGIBMGA000203
nscaf1459	CUFF.313.2	2	6145	6450	BGIBMGA000203
nscaf1516	CUFF.327.1	1	26789	26884	BGIBMGA000206
nscaf1108	CUFF.309.1	5	2306179	2306216	BGIBMGA000076
nscaf1108	CUFF.309.3	1	2281688	2281726	BGIBMGA000153
nscaf1108	CUFF.309.3	4	2306179	2306216	BGIBMGA000076
nscaf1681	CUFF.356.1	3	103954	104033	BGIBMGA000357
nscaf1681	CUFF.365.1	2	107907	108053	BGIBMGA000356
nscaf1681	CUFF.365.1	3	108590	108656	BGIBMGA000356
nscaf1681	CUFF.365.1	4	109275	109422	BGIBMGA000356
nscaf1108	CUFF.367.1	8	2374709	2374791	BGIBMGA000074
nscaf1681	CUFF.370.1	1	146170	146191	BGIBMGA000364
nscaf1681	CUFF.370.1	3	146551	146700	BGIBMGA000364
nscaf1681	CUFF.380.1	11	224611	224724	BGIBMGA000366
nscaf1681	CUFF.381.2	8	98585	98728	BGIBMGA000362
nscaf1681	CUFF.381.3	1	91316	91368	BGIBMGA000362
nscaf1681	CUFF.382.1	5	247610	247701	BGIBMGA000351
nscaf1681	CUFF.382.1	7	248372	248491	BGIBMGA000351
nscaf1681	CUFF.382.1	13	253360	253515	BGIBMGA000351
nscaf1681	CUFF.382.1	14	253963	254764	BGIBMGA000351
nscaf1681	CUFF.382.2	6	247610	247701	BGIBMGA000351
nscaf1681	CUFF.382.2	8	248372	248491	BGIBMGA000351
nscaf1681	CUFF.382.2	14	252033	252169	BGIBMGA000351
nscaf1681	CUFF.382.2	15	253360	253515	BGIBMGA000351
nscaf1681	CUFF.382.2	16	253963	254764	BGIBMGA000351
nscaf1681	CUFF.392.1	1	417391	417585	BGIBMGA000344
nscaf1681	CUFF.393.1	1	418004	418121	BGIBMGA000344
nscaf1681	CUFF.393.1	2	418515	418700	BGIBMGA000344
nscaf1681	CUFF.396.1	2	414396	414615	BGIBMGA000344
nscaf1681	CUFF.396.1	3	415212	415342	BGIBMGA000344
nscaf1681	CUFF.396.1	4	415436	415565	BGIBMGA000344
nscaf1681	CUFF.396.2	2	414396	414723	BGIBMGA000344
nscaf1681	CUFF.396.2	3	415212	415342	BGIBMGA000344
nscaf1681	CUFF.396.2	4	415436	415565	BGIBMGA000344
nscaf1681	CUFF.397.1	3	453733	453814	BGIBMGA000340
nscaf1681	CUFF.398.1	2	473606	473736	BGIBMGA000339
nscaf1681	CUFF.398.1	3	474689	474850	BGIBMGA000339
nscaf1485	CUFF.399.1	14	27323	27416	BGIBMGA000204
nscaf1485	CUFF.399.1	15	28880	28975	BGIBMGA000204
nscaf1485	CUFF.399.2	14	27323	27416	BGIBMGA000204
nscaf1485	CUFF.399.2	15	28880	28978	BGIBMGA000204
nscaf1485	CUFF.399.3	14	27323	27416	BGIBMGA000204
nscaf1485	CUFF.399.3	15	28880	28975	BGIBMGA000204
nscaf1681	CUFF.400.1	4	478468	478508	BGIBMGA000339
nscaf1681	CUFF.400.2	4	478623	478659	BGIBMGA000339
nscaf1681	CUFF.451.1	4	1159959	1160138	BGIBMGA000383
nscaf1681	CUFF.452.1	1	837088	837151	BGIBMGA000374
nscaf1681	CUFF.456.2	5	870471	870512	BGIBMGA000319
nscaf1681	CUFF.457.1	2	1282294	1282371	BGIBMGA000313
nscaf1681	CUFF.457.2	2	1282294	1282371	BGIBMGA000313
nscaf1681	CUFF.457.3	2	1282294	1282371	BGIBMGA000313
nscaf1681	CUFF.468.1	1	1603796	1604446	BGIBMGA000308
nscaf1681	CUFF.472.1	2	789732	789845	BGIBMGA000321
nscaf1681	CUFF.472.2	2	789732	789845	BGIBMGA000321
nscaf1681	CUFF.475.1	1	1655482	1655522	BGIBMGA000392
nscaf1681	CUFF.475.2	1	1655488	1655522	BGIBMGA000392
nscaf1681	CUFF.485.2	1	1503341	1503377	BGIBMGA000391
nscaf1681	CUFF.490.1	6	1652131	1652209	BGIBMGA000392
nscaf1681	CUFF.490.1	7	1652461	1652591	BGIBMGA000392
nscaf1681	CUFF.491.1	3	1689553	1689938	BGIBMGA000305
nscaf1681	CUFF.492.1	3	1714697	1714831	BGIBMGA000393
nscaf1681	CUFF.497.1	1	1337425	1337559	BGIBMGA000387
nscaf1681	CUFF.497.1	2	1337630	1337732	BGIBMGA000387
nscaf1681	CUFF.497.1	16	1360120	1360308	BGIBMGA000387
nscaf1681	CUFF.497.2	4	1350204	1350377	BGIBMGA000387
nscaf1681	CUFF.497.2	10	1360120	1360308	BGIBMGA000387
nscaf1681	CUFF.497.3	5	1349019	1349063	BGIBMGA000387
nscaf1681	CUFF.497.4	5	1350204	1350377	BGIBMGA000387
nscaf1681	CUFF.497.4	11	1360120	1360308	BGIBMGA000387
nscaf1681	CUFF.499.1	6	1445396	1445498	BGIBMGA000312
nscaf1681	CUFF.499.1	7	1446356	1446450	BGIBMGA000312
nscaf1681	CUFF.500.1	1	1865886	1865915	BGIBMGA000298
nscaf1681	CUFF.500.1	2	1865987	1866013	BGIBMGA000298
nscaf1681	CUFF.500.1	3	1866097	1866160	BGIBMGA000298
nscaf1681	CUFF.500.1	4	1867590	1868081	BGIBMGA000298
nscaf1681	CUFF.500.1	5	1868859	1869017	BGIBMGA000298
nscaf1681	CUFF.502.1	1	2076530	2076745	BGIBMGA000402
nscaf1681	CUFF.513.3	1	1462649	1462726	BGIBMGA000390
nscaf1681	CUFF.519.1	1	2231343	2231478	BGIBMGA000404
nscaf1681	CUFF.524.1	3	804660	804914	BGIBMGA000372
nscaf1681	CUFF.524.2	3	804660	804914	BGIBMGA000372
nscaf1681	CUFF.526.1	4	2625151	2625234	BGIBMGA000415
nscaf1681	CUFF.527.1	1	2630922	2631128	BGIBMGA000415
nscaf1681	CUFF.529.1	3	2373987	2374123	BGIBMGA000409
nscaf1681	CUFF.529.1	6	2379832	2380074	BGIBMGA000410
nscaf1681	CUFF.529.2	3	2373987	2374123	BGIBMGA000409
nscaf1681	CUFF.530.1	1	2374599	2374732	BGIBMGA000409
nscaf1681	CUFF.543.1	6	2828534	2828614	BGIBMGA000291
nscaf1681	CUFF.548.1	1	3025888	3025914	BGIBMGA000287
nscaf1681	CUFF.548.1	2	3026192	3026304	BGIBMGA000287
nscaf1681	CUFF.552.1	3	3127708	3127920	BGIBMGA000282
nscaf1681	CUFF.559.1	1	1869305	1871196	BGIBMGA000298
nscaf1681	CUFF.559.1	4	1876677	1876744	BGIBMGA000298
nscaf1681	CUFF.559.2	1	1869305	1871196	BGIBMGA000298
nscaf1681	CUFF.559.2	4	1876677	1876744	BGIBMGA000298
nscaf1681	CUFF.569.1	3	3397053	3397141	BGIBMGA000252
nscaf1681	CUFF.569.1	4	3398112	3398268	BGIBMGA000252
nscaf1681	CUFF.621.1	4	3786999	3787082	BGIBMGA000444
nscaf1681	CUFF.621.1	10	3793848	3793955	BGIBMGA000444
nscaf1681	CUFF.644.1	2	5114764	5114889	BGIBMGA000467
nscaf1681	CUFF.647.1	5	5137785	5137828	BGIBMGA000467
nscaf1681	CUFF.655.1	9	4696726	4696836	BGIBMGA000237
nscaf1681	CUFF.655.2	9	4696726	4696836	BGIBMGA000237
nscaf1681	CUFF.665.1	6	5181136	5181186	BGIBMGA000469
nscaf1681	CUFF.672.1	5	5186555	5186615	BGIBMGA000230
nscaf1681	CUFF.672.1	13	5196473	5196614	BGIBMGA000229
nscaf1681	CUFF.672.1	14	5196791	5196981	BGIBMGA000229
nscaf1681	CUFF.692.2	3	5678807	5678862	BGIBMGA000219
nscaf1681	CUFF.693.1	10	5673260	5673353	BGIBMGA000472
nscaf1681	CUFF.693.1	11	5674564	5674702	BGIBMGA000472
nscaf1681	CUFF.693.2	1	5667989	5668010	BGIBMGA000472
nscaf1681	CUFF.693.2	9	5673260	5673353	BGIBMGA000472
nscaf1681	CUFF.693.2	10	5674564	5674702	BGIBMGA000472
nscaf1681	CUFF.695.1	8	5455533	5455691	BGIBMGA000223
nscaf1690	CUFF.708.1	8	177387	177542	BGIBMGA000603
nscaf1690	CUFF.714.1	1	180990	181000	BGIBMGA000603
nscaf1690	CUFF.715.1	1	194687	195283	BGIBMGA000603
nscaf1690	CUFF.729.3	2	563848	563892	BGIBMGA000600
nscaf1690	CUFF.733.1	3	864685	864759	BGIBMGA000621
nscaf1690	CUFF.733.2	3	864685	864759	BGIBMGA000621
nscaf1690	CUFF.736.1	4	866774	866831	BGIBMGA000621
nscaf1690	CUFF.736.1	5	867401	867522	BGIBMGA000621
nscaf1681	CUFF.737.1	9	4597410	4597557	BGIBMGA000238
nscaf1681	CUFF.737.2	8	4597410	4597557	BGIBMGA000238
nscaf1681	CUFF.737.3	11	4597410	4597557	BGIBMGA000238
nscaf1681	CUFF.739.1	2	4637866	4638005	BGIBMGA000457
nscaf1690	CUFF.748.1	4	850538	850667	BGIBMGA000593
nscaf1690	CUFF.760.1	8	1444802	1444993	BGIBMGA000581
nscaf1690	CUFF.764.1	4	1846587	1846667	BGIBMGA000574
nscaf1690	CUFF.762.1	4	536794	536915	BGIBMGA000601
nscaf1690	CUFF.765.1	1	538805	539637	BGIBMGA000601
nscaf1690	CUFF.768.1	1	541862	542186	BGIBMGA000601
nscaf1690	CUFF.769.1	11	1683627	1683764	BGIBMGA000579
nscaf1690	CUFF.769.2	10	1683627	1683764	BGIBMGA000579
nscaf1690	CUFF.769.3	10	1683627	1683764	BGIBMGA000579
nscaf1690	CUFF.769.4	9	1683627	1683764	BGIBMGA000579
nscaf1690	CUFF.778.1	6	1702039	1702198	BGIBMGA000578
nscaf1690	CUFF.778.1	7	1703056	1703153	BGIBMGA000578
nscaf1690	CUFF.778.1	12	1709103	1709241	BGIBMGA000578
nscaf1690	CUFF.778.2	6	1702039	1702198	BGIBMGA000578
nscaf1690	CUFF.778.2	7	1703056	1703153	BGIBMGA000578
nscaf1690	CUFF.794.2	4	2273764	2273788	BGIBMGA000572
nscaf1690	CUFF.798.1	2	1281313	1281513	BGIBMGA000584
nscaf1690	CUFF.798.2	2	1279078	1279190	BGIBMGA000584
nscaf1690	CUFF.798.2	3	1281313	1281513	BGIBMGA000584
nscaf1690	CUFF.800.1	1	1288165	1288368	BGIBMGA000584
nscaf1690	CUFF.801.1	1	1294861	1295308	BGIBMGA000584
nscaf1690	CUFF.820.1	7	3411097	3411174	BGIBMGA000659
nscaf1690	CUFF.822.1	7	3366630	3366723	BGIBMGA000560
nscaf1690	CUFF.822.1	8	3367132	3367256	BGIBMGA000560
nscaf1690	CUFF.830.1	1	3502659	3502693	BGIBMGA000557
nscaf1690	CUFF.830.1	4	3506602	3507483	BGIBMGA000557
nscaf1690	CUFF.832.1	2	3518432	3518505	BGIBMGA000555
nscaf1690	CUFF.831.1	1	3518804	3519967	BGIBMGA000555
nscaf1690	CUFF.834.1	1	3523191	3525779	BGIBMGA000555
nscaf1690	CUFF.835.1	1	3520195	3523099	BGIBMGA000555
nscaf1690	CUFF.836.1	1	3525869	3526128	BGIBMGA000555
nscaf1690	CUFF.836.1	4	3527307	3527498	BGIBMGA000555
nscaf1690	CUFF.838.1	3	3550193	3550352	BGIBMGA000666
nscaf1690	CUFF.838.1	4	3550997	3551058	BGIBMGA000666
nscaf1690	CUFF.845.1	1	3419013	3419084	BGIBMGA000559
nscaf1690	CUFF.854.2	7	2916301	2916403	BGIBMGA000647
nscaf1690	CUFF.855.1	2	3670781	3670986	BGIBMGA000550
nscaf1690	CUFF.855.1	14	3687877	3688059	BGIBMGA000550
nscaf1690	CUFF.860.1	1	3579942	3580065	BGIBMGA000667
nscaf1690	CUFF.860.1	2	3582168	3582226	BGIBMGA000667
nscaf1690	CUFF.860.1	3	3582381	3582486	BGIBMGA000667
nscaf1690	CUFF.860.2	1	3579942	3580065	BGIBMGA000667
nscaf1690	CUFF.860.2	2	3582168	3582226	BGIBMGA000667
nscaf1690	CUFF.861.1	5	3741861	3742151	BGIBMGA000671
nscaf1690	CUFF.861.1	6	3743511	3743665	BGIBMGA000671
nscaf1690	CUFF.862.1	8	3757145	3757332	BGIBMGA000549
nscaf1690	CUFF.866.1	8	3854983	3855207	BGIBMGA000675
nscaf1690	CUFF.880.1	1	4171322	4171384	BGIBMGA000679
nscaf1690	CUFF.880.2	1	4171389	4171418	BGIBMGA000679
nscaf1690	CUFF.885.2	2	4365231	4365280	BGIBMGA000540
nscaf1690	CUFF.892.1	3	4586760	4586884	BGIBMGA000539
nscaf1690	CUFF.895.1	6	4640302	4640403	BGIBMGA000688
nscaf1690	CUFF.903.1	1	4659486	4659793	BGIBMGA000537
nscaf1690	CUFF.904.1	4	3782982	3783190	BGIBMGA000548
nscaf1690	CUFF.904.1	5	3784187	3784328	BGIBMGA000548
nscaf1690	CUFF.906.1	6	4684993	4685115	BGIBMGA000536
nscaf1690	CUFF.906.1	7	4686579	4686711	BGIBMGA000536
nscaf1690	CUFF.906.1	8	4686843	4686963	BGIBMGA000536
nscaf1690	CUFF.906.2	3	4683360	4683434	BGIBMGA000536
nscaf1690	CUFF.907.1	1	4688261	4689736	BGIBMGA000536
nscaf1690	CUFF.907.2	1	4688261	4689768	BGIBMGA000536
nscaf1690	CUFF.907.3	1	4688261	4689768	BGIBMGA000536
nscaf1690	CUFF.912.1	1	4735814	4735882	BGIBMGA000535
nscaf1690	CUFF.912.1	8	4742289	4742408	BGIBMGA000535
nscaf1690	CUFF.915.3	1	4354546	4354664	BGIBMGA000683
nscaf1690	CUFF.916.1	17	4162558	4162625	BGIBMGA000546
nscaf1690	CUFF.916.1	18	4163795	4163875	BGIBMGA000546
nscaf1690	CUFF.916.1	19	4164205	4164345	BGIBMGA000546
nscaf1690	CUFF.916.1	20	4164441	4164595	BGIBMGA000546
nscaf1690	CUFF.916.1	21	4165201	4165318	BGIBMGA000546
nscaf1690	CUFF.916.2	17	4162558	4162625	BGIBMGA000546
nscaf1690	CUFF.916.2	18	4163795	4163875	BGIBMGA000546
nscaf1690	CUFF.916.2	19	4164205	4164345	BGIBMGA000546
nscaf1690	CUFF.916.2	20	4164441	4164595	BGIBMGA000546
nscaf1690	CUFF.916.2	21	4165201	4165318	BGIBMGA000546
nscaf1690	CUFF.920.2	1	4224183	4224251	BGIBMGA000680
nscaf1690	CUFF.932.1	20	4975325	4975431	BGIBMGA000698
nscaf1690	CUFF.932.2	19	4975325	4975431	BGIBMGA000698
nscaf1681	CUFF.925.3	5	4921865	4921867	BGIBMGA000232
nscaf1690	CUFF.934.1	10	4824904	4825256	BGIBMGA000533
nscaf1690	CUFF.934.2	10	4824904	4825256	BGIBMGA000533
nscaf1690	CUFF.940.2	3	3172145	3172231	BGIBMGA000655
nscaf1690	CUFF.941.1	4	5195683	5195781	BGIBMGA000527
nscaf1690	CUFF.941.1	7	5197193	5197323	BGIBMGA000527
nscaf1690	CUFF.941.1	8	5199106	5199193	BGIBMGA000527
nscaf1690	CUFF.941.1	10	5203900	5204055	BGIBMGA000527
nscaf1690	CUFF.944.3	1	5118759	5119177	BGIBMGA000699
nscaf1690	CUFF.945.1	4	5174375	5174434	BGIBMGA000528
nscaf1690	CUFF.945.1	7	5176139	5176268	BGIBMGA000528
nscaf1690	CUFF.945.2	4	5174375	5174434	BGIBMGA000528
nscaf1690	CUFF.945.2	7	5176589	5176774	BGIBMGA000528
nscaf1690	CUFF.945.2	10	5178082	5178107	BGIBMGA000528
nscaf1690	CUFF.950.1	4	4837176	4837283	BGIBMGA000695
nscaf1690	CUFF.950.2	4	4837176	4837283	BGIBMGA000695
nscaf1690	CUFF.950.3	4	4837176	4837283	BGIBMGA000695
nscaf1690	CUFF.954.1	1	5391300	5391389	BGIBMGA000705
nscaf1690	CUFF.954.1	2	5391966	5392149	BGIBMGA000705
nscaf1690	CUFF.970.1	17	5169199	5169306	BGIBMGA000528
nscaf1690	CUFF.972.1	10	5472318	5472407	BGIBMGA000521
nscaf1690	CUFF.972.1	14	5473216	5473341	BGIBMGA000521
nscaf1690	CUFF.972.1	16	5473718	5473888	BGIBMGA000521
nscaf1690	CUFF.972.2	10	5472318	5472407	BGIBMGA000521
nscaf1690	CUFF.972.2	14	5473216	5473341	BGIBMGA000521
nscaf1690	CUFF.972.2	16	5473718	5473888	BGIBMGA000521
nscaf1690	CUFF.980.1	2	5939445	5939582	BGIBMGA000712
nscaf1690	CUFF.980.1	5	5940934	5941094	BGIBMGA000712
nscaf1690	CUFF.980.1	6	5943012	5943123	BGIBMGA000712
nscaf1690	CUFF.982.1	2	5954087	5954254	BGIBMGA000713
nscaf1690	CUFF.998.2	1	6002717	6002795	BGIBMGA000512
nscaf1690	CUFF.999.1	1	6003229	6003658	BGIBMGA000512
nscaf1690	CUFF.1000.1	1	6003924	6004235	BGIBMGA000512
nscaf1690	CUFF.1001.1	1	6005100	6005894	BGIBMGA000512
nscaf1690	CUFF.1010.1	7	5818217	5818384	BGIBMGA000516
nscaf1690	CUFF.1010.2	7	5818217	5818384	BGIBMGA000516
nscaf1690	CUFF.1010.3	7	5818217	5818384	BGIBMGA000516
nscaf1690	CUFF.1010.4	7	5818217	5818384	BGIBMGA000516
nscaf1690	CUFF.1012.2	8	5768372	5768545	BGIBMGA000517
nscaf1690	CUFF.1013.1	5	6275289	6275466	BGIBMGA000508
nscaf1690	CUFF.1013.1	6	6276143	6276302	BGIBMGA000508
nscaf1690	CUFF.1013.2	3	6275289	6275466	BGIBMGA000508
nscaf1690	CUFF.1013.2	4	6276143	6276302	BGIBMGA000508
nscaf1690	CUFF.1029.1	7	6571801	6571947	BGIBMGA000724
nscaf1690	CUFF.1036.1	1	6437374	6437851	BGIBMGA000723
nscaf1690	CUFF.1038.1	4	6609652	6609825	BGIBMGA000498
nscaf1690	CUFF.1046.1	4	6037033	6037136	BGIBMGA000715
nscaf1690	CUFF.1049.1	1	6874839	6874871	BGIBMGA000733
nscaf1690	CUFF.1060.1	17	6594123	6594305	BGIBMGA000725
nscaf1690	CUFF.1060.2	17	6594123	6594305	BGIBMGA000725
nscaf1690	CUFF.1061.1	1	6597020	6597441	BGIBMGA000725
nscaf1690	CUFF.1065.1	6	7148954	7149069	BGIBMGA000735
nscaf1690	CUFF.1067.1	5	6712869	6712991	BGIBMGA000496
nscaf1690	CUFF.1072.1	2	7424186	7424257	BGIBMGA000483
nscaf1690	CUFF.1073.1	1	7425273	7425326	BGIBMGA000483
nscaf1690	CUFF.1077.2	1	7257315	7257424	BGIBMGA000738
nscaf1690	CUFF.1080.1	6	6402886	6402955	BGIBMGA000503
nscaf1690	CUFF.1080.1	7	6403821	6403940	BGIBMGA000503
nscaf1690	CUFF.1080.2	6	6402886	6402955	BGIBMGA000503
nscaf1690	CUFF.1080.2	7	6403821	6403940	BGIBMGA000503
nscaf1690	CUFF.1080.3	6	6402886	6402955	BGIBMGA000503
nscaf1690	CUFF.1080.3	7	6403821	6403940	BGIBMGA000503
nscaf1690	CUFF.1091.1	6	7838722	7838727	BGIBMGA000748
nscaf1705	CUFF.1100.1	2	4205	4338	BGIBMGA000783
nscaf1705	CUFF.1101.1	2	5580	6138	BGIBMGA000783
nscaf1705	CUFF.1107.1	1	222897	223349	BGIBMGA000779
nscaf1690	CUFF.1108.1	2	7947615	7947770	BGIBMGA000478
nscaf1690	CUFF.1108.1	4	7949836	7950002	BGIBMGA000478
nscaf1690	CUFF.1108.2	2	7947615	7947770	BGIBMGA000478
nscaf1690	CUFF.1108.2	4	7949836	7950002	BGIBMGA000478
nscaf1705	CUFF.1110.1	5	226764	226835	BGIBMGA000779
nscaf1705	CUFF.1112.1	1	226081	226463	BGIBMGA000779
nscaf1690	CUFF.1113.1	2	6807522	6807679	BGIBMGA000494
nscaf1690	CUFF.1113.1	6	6812272	6812388	BGIBMGA000494
nscaf1705	CUFF.1119.1	4	235831	235957	BGIBMGA000786
nscaf1705	CUFF.1119.2	1	235466	235957	BGIBMGA000786
nscaf1690	CUFF.1128.1	7	7807666	7807776	BGIBMGA000745
nscaf1690	CUFF.1128.1	9	7808812	7808950	BGIBMGA000745
nscaf1690	CUFF.1128.2	7	7807666	7807776	BGIBMGA000745
nscaf1690	CUFF.1128.2	9	7808812	7808950	BGIBMGA000745
nscaf1690	CUFF.1134.1	1	7802027	7802230	BGIBMGA000744
nscaf1705	CUFF.1154.1	10	660393	660521	BGIBMGA000768
nscaf1705	CUFF.1154.1	11	660961	661311	BGIBMGA000768
nscaf1705	CUFF.1165.1	1	1059320	1059412	BGIBMGA000814
nscaf1705	CUFF.1166.1	2	1055007	1055131	BGIBMGA000814
nscaf1705	CUFF.1182.1	2	1226129	1226255	BGIBMGA000822
nscaf1705	CUFF.1182.1	3	1226875	1226983	BGIBMGA000822
nscaf1743	CUFF.1222.1	15	61518	61685	BGIBMGA000826
nscaf1898	CUFF.1237.1	1	202861	203544	BGIBMGA001076
nscaf1898	CUFF.1238.1	1	202868	202899	BGIBMGA001076
nscaf1898	CUFF.1231.1	3	134840	134946	BGIBMGA001078
nscaf1898	CUFF.1241.2	1	205983	206025	BGIBMGA001076
nscaf1898	CUFF.1252.1	1	347109	347993	BGIBMGA001074
nscaf1898	CUFF.1273.1	1	412238	413087	BGIBMGA001073
nscaf1898	CUFF.1275.1	1	413283	413669	BGIBMGA001073
nscaf1690	CUFF.1232.1	4	1008444	1008488	BGIBMGA000624
nscaf1690	CUFF.1232.2	3	1008444	1008488	BGIBMGA000624
nscaf1690	CUFF.1232.3	1	1007939	1007986	BGIBMGA000624
nscaf1690	CUFF.1232.3	2	1008444	1008488	BGIBMGA000624
nscaf1690	CUFF.1270.1	13	1085712	1085789	BGIBMGA000626
nscaf1898	CUFF.1295.1	3	1660794	1660842	BGIBMGA001063
nscaf1690	CUFF.1290.1	11	7366151	7366240	BGIBMGA000486
nscaf1690	CUFF.1290.1	20	7376033	7376110	BGIBMGA000486
nscaf1806	CUFF.1301.1	11	42203	42249	BGIBMGA000829
nscaf1690	CUFF.1305.2	1	5265618	5265756	BGIBMGA000701
nscaf1898	CUFF.1306.2	1	1650812	1650847	BGIBMGA001098
nscaf1898	CUFF.1309.1	3	1685715	1685889	BGIBMGA001101
nscaf1898	CUFF.1309.1	4	1686321	1686408	BGIBMGA001101
nscaf1898	CUFF.1309.1	5	1686617	1686677	BGIBMGA001101
nscaf1898	CUFF.1310.2	1	1697824	1697846	BGIBMGA001061
nscaf1898	CUFF.1313.1	9	1619297	1619383	BGIBMGA001097
nscaf1898	CUFF.1316.1	2	1714153	1714242	BGIBMGA001059
nscaf1898	CUFF.1323.1	7	1781837	1781917	BGIBMGA001054
nscaf1690	CUFF.1327.1	3	6166791	6166889	BGIBMGA000717
nscaf1898	CUFF.1340.2	1	1569475	1569612	BGIBMGA001096
nscaf1898	CUFF.1352.1	4	3824274	3824336	BGIBMGA001118
nscaf1898	CUFF.1357.1	1	4055533	4055581	BGIBMGA001123
nscaf1898	CUFF.1353.1	1	3981435	3981873	BGIBMGA001121
nscaf1898	CUFF.1355.1	1	3982348	3983052	BGIBMGA001121
nscaf1898	CUFF.1355.1	2	3984375	3985465	BGIBMGA001121
nscaf1898	CUFF.1358.1	1	3985657	3988187	BGIBMGA001121
nscaf1898	CUFF.1358.2	1	3987455	3987861	BGIBMGA001121
nscaf1898	CUFF.1359.1	1	3998123	3998359	BGIBMGA001040
nscaf1898	CUFF.1359.1	3	3999968	4000060	BGIBMGA001040
nscaf1898	CUFF.1362.1	8	4046358	4046421	BGIBMGA001123
nscaf1898	CUFF.1362.2	7	4046358	4046421	BGIBMGA001123
nscaf1898	CUFF.1362.3	8	4046358	4046421	BGIBMGA001123
nscaf1898	CUFF.1364.1	3	4099352	4099578	BGIBMGA001036
nscaf1898	CUFF.1370.1	1	4420651	4421044	BGIBMGA001030
nscaf1898	CUFF.1375.1	1	4606880	4607097	BGIBMGA001129
nscaf1898	CUFF.1376.1	1	4607186	4608759	BGIBMGA001129
nscaf1898	CUFF.1377.1	1	4613976	4614051	BGIBMGA001129
nscaf1898	CUFF.1377.1	2	4614656	4614779	BGIBMGA001129
nscaf1898	CUFF.1377.2	1	4614639	4614779	BGIBMGA001129
nscaf1898	CUFF.1378.1	1	4602610	4602682	BGIBMGA001129
nscaf1898	CUFF.1378.1	3	4604476	4606755	BGIBMGA001129
nscaf1898	CUFF.1379.2	8	4599903	4599965	BGIBMGA001129
nscaf1898	CUFF.1384.2	9	4484113	4484160	BGIBMGA001028
nscaf1898	CUFF.1394.1	2	5238247	5238387	BGIBMGA001020
nscaf1898	CUFF.1426.1	1	4033340	4033813	BGIBMGA001038
nscaf1898	CUFF.1428.1	1	4033340	4034730	BGIBMGA001038
nscaf1898	CUFF.1429.1	8	4032276	4032531	BGIBMGA001038
nscaf1898	CUFF.1446.1	3	1767723	1767839	BGIBMGA001055
nscaf1898	CUFF.1446.1	6	1769183	1769257	BGIBMGA001055
nscaf1898	CUFF.1455.1	1	5646027	5646672	BGIBMGA001143
nscaf1898	CUFF.1462.1	9	6376009	6376260	BGIBMGA001152
nscaf1898	CUFF.1462.2	9	6376009	6376260	BGIBMGA001152
nscaf1898	CUFF.1467.1	6	5644138	5644961	BGIBMGA001143
nscaf1898	CUFF.1467.2	6	5644138	5644961	BGIBMGA001143
nscaf1898	CUFF.1467.3	5	5644138	5644961	BGIBMGA001143
nscaf1898	CUFF.1475.1	2	6496722	6496754	BGIBMGA001155
nscaf1898	CUFF.1475.1	9	6500233	6500343	BGIBMGA001155
nscaf1898	CUFF.1481.2	3	6477573	6477608	BGIBMGA000996
nscaf1898	CUFF.1482.3	2	6794042	6794219	BGIBMGA000991
nscaf1898	CUFF.1484.1	3	6789496	6789596	BGIBMGA000991
nscaf1898	CUFF.1485.1	1	6377189	6377540	BGIBMGA001152
nscaf1898	CUFF.1485.1	2	6379453	6379669	BGIBMGA001152
nscaf1898	CUFF.1485.2	1	6377574	6377717	BGIBMGA001152
nscaf1898	CUFF.1485.2	2	6379453	6379669	BGIBMGA001152
nscaf1898	CUFF.1485.3	1	6377863	6377986	BGIBMGA001152
nscaf1898	CUFF.1485.3	2	6379453	6379669	BGIBMGA001152
nscaf1898	CUFF.1495.1	8	5584589	5584696	BGIBMGA001012
nscaf1898	CUFF.1495.1	9	5584778	5584855	BGIBMGA001012
nscaf1898	CUFF.1495.2	8	5584589	5584696	BGIBMGA001012
nscaf1898	CUFF.1495.2	9	5584778	5584855	BGIBMGA001012
nscaf1898	CUFF.1499.1	1	6802986	6803678	BGIBMGA000990
nscaf1898	CUFF.1519.1	1	5876192	5876235	BGIBMGA001005
nscaf1898	CUFF.1519.2	1	5876192	5876235	BGIBMGA001005
nscaf1898	CUFF.1537.1	1	7204889	7205026	BGIBMGA001165
nscaf1898	CUFF.1537.1	5	7209891	7209962	BGIBMGA001165
nscaf1898	CUFF.1538.1	4	7578924	7579013	BGIBMGA001172
nscaf1898	CUFF.1540.2	1	7367694	7367755	BGIBMGA001168
nscaf1898	CUFF.1551.2	11	7420297	7420328	BGIBMGA000975
nscaf1898	CUFF.1551.3	1	7420441	7420492	BGIBMGA000975
nscaf1898	CUFF.1552.1	1	7417799	7418180	BGIBMGA000975
nscaf1898	CUFF.1553.1	1	7418297	7420287	BGIBMGA000975
nscaf1898	CUFF.1561.1	3	7727478	7727582	BGIBMGA001177
nscaf1898	CUFF.1561.2	4	7727478	7727582	BGIBMGA001177
nscaf1898	CUFF.1564.1	9	8119537	8119616	BGIBMGA001187
nscaf1898	CUFF.1564.1	10	8120465	8120525	BGIBMGA001187
nscaf1898	CUFF.1564.2	9	8119537	8119616	BGIBMGA001187
nscaf1898	CUFF.1564.2	10	8120465	8120525	BGIBMGA001187
nscaf1898	CUFF.1571.1	1	8085787	8086190	BGIBMGA000965
nscaf1898	CUFF.1578.1	11	7891780	7891926	BGIBMGA001183
nscaf1898	CUFF.1581.1	1	8504621	8504763	BGIBMGA001188
nscaf1898	CUFF.1581.1	7	8507123	8507245	BGIBMGA001188
nscaf1898	CUFF.1584.1	1	8718759	8718889	BGIBMGA001194
nscaf1898	CUFF.1584.1	2	8725654	8725854	BGIBMGA001194
nscaf1898	CUFF.1584.1	5	8727940	8728060	BGIBMGA001194
nscaf1898	CUFF.1584.1	6	8728774	8728931	BGIBMGA001194
nscaf1898	CUFF.1585.1	2	8735115	8735273	BGIBMGA001194
nscaf1898	CUFF.1585.1	4	8739351	8739452	BGIBMGA001194
nscaf1898	CUFF.1588.1	1	8753900	8753915	BGIBMGA001194
nscaf1898	CUFF.1588.1	2	8756879	8756951	BGIBMGA001194
nscaf1898	CUFF.1588.1	3	8757028	8757074	BGIBMGA001194
nscaf1898	CUFF.1588.1	4	8757551	8757667	BGIBMGA001194
nscaf1898	CUFF.1588.1	6	8759536	8759680	BGIBMGA001194
nscaf1898	CUFF.1588.2	1	8758261	8758450	BGIBMGA001194
nscaf1898	CUFF.1588.2	3	8759536	8759680	BGIBMGA001194
nscaf1898	CUFF.1589.1	4	8717647	8717772	BGIBMGA001194
nscaf1898	CUFF.1595.1	2	8768231	8768365	BGIBMGA000951
nscaf1898	CUFF.1598.1	7	8711712	8711850	BGIBMGA001194
nscaf1898	CUFF.1605.1	6	8789278	8789318	BGIBMGA000950
nscaf1898	CUFF.1605.1	7	8789454	8789523	BGIBMGA000950
nscaf1898	CUFF.1605.1	8	8789757	8789826	BGIBMGA000950
nscaf1898	CUFF.1613.1	3	7641185	7641330	BGIBMGA001173
nscaf1898	CUFF.1613.1	4	7641419	7641564	BGIBMGA001173
nscaf1898	CUFF.1614.2	7	8825454	8825573	BGIBMGA001197
nscaf1898	CUFF.1614.2	8	8825656	8825771	BGIBMGA001197
nscaf1898	CUFF.1614.3	1	8823285	8823309	BGIBMGA001197
nscaf1898	CUFF.1633.1	3	9377656	9377761	BGIBMGA000938
nscaf1898	CUFF.1633.1	5	9378598	9378745	BGIBMGA000938
nscaf1898	CUFF.1633.1	7	9380174	9380361	BGIBMGA000938
nscaf1898	CUFF.1640.1	8	9364021	9364072	BGIBMGA000939
nscaf1898	CUFF.1640.2	6	9364021	9364086	BGIBMGA000939
nscaf1898	CUFF.1640.3	8	9364021	9364072	BGIBMGA000939
nscaf1898	CUFF.1653.1	8	10085691	10085995	BGIBMGA000931
nscaf1898	CUFF.1654.1	4	10100176	10100289	BGIBMGA001217
nscaf1898	CUFF.1656.1	4	9415404	9415547	BGIBMGA000937
nscaf1898	CUFF.1657.1	1	9515572	9515755	BGIBMGA001211
nscaf1898	CUFF.1667.1	9	10143832	10143856	BGIBMGA000928
nscaf1898	CUFF.1673.1	1	10564224	10564296	BGIBMGA001230
nscaf1898	CUFF.1680.1	3	10582854	10582970	BGIBMGA001231
nscaf1898	CUFF.1680.2	2	10582854	10582970	BGIBMGA001231
nscaf1898	CUFF.1678.1	5	8537032	8537149	BGIBMGA000957
nscaf1898	CUFF.1678.1	8	8538865	8538940	BGIBMGA000957
nscaf1898	CUFF.1678.2	5	8537032	8537149	BGIBMGA000957
nscaf1898	CUFF.1678.2	8	8538865	8538940	BGIBMGA000957
nscaf1898	CUFF.1684.1	11	10480473	10480560	BGIBMGA001228
nscaf1898	CUFF.1694.1	7	10647290	10647301	BGIBMGA001234
nscaf1898	CUFF.1698.1	1	10647392	10647412	BGIBMGA001234
nscaf1898	CUFF.1704.1	4	10812646	10812755	BGIBMGA000907
nscaf1898	CUFF.1709.1	2	10981454	10981579	BGIBMGA000901
nscaf1898	CUFF.1714.1	1	11011981	11012171	BGIBMGA001241
nscaf1898	CUFF.1716.1	3	11024141	11024204	BGIBMGA001242
nscaf1898	CUFF.1716.1	4	11024772	11024947	BGIBMGA001242
nscaf1898	CUFF.1716.2	3	11024141	11024273	BGIBMGA001242
nscaf1898	CUFF.1716.2	4	11024772	11024947	BGIBMGA001242
nscaf1898	CUFF.1722.1	5	11084734	11084844	BGIBMGA000896
nscaf1898	CUFF.1734.1	6	11246877	11246993	BGIBMGA000894
nscaf1898	CUFF.1738.1	1	11399697	11401457	BGIBMGA001256
nscaf1898	CUFF.1749.1	5	11272107	11272151	BGIBMGA000893
nscaf1898	CUFF.1749.1	13	11278719	11278883	BGIBMGA000893
nscaf1898	CUFF.1749.2	12	11278719	11278883	BGIBMGA000893
nscaf1898	CUFF.1749.3	12	11278719	11278883	BGIBMGA000893
nscaf1898	CUFF.1763.1	1	11517962	11518033	BGIBMGA001259
nscaf1898	CUFF.1763.1	2	11519720	11520043	BGIBMGA001259
nscaf1898	CUFF.1769.1	7	11108063	11108209	BGIBMGA001247
nscaf1898	CUFF.1769.1	11	11111692	11111807	BGIBMGA001247
nscaf1898	CUFF.1776.1	11	12326807	12326884	BGIBMGA000880
nscaf1898	CUFF.1776.2	11	12326807	12326884	BGIBMGA000880
nscaf1898	CUFF.1777.2	2	4411937	4411944	BGIBMGA001031
nscaf1898	CUFF.1777.4	1	4411484	4411484	BGIBMGA001031
nscaf1898	CUFF.1777.4	2	4412087	4412127	BGIBMGA001031
nscaf1898	CUFF.1783.1	1	12523147	12523219	BGIBMGA001268
nscaf1898	CUFF.1783.2	1	12523147	12523219	BGIBMGA001268
nscaf1898	CUFF.1789.2	8	11858845	11858887	BGIBMGA000888
nscaf1898	CUFF.1790.1	5	12498501	12498635	BGIBMGA000878
nscaf1898	CUFF.1790.1	6	12498703	12498804	BGIBMGA000878
nscaf1898	CUFF.1790.1	11	12502594	12502692	BGIBMGA000878
nscaf1898	CUFF.1790.1	16	12509165	12509376	BGIBMGA000878
nscaf1898	CUFF.1792.1	2	12340016	12340075	BGIBMGA001265
nscaf1898	CUFF.1799.1	3	11127280	11127339	BGIBMGA001248
nscaf1898	CUFF.1799.1	5	11127755	11127890	BGIBMGA001248
nscaf1898	CUFF.1799.1	6	11127961	11128298	BGIBMGA001248
nscaf1898	CUFF.1799.1	8	11129313	11129443	BGIBMGA001248
nscaf1898	CUFF.1799.2	3	11127280	11127339	BGIBMGA001248
nscaf1898	CUFF.1799.2	5	11127755	11127890	BGIBMGA001248
nscaf1898	CUFF.1799.2	6	11127961	11128298	BGIBMGA001248
nscaf1898	CUFF.1799.2	8	11129313	11129443	BGIBMGA001248
nscaf1898	CUFF.1808.1	6	12771885	12771920	BGIBMGA001271
nscaf1898	CUFF.1808.2	6	12771888	12772009	BGIBMGA001271
nscaf1898	CUFF.1813.1	1	12548355	12548448	BGIBMGA001268
nscaf1898	CUFF.1819.1	1	12591184	12591923	BGIBMGA001270
nscaf1898	CUFF.1824.1	1	13324568	13325136	BGIBMGA001282
nscaf1898	CUFF.1826.2	5	13300821	13300839	BGIBMGA000865
nscaf1898	CUFF.1829.1	1	13258800	13259138	BGIBMGA000866
nscaf1898	CUFF.1832.1	2	13360692	13360738	BGIBMGA001283
nscaf1898	CUFF.1839.1	1	13418836	13419380	BGIBMGA000861
nscaf1898	CUFF.1839.1	3	13419696	13419717	BGIBMGA000861
nscaf1898	CUFF.1839.2	1	13418836	13419380	BGIBMGA000861
nscaf1898	CUFF.1839.2	3	13419696	13419717	BGIBMGA000861
nscaf1898	CUFF.1839.3	1	13418836	13419380	BGIBMGA000861
nscaf1898	CUFF.1840.1	3	13328922	13329010	BGIBMGA000864
nscaf1898	CUFF.1840.1	4	13329765	13329900	BGIBMGA000864
nscaf1898	CUFF.1840.1	9	13334032	13334152	BGIBMGA000864
nscaf1898	CUFF.1840.1	10	13334465	13334492	BGIBMGA000864
nscaf1898	CUFF.1840.1	11	13334817	13334922	BGIBMGA000864
nscaf1898	CUFF.1849.1	6	13309740	13309982	BGIBMGA001281
nscaf1898	CUFF.1849.1	9	13314375	13314534	BGIBMGA001282
nscaf1898	CUFF.1849.1	10	13314951	13315087	BGIBMGA001282
nscaf1898	CUFF.1853.1	5	13346980	13347039	BGIBMGA000862
nscaf1898	CUFF.1853.1	11	13357331	13357405	BGIBMGA000862
nscaf1898	CUFF.1857.1	2	14303478	14303629	BGIBMGA001290
nscaf1898	CUFF.1859.2	1	14233775	14233826	BGIBMGA001288
nscaf1898	CUFF.1866.1	2	14150533	14150675	BGIBMGA000858
nscaf1898	CUFF.1866.2	2	14150533	14150675	BGIBMGA000858
nscaf1898	CUFF.1888.1	4	13178722	13178840	BGIBMGA001277
nscaf1898	CUFF.1906.1	2	15213714	15213958	BGIBMGA000845
nscaf1898	CUFF.1906.1	6	15220185	15220195	BGIBMGA000845
nscaf1898	CUFF.1906.2	2	15213714	15213958	BGIBMGA000845
nscaf1898	CUFF.1921.1	1	15720448	15720557	BGIBMGA001301
nscaf1898	CUFF.1927.1	4	15715807	15715899	BGIBMGA001301
nscaf1898	CUFF.1933.1	1	15179932	15180988	BGIBMGA001296
nscaf1898	CUFF.1934.1	1	15181290	15182306	BGIBMGA001296
nscaf1898	CUFF.1936.1	1	15286925	15287344	BGIBMGA000844
nscaf1962	CUFF.1956.1	7	73815	74110	BGIBMGA001313
nscaf1962	CUFF.1971.3	1	280872	280907	BGIBMGA001309
nscaf2053	CUFF.1999.1	1	46849	47024	BGIBMGA001360
nscaf2053	CUFF.2021.1	4	201477	201684	BGIBMGA001365
nscaf2053	CUFF.2021.1	10	215327	215498	BGIBMGA001365
nscaf2053	CUFF.2021.2	10	215327	215498	BGIBMGA001365
nscaf2053	CUFF.2021.4	1	201638	201684	BGIBMGA001365
nscaf2053	CUFF.2021.4	7	215327	215498	BGIBMGA001365
nscaf1898	CUFF.2022.1	2	10203588	10203721	BGIBMGA001219
nscaf1898	CUFF.2022.1	7	10216304	10216392	BGIBMGA001219
nscaf1898	CUFF.2022.2	2	10203588	10203721	BGIBMGA001219
nscaf1898	CUFF.2022.2	7	10216304	10216392	BGIBMGA001219
nscaf2053	CUFF.2027.1	5	140397	140465	BGIBMGA001356
nscaf2053	CUFF.2027.2	5	140397	140465	BGIBMGA001356
nscaf1986	CUFF.2029.2	1	15301	15484	BGIBMGA001334
nscaf1986	CUFF.2029.2	5	17644	17704	BGIBMGA001334
nscaf1986	CUFF.2030.1	3	29181	29299	BGIBMGA001332
nscaf1986	CUFF.2030.2	1	29772	29838	BGIBMGA001332
nscaf2053	CUFF.2052.1	3	474177	474323	BGIBMGA001350
nscaf2053	CUFF.2054.1	6	392484	392592	BGIBMGA001370
nscaf2053	CUFF.2057.1	7	314532	314718	BGIBMGA001368
nscaf2053	CUFF.2057.2	8	314532	314718	BGIBMGA001368
nscaf2053	CUFF.2063.1	9	544203	544395	BGIBMGA001348
nscaf1898	CUFF.2055.1	1	10678977	10679154	BGIBMGA000914
nscaf1898	CUFF.2065.1	1	10700768	10700806	BGIBMGA000912
nscaf2053	CUFF.2085.1	3	653331	653465	BGIBMGA001380
nscaf1898	CUFF.2087.2	4	8941760	8941973	BGIBMGA001202
nscaf1898	CUFF.2087.3	1	8942962	8942996	BGIBMGA001202
nscaf2053	CUFF.2091.1	1	655011	655023	BGIBMGA001380
nscaf2136	CUFF.2117.1	2	4369	4401	BGIBMGA001486
nscaf2136	CUFF.2122.1	5	103126	103243	BGIBMGA001484
nscaf2136	CUFF.2122.1	6	103404	103552	BGIBMGA001484
nscaf2053	CUFF.2123.2	7	554089	554183	BGIBMGA001348
nscaf2136	CUFF.2128.1	1	266231	266363	BGIBMGA001494
nscaf2136	CUFF.2136.4	2	126235	126286	BGIBMGA001481
nscaf1898	CUFF.2081.1	2	11037560	11037630	BGIBMGA000898
nscaf2053	CUFF.2153.2	6	672533	672631	BGIBMGA001346
nscaf2053	CUFF.2153.2	7	674035	674116	BGIBMGA001346
nscaf2053	CUFF.2153.2	8	674472	674552	BGIBMGA001346
nscaf2136	CUFF.2155.1	8	466134	466208	BGIBMGA001472
nscaf2136	CUFF.2159.1	2	319181	319267	BGIBMGA001475
nscaf2136	CUFF.2159.2	2	319181	319267	BGIBMGA001475
nscaf2136	CUFF.2159.3	2	319181	319267	BGIBMGA001475
nscaf2136	CUFF.2159.4	2	319181	319267	BGIBMGA001475
nscaf2136	CUFF.2160.1	6	260426	260630	BGIBMGA001494
nscaf2136	CUFF.2160.1	7	263099	264143	BGIBMGA001494
nscaf2136	CUFF.2161.1	1	263121	263868	BGIBMGA001494
nscaf2136	CUFF.2161.1	2	263945	264118	BGIBMGA001494
nscaf2136	CUFF.2162.1	3	442474	442530	BGIBMGA001472
nscaf2136	CUFF.2162.3	3	442637	442688	BGIBMGA001472
nscaf2136	CUFF.2165.1	9	426469	426604	BGIBMGA001473
nscaf2136	CUFF.2165.1	10	427767	427888	BGIBMGA001473
nscaf2136	CUFF.2165.2	9	426469	426604	BGIBMGA001473
nscaf2136	CUFF.2165.2	10	427767	427888	BGIBMGA001473
nscaf2136	CUFF.2170.1	5	563800	563991	BGIBMGA001497
nscaf2136	CUFF.2170.1	6	564372	564507	BGIBMGA001497
nscaf2136	CUFF.2170.2	5	563800	563991	BGIBMGA001497
nscaf2136	CUFF.2170.2	6	564372	564507	BGIBMGA001497
nscaf2136	CUFF.2170.3	3	563800	563991	BGIBMGA001497
nscaf2136	CUFF.2170.3	4	564372	564507	BGIBMGA001497
nscaf2053	CUFF.2171.1	5	607289	607297	BGIBMGA001347
nscaf2136	CUFF.2182.1	7	1405805	1405882	BGIBMGA001510
nscaf2136	CUFF.2182.2	3	1405805	1405882	BGIBMGA001510
nscaf2136	CUFF.2183.1	8	1386102	1386203	BGIBMGA001510
nscaf2136	CUFF.2184.1	4	737589	738946	BGIBMGA001466
nscaf2136	CUFF.2195.1	1	1990151	1990182	BGIBMGA001457
nscaf2136	CUFF.2198.1	2	1548973	1549010	BGIBMGA001460
nscaf2136	CUFF.2198.2	2	1550136	1550189	BGIBMGA001460
nscaf2136	CUFF.2204.1	2	2028168	2028239	BGIBMGA001456
nscaf2136	CUFF.2205.1	3	113268	113341	BGIBMGA001483
nscaf2136	CUFF.2213.1	6	2771430	2771492	BGIBMGA001447
nscaf2136	CUFF.2214.1	1	1784258	1784975	BGIBMGA001513
nscaf2136	CUFF.2216.1	1	2771757	2771796	BGIBMGA001447
nscaf2136	CUFF.2237.3	4	1520159	1520310	BGIBMGA001512
nscaf2136	CUFF.2238.1	4	4132710	4132865	BGIBMGA001537
nscaf2136	CUFF.2234.1	1	2489149	2489533	BGIBMGA001522
nscaf2136	CUFF.2246.1	2	4327396	4327549	BGIBMGA001541
nscaf2136	CUFF.2246.1	3	4327876	4327976	BGIBMGA001541
nscaf2136	CUFF.2249.1	8	4748266	4748386	BGIBMGA001546
nscaf2136	CUFF.2252.1	1	4797456	4797673	BGIBMGA001547
nscaf2136	CUFF.2256.1	4	4812142	4812257	BGIBMGA001428
nscaf2136	CUFF.2256.1	5	4813354	4813428	BGIBMGA001428
nscaf2136	CUFF.2258.3	1	4859277	4859379	BGIBMGA001548
nscaf2136	CUFF.2259.1	1	4819662	4820012	BGIBMGA001428
nscaf2136	CUFF.2259.1	9	4823979	4824068	BGIBMGA001428
nscaf2136	CUFF.2259.1	10	4824209	4824232	BGIBMGA001428
nscaf2136	CUFF.2259.2	1	4819662	4820012	BGIBMGA001428
nscaf2136	CUFF.2259.2	9	4823979	4824068	BGIBMGA001428
nscaf2136	CUFF.2259.2	10	4824209	4824232	BGIBMGA001428
nscaf2136	CUFF.2262.1	1	2693085	2693163	BGIBMGA001524
nscaf2136	CUFF.2262.1	3	2694097	2694178	BGIBMGA001524
nscaf2136	CUFF.2264.1	1	4755470	4755558	BGIBMGA001546
nscaf2136	CUFF.2264.1	33	4771907	4772016	BGIBMGA001546
nscaf2136	CUFF.2265.1	10	4346612	4346747	BGIBMGA001542
nscaf2136	CUFF.2265.1	11	4347360	4347423	BGIBMGA001542
nscaf2136	CUFF.2265.2	10	4346612	4346747	BGIBMGA001542
nscaf2136	CUFF.2265.2	11	4347360	4347423	BGIBMGA001542
nscaf2136	CUFF.2267.1	8	4873053	4874795	BGIBMGA001548
nscaf2136	CUFF.2268.1	1	4873088	4874787	BGIBMGA001548
nscaf2136	CUFF.2270.1	1	1478931	1481392	BGIBMGA001461
nscaf2136	CUFF.2270.2	1	1478931	1481392	BGIBMGA001461
nscaf2136	CUFF.2272.1	1	1476908	1477472	BGIBMGA001461
nscaf2136	CUFF.2277.1	1	4775349	4775453	BGIBMGA001546
nscaf2136	CUFF.2277.2	1	4775349	4775453	BGIBMGA001546
nscaf2136	CUFF.2277.3	1	4775349	4775453	BGIBMGA001546
nscaf2136	CUFF.2286.1	4	5287029	5287089	BGIBMGA001416
nscaf2136	CUFF.2286.1	5	5288636	5288663	BGIBMGA001416
nscaf2136	CUFF.2287.1	6	5296526	5296622	BGIBMGA001416
nscaf2136	CUFF.2297.1	6	5031153	5031224	BGIBMGA001423
nscaf2136	CUFF.2297.1	12	5036451	5036498	BGIBMGA001423
nscaf2136	CUFF.2297.2	6	5031153	5031224	BGIBMGA001423
nscaf2136	CUFF.2323.1	4	4974992	4975050	BGIBMGA001552
nscaf2136	CUFF.2323.2	4	4974992	4975050	BGIBMGA001552
nscaf2136	CUFF.2323.3	2	4974992	4975050	BGIBMGA001552
nscaf2136	CUFF.2324.1	1	4990195	4990927	BGIBMGA001552
nscaf2136	CUFF.2325.1	1	4991794	4992710	BGIBMGA001552
nscaf2136	CUFF.2327.1	4	6828625	6828699	BGIBMGA001581
nscaf2136	CUFF.2328.1	2	5361268	5361330	BGIBMGA001559
nscaf2136	CUFF.2328.2	1	5363666	5363772	BGIBMGA001559
nscaf2136	CUFF.2335.1	4	6771114	6771302	BGIBMGA001578
nscaf2136	CUFF.2335.1	8	6772517	6772594	BGIBMGA001578
nscaf2136	CUFF.2379.1	4	7097559	7097630	BGIBMGA001591
nscaf2136	CUFF.2379.2	4	7097559	7097630	BGIBMGA001591
nscaf2176	CUFF.2410.1	3	149489	149980	BGIBMGA001719
nscaf2176	CUFF.2410.1	5	150952	151023	BGIBMGA001719
nscaf2176	CUFF.2410.2	3	149489	149980	BGIBMGA001719
nscaf2176	CUFF.2410.2	5	150952	151023	BGIBMGA001719
nscaf2176	CUFF.2412.1	9	161061	161186	BGIBMGA001707
nscaf2176	CUFF.2419.1	5	115126	115339	BGIBMGA001709
nscaf2176	CUFF.2419.2	5	115126	115339	BGIBMGA001709
nscaf2176	CUFF.2423.1	1	17415	17700	BGIBMGA001713
nscaf2176	CUFF.2423.2	1	17415	17700	BGIBMGA001713
nscaf2176	CUFF.2423.3	1	17415	17700	BGIBMGA001713
nscaf2176	CUFF.2423.4	1	17415	17700	BGIBMGA001713
nscaf2176	CUFF.2433.1	2	189763	189834	BGIBMGA001706
nscaf2176	CUFF.2433.1	5	191355	191414	BGIBMGA001706
nscaf2176	CUFF.2433.1	8	193948	194068	BGIBMGA001706
nscaf2176	CUFF.2443.1	7	424947	425142	BGIBMGA001697
nscaf2176	CUFF.2445.1	7	321999	322110	BGIBMGA001699
nscaf2176	CUFF.2463.1	7	703074	703148	BGIBMGA001737
nscaf2176	CUFF.2468.1	2	725703	725764	BGIBMGA001687
nscaf2176	CUFF.2468.2	2	725703	725764	BGIBMGA001687
nscaf2176	CUFF.2474.1	3	872046	872084	BGIBMGA001743
nscaf2176	CUFF.2476.1	4	877497	877627	BGIBMGA001743
nscaf2176	CUFF.2476.1	7	880327	880436	BGIBMGA001743
nscaf2176	CUFF.2476.1	8	881772	881850	BGIBMGA001743
nscaf2176	CUFF.2477.1	1	883190	883272	BGIBMGA001743
nscaf2176	CUFF.2487.1	3	949299	949391	BGIBMGA001746
nscaf2176	CUFF.2488.1	11	750099	750181	BGIBMGA001739
nscaf2176	CUFF.2488.1	12	753138	753207	BGIBMGA001739
nscaf2176	CUFF.2488.2	11	749377	749459	BGIBMGA001739
nscaf2176	CUFF.2488.2	12	753138	753207	BGIBMGA001739
nscaf2176	CUFF.2519.1	1	1498804	1498874	BGIBMGA001758
nscaf2176	CUFF.2517.1	1	851402	852116	BGIBMGA001742
nscaf2176	CUFF.2521.1	1	852273	855480	BGIBMGA001742
nscaf2176	CUFF.2522.1	1	855725	857160	BGIBMGA001742
nscaf2176	CUFF.2525.1	1	857621	857944	BGIBMGA001742
nscaf2176	CUFF.2542.1	1	1390602	1390616	BGIBMGA001756
nscaf2176	CUFF.2551.1	1	1466942	1467507	BGIBMGA001675
nscaf2176	CUFF.2556.1	1	1870854	1870896	BGIBMGA001666
nscaf2176	CUFF.2557.1	7	1843652	1843750	BGIBMGA001770
nscaf2176	CUFF.2571.1	1	1780285	1784858	BGIBMGA001670
nscaf2176	CUFF.2572.1	2	1941493	1941604	BGIBMGA001663
nscaf2176	CUFF.2572.1	6	1945368	1945760	BGIBMGA001663
nscaf2176	CUFF.2572.2	2	1941493	1941604	BGIBMGA001663
nscaf2176	CUFF.2572.2	6	1945368	1945760	BGIBMGA001663
nscaf2176	CUFF.2572.3	2	1941493	1941604	BGIBMGA001663
nscaf2176	CUFF.2572.3	6	1945368	1945760	BGIBMGA001663
nscaf2176	CUFF.2575.1	8	2031554	2031665	BGIBMGA001778
nscaf2176	CUFF.2577.1	1	2077595	2078642	BGIBMGA001657
nscaf2176	CUFF.2577.1	2	2078719	2078769	BGIBMGA001657
nscaf2176	CUFF.2577.2	1	2077595	2078642	BGIBMGA001657
nscaf2176	CUFF.2577.2	2	2080199	2080303	BGIBMGA001657
nscaf2176	CUFF.2577.2	6	2083828	2083959	BGIBMGA001657
nscaf2176	CUFF.2577.3	3	2083828	2083959	BGIBMGA001657
nscaf2176	CUFF.2580.1	2	2090662	2090781	BGIBMGA001779
nscaf2176	CUFF.2580.1	5	2095762	2095839	BGIBMGA001779
nscaf2176	CUFF.2580.1	7	2098881	2099006	BGIBMGA001779
nscaf2176	CUFF.2580.1	8	2099879	2099956	BGIBMGA001779
nscaf2176	CUFF.2580.1	9	2100861	2101049	BGIBMGA001779
nscaf2176	CUFF.2580.1	10	2101917	2102027	BGIBMGA001779
nscaf2176	CUFF.2580.1	12	2103495	2103593	BGIBMGA001779
nscaf2176	CUFF.2578.1	10	2075760	2075867	BGIBMGA001657
nscaf2176	CUFF.2578.1	11	2076718	2076950	BGIBMGA001657
nscaf2176	CUFF.2619.1	4	1325034	1325107	BGIBMGA001755
nscaf2176	CUFF.2619.1	10	1332976	1333044	BGIBMGA001755
nscaf2176	CUFF.2632.1	1	2194248	2194289	BGIBMGA001781
nscaf2176	CUFF.2646.1	1	2801306	2801391	BGIBMGA001644
nscaf2176	CUFF.2649.1	1	2816243	2816286	BGIBMGA001644
nscaf2176	CUFF.2649.1	4	2819755	2819871	BGIBMGA001644
nscaf2176	CUFF.2649.2	1	2816243	2816286	BGIBMGA001644
nscaf2176	CUFF.2649.2	4	2819755	2819871	BGIBMGA001644
nscaf2176	CUFF.2660.1	3	2893344	2893438	BGIBMGA001801
nscaf2176	CUFF.2661.1	1	2926978	2928096	BGIBMGA001639
nscaf2176	CUFF.2663.1	1	2894201	2894251	BGIBMGA001801
nscaf2176	CUFF.2671.1	9	2914829	2914900	BGIBMGA001639
nscaf2176	CUFF.2671.1	18	2923883	2923991	BGIBMGA001639
nscaf2176	CUFF.2676.1	4	3401807	3401893	BGIBMGA001818
nscaf2176	CUFF.2680.1	1	3419077	3419182	BGIBMGA001818
nscaf2176	CUFF.2680.1	3	3420323	3420490	BGIBMGA001818
nscaf2176	CUFF.2680.2	1	3419077	3419183	BGIBMGA001818
nscaf2176	CUFF.2680.2	3	3420323	3420490	BGIBMGA001818
nscaf2176	CUFF.2681.2	3	3139406	3139472	BGIBMGA001810
nscaf2176	CUFF.2681.2	4	3139996	3140032	BGIBMGA001810
nscaf2176	CUFF.2686.1	1	3140093	3140102	BGIBMGA001810
nscaf2176	CUFF.2686.1	2	3142620	3142793	BGIBMGA001810
nscaf2176	CUFF.2686.1	12	3170654	3170709	BGIBMGA001811
nscaf2176	CUFF.2686.1	16	3175756	3175798	BGIBMGA001811
nscaf2176	CUFF.2686.2	7	3170654	3170709	BGIBMGA001811
nscaf2176	CUFF.2686.2	11	3175756	3175798	BGIBMGA001811
nscaf2176	CUFF.2688.1	2	3503289	3503336	BGIBMGA001622
nscaf2176	CUFF.2688.1	3	3503523	3503543	BGIBMGA001622
nscaf2176	CUFF.2688.2	2	3503289	3503336	BGIBMGA001622
nscaf2176	CUFF.2688.2	3	3503523	3503543	BGIBMGA001622
nscaf2176	CUFF.2688.2	5	3506201	3506251	BGIBMGA001622
nscaf2176	CUFF.2688.2	8	3510172	3510227	BGIBMGA001622
nscaf2176	CUFF.2692.1	3	3487468	3487556	BGIBMGA001821
nscaf2176	CUFF.2700.1	7	3542065	3542176	BGIBMGA001621
nscaf2176	CUFF.2700.1	8	3543910	3544001	BGIBMGA001621
nscaf2176	CUFF.2700.1	12	3547693	3547860	BGIBMGA001621
nscaf2176	CUFF.2700.2	7	3542065	3542176	BGIBMGA001621
nscaf2176	CUFF.2700.2	8	3543910	3544001	BGIBMGA001621
nscaf2176	CUFF.2700.2	12	3547693	3547860	BGIBMGA001621
nscaf2176	CUFF.2700.2	14	3550709	3550828	BGIBMGA001621
nscaf2176	CUFF.2700.2	15	3553155	3553271	BGIBMGA001621
nscaf2176	CUFF.2700.3	7	3542065	3542176	BGIBMGA001621
nscaf2176	CUFF.2700.3	8	3543910	3544001	BGIBMGA001621
nscaf2176	CUFF.2700.3	13	3550709	3550828	BGIBMGA001621
nscaf2176	CUFF.2700.3	14	3553155	3553271	BGIBMGA001621
nscaf2176	CUFF.2702.1	8	3898503	3898640	BGIBMGA001613
nscaf2176	CUFF.2703.1	2	3494726	3494761	BGIBMGA001623
nscaf2176	CUFF.2703.1	5	3499388	3499417	BGIBMGA001623
nscaf2176	CUFF.2703.2	2	3494726	3494761	BGIBMGA001623
nscaf2204	CUFF.2729.1	1	20088	20235	BGIBMGA001910
nscaf2176	CUFF.2731.1	1	4138588	4138738	BGIBMGA001831
nscaf2176	CUFF.2737.1	4	4187498	4187623	BGIBMGA001832
nscaf2176	CUFF.2737.2	4	4187498	4187623	BGIBMGA001832
nscaf2204	CUFF.2738.1	2	590384	590446	BGIBMGA001906
nscaf2204	CUFF.2738.1	4	593033	593208	BGIBMGA001906
nscaf2204	CUFF.2738.2	2	590384	590446	BGIBMGA001906
nscaf2204	CUFF.2738.2	4	593033	593208	BGIBMGA001906
nscaf2204	CUFF.2738.3	2	590384	590446	BGIBMGA001906
nscaf2204	CUFF.2738.3	4	593033	593208	BGIBMGA001906
nscaf2204	CUFF.2738.4	2	590384	590446	BGIBMGA001906
nscaf2204	CUFF.2738.4	4	593033	593208	BGIBMGA001906
nscaf2204	CUFF.2741.1	1	732181	732318	BGIBMGA001915
nscaf2204	CUFF.2741.1	2	732427	732469	BGIBMGA001915
nscaf2176	CUFF.2744.1	15	2733393	2733479	BGIBMGA001798
nscaf2204	CUFF.2749.1	6	568800	568941	BGIBMGA001913
nscaf2204	CUFF.2749.1	10	573114	573232	BGIBMGA001913
nscaf2204	CUFF.2749.2	6	568800	568941	BGIBMGA001913
nscaf2204	CUFF.2749.2	10	573114	573232	BGIBMGA001913
nscaf2204	CUFF.2759.1	2	994460	994756	BGIBMGA001899
nscaf2204	CUFF.2762.1	4	1359071	1359271	BGIBMGA001896
nscaf2204	CUFF.2765.2	1	1342334	1342351	BGIBMGA001897
nscaf2204	CUFF.2771.1	7	766236	766360	BGIBMGA001917
nscaf2204	CUFF.2771.1	8	767314	767588	BGIBMGA001917
nscaf2204	CUFF.2771.2	7	766236	766238	BGIBMGA001917
nscaf2204	CUFF.2771.3	2	766236	766360	BGIBMGA001917
nscaf2204	CUFF.2771.3	3	767314	767588	BGIBMGA001917
nscaf2204	CUFF.2778.1	1	1420911	1421193	BGIBMGA001927
nscaf2204	CUFF.2778.2	1	1420911	1421193	BGIBMGA001927
nscaf2204	CUFF.2794.1	2	2042962	2043016	BGIBMGA001938
nscaf2204	CUFF.2823.1	1	2043125	2043224	BGIBMGA001938
nscaf2204	CUFF.2825.1	5	2063391	2063594	BGIBMGA001939
nscaf2204	CUFF.2825.1	6	2068574	2068864	BGIBMGA001939
nscaf2204	CUFF.2827.1	3	2418771	2418962	BGIBMGA001877
nscaf2204	CUFF.2832.1	8	2573362	2573451	BGIBMGA001947
nscaf2204	CUFF.2837.1	1	2462049	2462127	BGIBMGA001876
nscaf2204	CUFF.2841.1	10	2595655	2595936	BGIBMGA001875
nscaf2204	CUFF.2841.2	10	2595655	2595936	BGIBMGA001875
nscaf2204	CUFF.2842.1	3	2700986	2701139	BGIBMGA001871
nscaf2204	CUFF.2853.1	1	2714529	2714707	BGIBMGA001950
nscaf2204	CUFF.2856.1	13	2692710	2692849	BGIBMGA001949
nscaf2204	CUFF.2856.1	14	2693183	2693362	BGIBMGA001949
nscaf2204	CUFF.2856.1	15	2693460	2693589	BGIBMGA001949
nscaf2204	CUFF.2859.1	6	2827020	2827092	BGIBMGA001866
nscaf2204	CUFF.2866.1	3	2812374	2812465	BGIBMGA001954
nscaf2204	CUFF.2868.1	4	2800883	2800939	BGIBMGA001953
nscaf2204	CUFF.2868.1	5	2801684	2801727	BGIBMGA001953
nscaf2204	CUFF.2868.1	6	2802218	2802293	BGIBMGA001953
nscaf2204	CUFF.2890.1	2	2975407	2975443	BGIBMGA001959
nscaf2204	CUFF.2890.2	2	2975407	2975443	BGIBMGA001959
nscaf2204	CUFF.2892.1	1	2921569	2921783	BGIBMGA001956
nscaf2204	CUFF.2893.1	1	2922286	2922614	BGIBMGA001956
nscaf2204	CUFF.2894.1	1	2923579	2923943	BGIBMGA001956
nscaf2204	CUFF.2911.1	1	3386063	3386313	BGIBMGA001964
nscaf2204	CUFF.2912.1	3	3385028	3385214	BGIBMGA001964
nscaf2204	CUFF.2914.1	18	3038975	3039067	BGIBMGA001859
nscaf2204	CUFF.2914.1	29	3050348	3050440	BGIBMGA001859
nscaf2204	CUFF.2914.2	18	3038975	3039067	BGIBMGA001859
nscaf2204	CUFF.2914.2	28	3048725	3048746	BGIBMGA001859
nscaf2204	CUFF.2915.1	7	3065556	3065691	BGIBMGA001859
nscaf2204	CUFF.2915.1	31	3095120	3095212	BGIBMGA001858
nscaf2204	CUFF.2915.1	35	3100001	3100079	BGIBMGA001858
nscaf2204	CUFF.2915.1	36	3100160	3100230	BGIBMGA001858
nscaf2204	CUFF.2915.2	7	3065556	3065691	BGIBMGA001859
nscaf2204	CUFF.2915.2	31	3095120	3095212	BGIBMGA001858
nscaf2204	CUFF.2915.2	34	3097972	3098000	BGIBMGA001858
nscaf2204	CUFF.2915.2	36	3100001	3100079	BGIBMGA001858
nscaf2204	CUFF.2915.2	37	3100160	3100230	BGIBMGA001858
nscaf2204	CUFF.2915.3	7	3065556	3065691	BGIBMGA001859
nscaf2204	CUFF.2915.3	31	3095120	3095212	BGIBMGA001858
nscaf2204	CUFF.2915.3	34	3098053	3098079	BGIBMGA001858
nscaf2204	CUFF.2919.1	5	3473786	3474517	BGIBMGA001966
nscaf2204	CUFF.2919.2	5	3473786	3474517	BGIBMGA001966
nscaf2204	CUFF.2938.1	4	3566705	3566845	BGIBMGA001968
nscaf2204	CUFF.2957.1	5	3871953	3872123	BGIBMGA001973
nscaf2204	CUFF.2972.1	3	4228853	4228930	BGIBMGA001981
nscaf2204	CUFF.2971.1	7	4131340	4131423	BGIBMGA001979
nscaf2204	CUFF.2974.1	2	4251503	4251887	BGIBMGA001843
nscaf2204	CUFF.2977.1	1	4131532	4131548	BGIBMGA001979
nscaf2204	CUFF.2977.1	8	4137749	4137820	BGIBMGA001979
nscaf2204	CUFF.2979.1	3	4018422	4018512	BGIBMGA001847
nscaf2176	CUFF.2920.1	9	2972342	2972414	BGIBMGA001802
nscaf2176	CUFF.2920.1	10	2973686	2973816	BGIBMGA001802
nscaf2176	CUFF.2921.1	3	2999878	3000039	BGIBMGA001634
nscaf2176	CUFF.2922.1	6	3012976	3013143	BGIBMGA001804
nscaf2176	CUFF.2962.2	1	3053929	3053944	BGIBMGA001807
nscaf2176	CUFF.2980.2	1	3114682	3115395	BGIBMGA001809
nscaf2204	CUFF.2986.1	8	4265775	4265848	BGIBMGA001982
nscaf2204	CUFF.2996.2	3	4319323	4319349	BGIBMGA001985
nscaf2210	CUFF.3013.1	1	58248	59355	BGIBMGA002070
nscaf2210	CUFF.3037.1	1	497137	497683	BGIBMGA002079
nscaf2210	CUFF.3038.1	3	433330	433440	BGIBMGA002054
nscaf2176	CUFF.2987.1	1	426230	426726	BGIBMGA001697
nscaf2176	CUFF.2987.2	1	426230	426726	BGIBMGA001697
nscaf2204	CUFF.3087.1	4	4304109	4304196	BGIBMGA001842
nscaf2210	CUFF.3098.1	1	1617146	1617210	BGIBMGA002035
nscaf2210	CUFF.3104.1	13	414332	414400	BGIBMGA002055
nscaf2210	CUFF.3104.2	13	414332	414400	BGIBMGA002055
nscaf2210	CUFF.3104.2	18	429833	429957	BGIBMGA002054
nscaf2210	CUFF.3115.1	10	1221501	1221575	BGIBMGA002043
nscaf2210	CUFF.3145.1	5	2389670	2389746	BGIBMGA002110
nscaf2176	CUFF.3156.1	2	3264173	3264357	BGIBMGA001628
nscaf2176	CUFF.3156.2	2	3264173	3264357	BGIBMGA001628
nscaf2176	CUFF.3167.1	5	3377452	3377532	BGIBMGA001817
nscaf2176	CUFF.3167.1	7	3379074	3379514	BGIBMGA001817
nscaf2176	CUFF.3167.1	10	3382449	3382532	BGIBMGA001817
nscaf2176	CUFF.3170.1	2	3396822	3396948	BGIBMGA001818
nscaf2210	CUFF.3171.1	4	1829073	1829105	BGIBMGA002097
nscaf2210	CUFF.3171.1	13	1851116	1851217	BGIBMGA002098
nscaf2210	CUFF.3186.1	4	2181158	2181517	BGIBMGA002104
nscaf2210	CUFF.3186.2	4	2181158	2181517	BGIBMGA002104
nscaf2210	CUFF.3194.1	24	2284025	2284189	BGIBMGA002107
nscaf2210	CUFF.3194.2	23	2280422	2280451	BGIBMGA002107
nscaf2210	CUFF.3194.2	25	2284025	2284189	BGIBMGA002107
nscaf2210	CUFF.3194.4	10	2280422	2280451	BGIBMGA002107
nscaf2210	CUFF.3194.4	12	2284025	2284189	BGIBMGA002107
nscaf2210	CUFF.3206.1	2	3029361	3029425	BGIBMGA002120
nscaf2210	CUFF.3207.1	2	3019937	3020077	BGIBMGA002120
nscaf2210	CUFF.3207.1	4	3022684	3022752	BGIBMGA002120
nscaf2210	CUFF.3207.2	2	3020025	3020077	BGIBMGA002120
nscaf2210	CUFF.3207.2	4	3022684	3022752	BGIBMGA002120
nscaf2210	CUFF.3214.1	3	1597058	1597186	BGIBMGA002036
nscaf2210	CUFF.3214.1	13	1607328	1607421	BGIBMGA002035
nscaf2210	CUFF.3214.1	14	1608476	1608648	BGIBMGA002035
nscaf2210	CUFF.3214.2	3	1597058	1597186	BGIBMGA002036
nscaf2210	CUFF.3214.2	13	1607328	1607421	BGIBMGA002035
nscaf2210	CUFF.3214.2	14	1608476	1608648	BGIBMGA002035
nscaf2210	CUFF.3214.3	3	1597058	1597186	BGIBMGA002036
nscaf2210	CUFF.3214.3	13	1607328	1607421	BGIBMGA002035
nscaf2210	CUFF.3214.3	14	1608476	1608648	BGIBMGA002035
nscaf2210	CUFF.3217.1	10	2935910	2935967	BGIBMGA002119
nscaf2210	CUFF.3217.2	14	2942412	2942412	BGIBMGA002119
nscaf2210	CUFF.3217.3	14	2942414	2942657	BGIBMGA002119
nscaf2210	CUFF.3233.1	2	3523582	3523730	BGIBMGA002129
nscaf2210	CUFF.3236.1	4	3518567	3518680	BGIBMGA002129
nscaf2210	CUFF.3236.1	5	3518776	3518907	BGIBMGA002129
nscaf2210	CUFF.3236.1	7	3519427	3519571	BGIBMGA002129
nscaf2210	CUFF.3236.1	8	3519645	3519994	BGIBMGA002129
nscaf2210	CUFF.3236.1	9	3520488	3520753	BGIBMGA002129
nscaf2210	CUFF.3236.2	4	3518567	3518680	BGIBMGA002129
nscaf2210	CUFF.3236.2	5	3518776	3518907	BGIBMGA002129
nscaf2210	CUFF.3236.2	7	3519429	3519571	BGIBMGA002129
nscaf2210	CUFF.3236.2	8	3519645	3519994	BGIBMGA002129
nscaf2210	CUFF.3236.2	9	3520488	3520753	BGIBMGA002129
nscaf2210	CUFF.3238.1	4	3696314	3696412	BGIBMGA002011
nscaf2136	CUFF.3219.1	2	4901581	4901733	BGIBMGA001426
nscaf2136	CUFF.3219.1	14	4908454	4908546	BGIBMGA001426
nscaf2210	CUFF.3258.1	6	4100994	4101014	BGIBMGA002139
nscaf2210	CUFF.3258.2	6	4100994	4101014	BGIBMGA002139
nscaf2210	CUFF.3274.1	1	3848869	3848981	BGIBMGA002138
nscaf2210	CUFF.3274.1	2	3850920	3851029	BGIBMGA002138
nscaf2210	CUFF.3291.1	8	4741883	4741974	BGIBMGA001998
nscaf2210	CUFF.3291.1	9	4743212	4743276	BGIBMGA001998
nscaf2210	CUFF.3291.1	10	4743850	4743998	BGIBMGA001998
nscaf2210	CUFF.3291.2	8	4741883	4741974	BGIBMGA001998
nscaf2210	CUFF.3291.2	9	4743212	4743276	BGIBMGA001998
nscaf2210	CUFF.3291.2	10	4743850	4743998	BGIBMGA001998
nscaf2210	CUFF.3292.1	3	4753561	4753614	BGIBMGA002149
nscaf2210	CUFF.3292.2	3	4753561	4753614	BGIBMGA002149
nscaf2210	CUFF.3293.1	1	4760056	4760190	BGIBMGA002149
nscaf2210	CUFF.3293.1	9	4766142	4766327	BGIBMGA002149
nscaf2210	CUFF.3293.2	1	4760088	4760190	BGIBMGA002149
nscaf2210	CUFF.3293.3	1	4760122	4760190	BGIBMGA002149
nscaf2210	CUFF.3294.3	8	3105002	3105062	BGIBMGA002014
nscaf2210	CUFF.3294.3	9	3105147	3105258	BGIBMGA002014
nscaf2216	CUFF.3303.1	3	162666	162766	BGIBMGA002174
nscaf2216	CUFF.3311.1	4	1047348	1047443	BGIBMGA002171
nscaf2216	CUFF.3332.1	4	2016594	2016647	BGIBMGA002159
nscaf2216	CUFF.3340.1	2	2174009	2174060	BGIBMGA002195
nscaf2136	CUFF.3351.3	7	6906157	6906616	BGIBMGA001587
nscaf2136	CUFF.3352.1	1	6881674	6881866	BGIBMGA001585
nscaf2136	CUFF.3353.1	1	6882231	6882404	BGIBMGA001585
nscaf2279	CUFF.3360.1	2	174884	174973	BGIBMGA002213
nscaf2279	CUFF.3362.1	2	179802	179897	BGIBMGA002213
nscaf2279	CUFF.3381.1	2	296046	296175	BGIBMGA002207
nscaf2279	CUFF.3381.1	3	296919	296993	BGIBMGA002207
nscaf2279	CUFF.3381.1	4	298296	298423	BGIBMGA002207
nscaf2279	CUFF.3381.1	5	299120	299686	BGIBMGA002207
nscaf2279	CUFF.3399.1	2	329350	329445	BGIBMGA002226
nscaf2330	CUFF.3403.1	1	438687	438966	BGIBMGA002293
nscaf2279	CUFF.3410.1	2	681731	681853	BGIBMGA002203
nscaf2216	CUFF.3427.1	1	2160815	2161060	BGIBMGA002194
nscaf2330	CUFF.3429.1	5	1187348	1187533	BGIBMGA002272
nscaf2330	CUFF.3429.1	6	1187866	1187976	BGIBMGA002272
nscaf2330	CUFF.3429.1	7	1190947	1191036	BGIBMGA002272
nscaf2330	CUFF.3429.1	8	1191986	1192140	BGIBMGA002272
nscaf2330	CUFF.3431.1	1	1195367	1195512	BGIBMGA002272
nscaf2330	CUFF.3439.1	4	447702	447918	BGIBMGA002286
nscaf2330	CUFF.3439.2	5	447702	447918	BGIBMGA002286
nscaf2330	CUFF.3442.1	1	1376764	1377093	BGIBMGA002307
nscaf2330	CUFF.3443.1	1	1589883	1589997	BGIBMGA002262
nscaf2330	CUFF.3443.1	2	1590599	1590710	BGIBMGA002262
nscaf2330	CUFF.3443.1	3	1591714	1591808	BGIBMGA002262
nscaf2330	CUFF.3443.1	4	1592162	1592255	BGIBMGA002262
nscaf2330	CUFF.3443.1	5	1592724	1592810	BGIBMGA002262
nscaf2330	CUFF.3443.2	1	1589883	1589997	BGIBMGA002262
nscaf2330	CUFF.3443.2	2	1590599	1590710	BGIBMGA002262
nscaf2330	CUFF.3443.2	3	1591714	1591808	BGIBMGA002262
nscaf2330	CUFF.3443.2	4	1592162	1592255	BGIBMGA002262
nscaf2330	CUFF.3443.2	5	1592724	1592810	BGIBMGA002262
nscaf2330	CUFF.3443.3	1	1589883	1589997	BGIBMGA002262
nscaf2330	CUFF.3443.3	2	1590599	1590710	BGIBMGA002262
nscaf2330	CUFF.3443.3	3	1591714	1591808	BGIBMGA002262
nscaf2330	CUFF.3443.3	4	1592162	1592255	BGIBMGA002262
nscaf2330	CUFF.3443.3	5	1592724	1592810	BGIBMGA002262
nscaf2330	CUFF.3445.1	5	1477148	1477227	BGIBMGA002265
nscaf2330	CUFF.3446.1	11	1589062	1589191	BGIBMGA002262
nscaf2330	CUFF.3448.1	11	532429	532479	BGIBMGA002296
nscaf2330	CUFF.3457.1	3	1811934	1812106	BGIBMGA002258
nscaf2330	CUFF.3459.1	17	1683665	1684030	BGIBMGA002311
nscaf2330	CUFF.3462.1	1	2068695	2069217	BGIBMGA002318
nscaf2330	CUFF.3465.2	7	1169554	1169615	BGIBMGA002273
nscaf2330	CUFF.3470.1	1	2428934	2429064	BGIBMGA002324
nscaf2330	CUFF.3471.1	2	2428934	2429092	BGIBMGA002324
nscaf2330	CUFF.3482.1	1	3153328	3153459	BGIBMGA002251
nscaf2330	CUFF.3483.1	4	3109236	3109311	BGIBMGA002253
nscaf2330	CUFF.3483.1	5	3111080	3111150	BGIBMGA002253
nscaf2330	CUFF.3489.1	1	3316973	3317115	BGIBMGA002332
nscaf2330	CUFF.3489.1	2	3318678	3318762	BGIBMGA002332
nscaf2330	CUFF.3489.2	1	3316973	3317115	BGIBMGA002332
nscaf2330	CUFF.3489.2	2	3318678	3318762	BGIBMGA002332
nscaf2330	CUFF.3490.1	4	3313781	3313844	BGIBMGA002332
nscaf2330	CUFF.3511.1	1	3914770	3914873	BGIBMGA002339
nscaf2330	CUFF.3515.1	1	4028441	4028490	BGIBMGA002235
nscaf2330	CUFF.3517.1	4	4026602	4026764	BGIBMGA002235
nscaf2330	CUFF.3517.1	5	4027484	4027588	BGIBMGA002235
nscaf2330	CUFF.3517.1	6	4027776	4027801	BGIBMGA002235
nscaf2330	CUFF.3529.1	5	1627500	1627565	BGIBMGA002310
nscaf2330	CUFF.3529.1	13	1643877	1643965	BGIBMGA002310
nscaf2366	CUFF.3552.1	9	30379	30446	BGIBMGA002351
nscaf2371	CUFF.3563.1	1	9422	9531	BGIBMGA002353
nscaf2371	CUFF.3563.2	1	9422	9531	BGIBMGA002353
nscaf2371	CUFF.3563.2	2	9613	9644	BGIBMGA002353
nscaf2330	CUFF.3565.1	1	3455692	3455872	BGIBMGA002247
nscaf2398	CUFF.3568.1	6	17337	17425	BGIBMGA002361
nscaf2398	CUFF.3568.2	6	17337	17425	BGIBMGA002361
nscaf2511	CUFF.3575.1	9	79515	79648	BGIBMGA002450
nscaf2511	CUFF.3585.1	4	262979	263207	BGIBMGA002452
nscaf2330	CUFF.3599.1	3	1657412	1657455	BGIBMGA002259
nscaf2398	CUFF.3606.1	3	38190	38307	BGIBMGA002359
nscaf2511	CUFF.3607.2	1	597758	597858	BGIBMGA002457
nscaf2511	CUFF.3610.1	1	1157842	1158114	BGIBMGA002437
nscaf2511	CUFF.3615.2	1	842093	842417	BGIBMGA002464
nscaf2511	CUFF.3616.1	3	1331834	1331920	BGIBMGA002431
nscaf2511	CUFF.3616.2	3	1331210	1331292	BGIBMGA002431
nscaf2511	CUFF.3616.3	1	1331438	1331570	BGIBMGA002431
nscaf2511	CUFF.3616.3	2	1331834	1331920	BGIBMGA002431
nscaf2511	CUFF.3616.4	1	1331438	1331570	BGIBMGA002431
nscaf2511	CUFF.3616.4	2	1331834	1331920	BGIBMGA002431
nscaf2511	CUFF.3624.1	8	549381	549484	BGIBMGA002456
nscaf2511	CUFF.3624.2	1	533604	533675	BGIBMGA002456
nscaf2511	CUFF.3624.2	5	549381	549484	BGIBMGA002456
nscaf2511	CUFF.3625.1	1	525034	526315	BGIBMGA002456
nscaf2511	CUFF.3626.1	1	540538	540843	BGIBMGA002456
nscaf2511	CUFF.3627.1	1	1618275	1618405	BGIBMGA002477
nscaf2511	CUFF.3628.1	7	1349682	1349711	BGIBMGA002430
nscaf2511	CUFF.3631.1	1	1175721	1176577	BGIBMGA002435
nscaf2511	CUFF.3646.1	1	1738220	1738288	BGIBMGA002427
nscaf2511	CUFF.3653.1	1	1723338	1723400	BGIBMGA002481
nscaf2511	CUFF.3665.1	1	2184452	2184601	BGIBMGA002419
nscaf2511	CUFF.3666.1	3	2117587	2117725	BGIBMGA002423
nscaf2511	CUFF.3667.1	9	2147959	2148057	BGIBMGA002491
nscaf2511	CUFF.3667.2	9	2147959	2148057	BGIBMGA002491
nscaf2511	CUFF.3667.3	6	2147959	2148057	BGIBMGA002491
nscaf2511	CUFF.3681.2	1	2228444	2228461	BGIBMGA002417
nscaf2511	CUFF.3682.1	12	2277015	2277128	BGIBMGA002415
nscaf2511	CUFF.3689.1	1	2318778	2319341	BGIBMGA002496
nscaf2279	CUFF.3693.1	7	254666	254715	BGIBMGA002208
nscaf2279	CUFF.3693.1	8	254787	254941	BGIBMGA002208
nscaf2511	CUFF.3702.1	2	2680191	2680313	BGIBMGA002502
nscaf2511	CUFF.3702.1	3	2680992	2681108	BGIBMGA002502
nscaf2511	CUFF.3702.1	8	2684017	2684091	BGIBMGA002502
nscaf2511	CUFF.3706.1	1	2686724	2687423	BGIBMGA002502
nscaf2511	CUFF.3714.1	1	2698448	2698813	BGIBMGA002502
nscaf2511	CUFF.3717.1	2	2691961	2692020	BGIBMGA002502
nscaf2511	CUFF.3717.1	3	2692366	2692456	BGIBMGA002502
nscaf2511	CUFF.3721.1	3	2331175	2331643	BGIBMGA002497
nscaf2511	CUFF.3724.1	1	2632717	2632918	BGIBMGA002501
nscaf2511	CUFF.3726.2	1	2250484	2250655	BGIBMGA002494
nscaf2511	CUFF.3733.1	5	3184118	3184177	BGIBMGA002506
nscaf2511	CUFF.3740.1	2	2724267	2724404	BGIBMGA002404
nscaf2511	CUFF.3740.1	8	2734598	2734739	BGIBMGA002404
nscaf2511	CUFF.3740.1	9	2736201	2736283	BGIBMGA002404
nscaf2511	CUFF.3740.1	18	2745525	2745959	BGIBMGA002404
nscaf2511	CUFF.3740.2	2	2724267	2724404	BGIBMGA002404
nscaf2511	CUFF.3740.2	8	2734058	2734174	BGIBMGA002404
nscaf2511	CUFF.3740.2	9	2734598	2734739	BGIBMGA002404
nscaf2511	CUFF.3740.2	10	2736201	2736283	BGIBMGA002404
nscaf2511	CUFF.3740.2	19	2745525	2745959	BGIBMGA002404
nscaf2511	CUFF.3771.1	3	3674461	3674603	BGIBMGA002514
nscaf2511	CUFF.3785.1	7	4973591	4973715	BGIBMGA002526
nscaf2511	CUFF.3786.1	9	3358428	3358510	BGIBMGA002509
nscaf2511	CUFF.3786.1	10	3359893	3359946	BGIBMGA002509
nscaf2511	CUFF.3786.2	9	3359893	3359946	BGIBMGA002509
nscaf2511	CUFF.3792.1	7	5251160	5251168	BGIBMGA002534
nscaf2511	CUFF.3797.1	4	5381788	5381904	BGIBMGA002380
nscaf2511	CUFF.3797.1	5	5382838	5383053	BGIBMGA002380
nscaf2511	CUFF.3797.1	6	5383457	5383536	BGIBMGA002380
nscaf2511	CUFF.3806.1	4	5538989	5539116	BGIBMGA002378
nscaf2511	CUFF.3815.1	1	3229041	3229363	BGIBMGA002507
nscaf2511	CUFF.3819.2	2	5667648	5667768	BGIBMGA002546
nscaf2511	CUFF.3819.3	2	5667648	5667768	BGIBMGA002546
nscaf2511	CUFF.3826.3	1	5689533	5689543	BGIBMGA002375
nscaf2511	CUFF.3834.1	2	6516380	6516524	BGIBMGA002552
nscaf2511	CUFF.3835.1	1	6528225	6528377	BGIBMGA002552
nscaf2511	CUFF.3835.1	3	6529608	6529680	BGIBMGA002552
nscaf2511	CUFF.3835.1	4	6532669	6532844	BGIBMGA002552
nscaf2511	CUFF.3837.1	3	6540278	6540305	BGIBMGA002374
nscaf2511	CUFF.3839.1	1	6534115	6534578	BGIBMGA002552
nscaf2511	CUFF.3840.2	4	5393581	5393666	BGIBMGA002538
nscaf2511	CUFF.3841.1	1	5815174	5815229	BGIBMGA002549
nscaf2529	CUFF.3844.1	1	148129	148712	BGIBMGA002656
nscaf2529	CUFF.3845.1	1	149591	149682	BGIBMGA002656
nscaf2529	CUFF.3860.2	1	24587	24686	BGIBMGA002651
nscaf2529	CUFF.3868.1	4	295256	295348	BGIBMGA002643
nscaf2529	CUFF.3871.1	8	330207	330425	BGIBMGA002642
nscaf2529	CUFF.3873.1	2	283340	283483	BGIBMGA002643
nscaf2529	CUFF.3876.2	1	394892	394913	BGIBMGA002659
nscaf2529	CUFF.3882.1	5	338984	339133	BGIBMGA002642
nscaf2529	CUFF.3887.1	1	1368839	1368867	BGIBMGA002665
nscaf2529	CUFF.3889.3	1	382378	382659	BGIBMGA002639
nscaf2529	CUFF.3889.3	5	385199	385291	BGIBMGA002639
nscaf2529	CUFF.3898.1	7	824667	824884	BGIBMGA002632
nscaf2529	CUFF.3900.1	2	1500244	1500531	BGIBMGA002624
nscaf2529	CUFF.3901.1	9	1498172	1498258	BGIBMGA002624
nscaf2529	CUFF.3901.2	9	1498172	1498265	BGIBMGA002624
nscaf2529	CUFF.3903.1	2	1514656	1514781	BGIBMGA002668
nscaf1681	CUFF.3892.1	1	3270049	3270080	BGIBMGA000429
nscaf1681	CUFF.3906.1	2	3310346	3310480	BGIBMGA000431
nscaf1681	CUFF.3906.2	2	3316112	3316246	BGIBMGA000432
nscaf1681	CUFF.3908.3	4	3367835	3367874	BGIBMGA000254
nscaf2529	CUFF.3920.1	5	1610367	1610433	BGIBMGA002619
nscaf2529	CUFF.3937.1	4	2291090	2291149	BGIBMGA002611
nscaf2529	CUFF.3937.1	8	2297070	2297173	BGIBMGA002611
nscaf2529	CUFF.3937.2	1	2289410	2289442	BGIBMGA002611
nscaf2529	CUFF.3944.1	3	2388342	2388510	BGIBMGA002682
nscaf2529	CUFF.3945.1	2	2323579	2323709	BGIBMGA002679
nscaf2529	CUFF.3945.2	3	2323579	2323709	BGIBMGA002679
nscaf2529	CUFF.3945.3	3	2323579	2323709	BGIBMGA002679
nscaf2529	CUFF.3947.1	1	2418196	2418275	BGIBMGA002607
nscaf2529	CUFF.3947.1	2	2418435	2418569	BGIBMGA002607
nscaf2529	CUFF.3947.1	4	2419736	2419786	BGIBMGA002607
nscaf2529	CUFF.3947.1	7	2420749	2420799	BGIBMGA002607
nscaf2529	CUFF.3947.1	8	2421257	2421390	BGIBMGA002607
nscaf2529	CUFF.3947.1	9	2422363	2422471	BGIBMGA002607
nscaf2529	CUFF.3947.1	11	2424253	2424380	BGIBMGA002607
nscaf2529	CUFF.3947.1	12	2425063	2425174	BGIBMGA002607
nscaf2529	CUFF.3947.1	13	2425264	2425314	BGIBMGA002607
nscaf2529	CUFF.3947.1	15	2426254	2426374	BGIBMGA002607
nscaf2529	CUFF.3952.1	4	2451620	2451803	BGIBMGA002684
nscaf2529	CUFF.3953.1	1	2451918	2451988	BGIBMGA002684
nscaf2529	CUFF.3954.1	1	2438176	2438348	BGIBMGA002606
nscaf2529	CUFF.3954.1	3	2439459	2439666	BGIBMGA002606
nscaf2529	CUFF.3963.1	2	2373824	2374013	BGIBMGA002681
nscaf2529	CUFF.3963.1	3	2374566	2374705	BGIBMGA002681
nscaf2529	CUFF.3964.1	3	2533645	2533711	BGIBMGA002687
nscaf2529	CUFF.3964.1	4	2534419	2534527	BGIBMGA002687
nscaf2529	CUFF.3964.1	5	2535250	2535322	BGIBMGA002687
nscaf2529	CUFF.3964.1	8	2537343	2537609	BGIBMGA002687
nscaf2511	CUFF.3921.1	2	3639986	3640007	BGIBMGA002513
nscaf2511	CUFF.3942.2	11	3412148	3412198	BGIBMGA002400
nscaf2511	CUFF.3949.1	3	3484186	3484229	BGIBMGA002398
nscaf2511	CUFF.3966.1	2	3584423	3584523	BGIBMGA002395
nscaf2529	CUFF.3972.1	2	2577240	2577312	BGIBMGA002602
nscaf2529	CUFF.3985.1	1	3066379	3066409	BGIBMGA002695
nscaf2529	CUFF.3985.1	2	3067045	3067172	BGIBMGA002695
nscaf2529	CUFF.3984.1	3	3061002	3061128	BGIBMGA002695
nscaf2529	CUFF.3984.1	4	3062028	3062123	BGIBMGA002695
nscaf2529	CUFF.3984.2	4	3061002	3061128	BGIBMGA002695
nscaf2529	CUFF.3984.2	5	3062028	3062123	BGIBMGA002695
nscaf2529	CUFF.3984.3	4	3061002	3061128	BGIBMGA002695
nscaf2529	CUFF.3997.3	2	2520569	2520654	BGIBMGA002686
nscaf2529	CUFF.3999.1	2	162803	162974	BGIBMGA002657
nscaf2529	CUFF.4003.1	17	3138431	3138604	BGIBMGA002591
nscaf2529	CUFF.4017.2	1	2899873	2899944	BGIBMGA002596
nscaf2529	CUFF.4017.3	1	2899873	2899944	BGIBMGA002596
nscaf2529	CUFF.4017.3	2	2900720	2900762	BGIBMGA002596
nscaf2529	CUFF.4028.1	5	3327261	3327307	BGIBMGA002696
nscaf2529	CUFF.4028.1	6	3330621	3330716	BGIBMGA002696
nscaf2529	CUFF.4028.2	5	3327261	3327307	BGIBMGA002696
nscaf2529	CUFF.4028.2	7	3330621	3330716	BGIBMGA002696
nscaf2529	CUFF.4030.1	4	4522111	4522216	BGIBMGA002581
nscaf2529	CUFF.4030.1	5	4523382	4523413	BGIBMGA002581
nscaf2529	CUFF.4030.2	4	4522111	4522216	BGIBMGA002581
nscaf2529	CUFF.4030.2	5	4523382	4523410	BGIBMGA002581
nscaf2529	CUFF.4030.3	4	4522111	4522216	BGIBMGA002581
nscaf2529	CUFF.4030.3	5	4523382	4523410	BGIBMGA002581
nscaf2529	CUFF.4041.1	3	2464181	2464260	BGIBMGA002604
nscaf2529	CUFF.4043.2	1	4861233	4861426	BGIBMGA002714
nscaf2529	CUFF.4048.1	4	5032078	5032311	BGIBMGA002717
nscaf2529	CUFF.4056.1	1	4577138	4577316	BGIBMGA002713
nscaf2529	CUFF.4057.1	1	5051918	5052013	BGIBMGA002719
nscaf2529	CUFF.4057.1	2	5052181	5052203	BGIBMGA002719
nscaf2529	CUFF.4057.2	1	5051926	5052013	BGIBMGA002719
nscaf2529	CUFF.4059.2	1	5004290	5004358	BGIBMGA002716
nscaf2529	CUFF.4059.3	1	5004507	5004559	BGIBMGA002716
nscaf2529	CUFF.4072.1	1	5335926	5335998	BGIBMGA002726
nscaf2529	CUFF.4078.1	2	5377970	5378180	BGIBMGA002729
nscaf2529	CUFF.4079.2	5	5361971	5362047	BGIBMGA002728
nscaf2529	CUFF.4079.2	6	5362121	5362236	BGIBMGA002728
nscaf2529	CUFF.4079.2	7	5362570	5362674	BGIBMGA002728
nscaf2529	CUFF.4079.2	8	5365866	5365951	BGIBMGA002728
nscaf2529	CUFF.4092.1	5	5563697	5563746	BGIBMGA002731
nscaf2529	CUFF.4102.1	1	5615588	5616390	BGIBMGA002558
nscaf2564	CUFF.4135.1	3	44998	45143	BGIBMGA002758
nscaf2564	CUFF.4138.1	1	99814	100211	BGIBMGA002762
nscaf2564	CUFF.4163.2	5	373271	373420	BGIBMGA002752
nscaf2575	CUFF.4174.1	2	268261	268341	BGIBMGA002849
nscaf2575	CUFF.4174.1	4	269806	269936	BGIBMGA002849
nscaf2564	CUFF.4185.1	1	374659	375236	BGIBMGA002752
nscaf2564	CUFF.4185.2	1	374659	375236	BGIBMGA002752
nscaf2564	CUFF.4185.2	2	375689	375712	BGIBMGA002752
nscaf2575	CUFF.4189.1	4	392413	392469	BGIBMGA002856
nscaf2575	CUFF.4189.2	2	390795	390855	BGIBMGA002856
nscaf2575	CUFF.4201.1	1	493367	493395	BGIBMGA002841
nscaf2575	CUFF.4217.1	3	524980	525042	BGIBMGA002859
nscaf2575	CUFF.4217.1	4	525383	525431	BGIBMGA002859
nscaf2575	CUFF.4217.2	3	524980	525042	BGIBMGA002859
nscaf2575	CUFF.4217.2	4	525383	525644	BGIBMGA002859
nscaf2575	CUFF.4217.3	3	524980	525042	BGIBMGA002859
nscaf2575	CUFF.4217.3	4	525383	525431	BGIBMGA002859
nscaf2575	CUFF.4217.4	1	524831	525042	BGIBMGA002859
nscaf2575	CUFF.4217.5	1	525604	525633	BGIBMGA002859
nscaf2529	CUFF.4214.1	8	5080000	5080218	BGIBMGA002569
nscaf2575	CUFF.4235.1	3	697155	697310	BGIBMGA002864
nscaf2575	CUFF.4249.1	1	605062	605111	BGIBMGA002839
nscaf2575	CUFF.4249.1	2	605313	606400	BGIBMGA002839
nscaf2575	CUFF.4259.1	6	1281536	1281594	BGIBMGA002877
nscaf2575	CUFF.4259.2	3	1281536	1281594	BGIBMGA002877
nscaf2575	CUFF.4266.2	9	401866	402031	BGIBMGA002846
nscaf2575	CUFF.4291.1	1	1590524	1590576	BGIBMGA002816
nscaf2575	CUFF.4292.1	9	1461260	1461345	BGIBMGA002883
nscaf2575	CUFF.4292.1	10	1461998	1462177	BGIBMGA002883
nscaf2575	CUFF.4292.1	11	1463100	1463280	BGIBMGA002883
nscaf2575	CUFF.4295.1	1	1508632	1508865	BGIBMGA002819
nscaf2575	CUFF.4295.1	7	1515065	1515211	BGIBMGA002819
nscaf2575	CUFF.4295.2	1	1508632	1508865	BGIBMGA002819
nscaf2575	CUFF.4295.2	8	1515065	1515211	BGIBMGA002819
nscaf2575	CUFF.4297.1	3	1525849	1525958	BGIBMGA002885
nscaf2575	CUFF.4314.1	2	1728799	1728957	BGIBMGA002891
nscaf2575	CUFF.4314.2	2	1728799	1728957	BGIBMGA002891
nscaf2575	CUFF.4317.1	7	1551215	1551336	BGIBMGA002886
nscaf2575	CUFF.4318.1	2	1553937	1553988	BGIBMGA002886
nscaf2529	CUFF.4325.1	5	4999859	4999884	BGIBMGA002572
nscaf2575	CUFF.4332.1	7	1644181	1644373	BGIBMGA002814
nscaf2575	CUFF.4348.1	2	1811286	1811490	BGIBMGA002808
nscaf2575	CUFF.4351.1	4	1838738	1838942	BGIBMGA002806
nscaf2575	CUFF.4351.1	5	1839657	1839709	BGIBMGA002806
nscaf2575	CUFF.4351.2	4	1838738	1838942	BGIBMGA002806
nscaf2575	CUFF.4351.2	6	1841281	1841391	BGIBMGA002806
nscaf2575	CUFF.4351.3	4	1838738	1838947	BGIBMGA002806
nscaf2575	CUFF.4351.3	6	1841268	1841432	BGIBMGA002806
nscaf2575	CUFF.4364.1	6	2737863	2737893	BGIBMGA002912
nscaf2575	CUFF.4364.2	6	2737863	2737893	BGIBMGA002912
nscaf2575	CUFF.4386.1	2	3782114	3782175	BGIBMGA002927
nscaf2575	CUFF.4390.2	1	3189710	3190143	BGIBMGA002783
nscaf2575	CUFF.4394.1	1	3269026	3269907	BGIBMGA002922
nscaf2575	CUFF.4395.1	1	3269077	3269556	BGIBMGA002922
nscaf2575	CUFF.4395.1	2	3270679	3270708	BGIBMGA002922
nscaf2575	CUFF.4398.2	5	2910810	2910847	BGIBMGA002788
nscaf2575	CUFF.4402.1	1	3196946	3197071	BGIBMGA002921
nscaf2575	CUFF.4402.2	1	3198122	3198151	BGIBMGA002921
nscaf2575	CUFF.4410.1	3	4387042	4387218	BGIBMGA002943
nscaf2575	CUFF.4428.2	1	4435352	4435403	BGIBMGA002945
nscaf2575	CUFF.4434.1	10	3818078	3818185	BGIBMGA002780
nscaf2575	CUFF.4434.2	10	3818078	3818185	BGIBMGA002780
nscaf2575	CUFF.4434.3	1	3796850	3796905	BGIBMGA002781
nscaf2575	CUFF.4434.3	10	3818078	3818185	BGIBMGA002780
nscaf2575	CUFF.4435.1	1	3796479	3796785	BGIBMGA002781
nscaf2575	CUFF.4438.1	13	4258408	4258511	BGIBMGA002938
nscaf2589	CUFF.4445.1	1	1160042	1160427	BGIBMGA003072
nscaf2589	CUFF.4461.1	1	1282239	1282562	BGIBMGA003089
nscaf2589	CUFF.4462.2	2	1447298	1447327	BGIBMGA003091
nscaf2589	CUFF.4462.3	2	1447298	1447327	BGIBMGA003091
nscaf2575	CUFF.4455.1	8	3668061	3668141	BGIBMGA002926
nscaf2575	CUFF.4455.2	8	3668061	3668141	BGIBMGA002926
nscaf2575	CUFF.4455.3	8	3668061	3668141	BGIBMGA002926
nscaf2575	CUFF.4455.3	11	3669883	3669972	BGIBMGA002926
nscaf2575	CUFF.4481.2	2	3856984	3857106	BGIBMGA002778
nscaf2575	CUFF.4481.3	2	3856984	3857106	BGIBMGA002778
nscaf2589	CUFF.4483.2	15	1281113	1281181	BGIBMGA003089
nscaf2589	CUFF.4483.3	15	1281119	1281181	BGIBMGA003089
nscaf2589	CUFF.4484.1	7	1246083	1246174	BGIBMGA003069
nscaf2589	CUFF.4484.1	8	1246264	1246393	BGIBMGA003069
nscaf2575	CUFF.4491.1	4	4384446	4384511	BGIBMGA002942
nscaf2589	CUFF.4496.1	7	2158502	2158594	BGIBMGA003099
nscaf2589	CUFF.4496.2	7	2158502	2158594	BGIBMGA003099
nscaf2589	CUFF.4497.1	5	2440454	2440528	BGIBMGA003050
nscaf2589	CUFF.4497.1	6	2442604	2442920	BGIBMGA003050
nscaf2589	CUFF.4497.1	7	2443352	2443453	BGIBMGA003050
nscaf2589	CUFF.4499.1	3	2221038	2221209	BGIBMGA003052
nscaf2589	CUFF.4499.1	8	2224759	2224838	BGIBMGA003052
nscaf2589	CUFF.4499.2	3	2221038	2221209	BGIBMGA003052
nscaf2589	CUFF.4509.1	12	2532282	2532356	BGIBMGA003046
nscaf2589	CUFF.4509.2	12	2532282	2532356	BGIBMGA003046
nscaf2589	CUFF.4521.1	2	2424364	2424508	BGIBMGA003051
nscaf2589	CUFF.4521.1	6	2431553	2431615	BGIBMGA003050
nscaf2589	CUFF.4521.2	2	2424364	2424508	BGIBMGA003051
nscaf2589	CUFF.4523.1	1	2630973	2631073	BGIBMGA003112
nscaf2589	CUFF.4529.1	1	2558393	2558514	BGIBMGA003109
nscaf2589	CUFF.4531.1	1	2625014	2625331	BGIBMGA003112
nscaf2589	CUFF.4538.1	6	2792143	2792205	BGIBMGA003117
nscaf2589	CUFF.4550.1	1	2976955	2977105	BGIBMGA003119
nscaf2589	CUFF.4559.1	1	2764658	2764824	BGIBMGA003116
nscaf2589	CUFF.4560.1	5	3108922	3109038	BGIBMGA003123
nscaf2589	CUFF.4564.1	1	3136929	3136993	BGIBMGA003033
nscaf2589	CUFF.4564.1	2	3137361	3137509	BGIBMGA003033
nscaf2589	CUFF.4564.2	1	3137030	3137509	BGIBMGA003033
nscaf2589	CUFF.4565.1	5	3186890	3187100	BGIBMGA003127
nscaf2589	CUFF.4566.1	20	2942611	2942724	BGIBMGA003039
nscaf2589	CUFF.4566.2	20	2942611	2942724	BGIBMGA003039
nscaf2589	CUFF.4572.1	6	3161493	3161708	BGIBMGA003125
nscaf2589	CUFF.4575.1	3	3469098	3469154	BGIBMGA003133
nscaf2589	CUFF.4584.1	6	3522929	3523039	BGIBMGA003029
nscaf2589	CUFF.4604.1	3	3131068	3131133	BGIBMGA003033
nscaf2589	CUFF.4604.1	6	3132471	3132980	BGIBMGA003033
nscaf2589	CUFF.4605.1	1	3133902	3134505	BGIBMGA003033
nscaf2589	CUFF.4613.2	1	3859962	3860000	BGIBMGA003143
nscaf2589	CUFF.4614.1	1	3861246	3861588	BGIBMGA003143
nscaf2589	CUFF.4618.1	1	4189380	4189633	BGIBMGA003152
nscaf2589	CUFF.4618.1	2	4190718	4190896	BGIBMGA003152
nscaf2589	CUFF.4618.1	4	4192564	4192726	BGIBMGA003152
nscaf2589	CUFF.4618.1	5	4192855	4193169	BGIBMGA003152
nscaf2589	CUFF.4618.2	1	4189380	4189637	BGIBMGA003152
nscaf2589	CUFF.4618.2	2	4190718	4190896	BGIBMGA003152
nscaf2589	CUFF.4618.2	4	4192564	4192726	BGIBMGA003152
nscaf2589	CUFF.4618.2	5	4192855	4193169	BGIBMGA003152
nscaf2589	CUFF.4644.1	1	3875827	3877177	BGIBMGA003020
nscaf2589	CUFF.4646.1	5	4208347	4208505	BGIBMGA003008
nscaf2589	CUFF.4646.2	5	4208347	4208505	BGIBMGA003008
nscaf2589	CUFF.4646.2	12	4216034	4216057	BGIBMGA003008
nscaf2589	CUFF.4649.1	1	4334548	4334652	BGIBMGA003003
nscaf2589	CUFF.4651.1	1	4351179	4351331	BGIBMGA003002
nscaf2589	CUFF.4651.1	2	4352101	4352241	BGIBMGA003002
nscaf2589	CUFF.4651.1	9	4357769	4357897	BGIBMGA003002
nscaf2589	CUFF.4654.1	2	4348599	4348647	BGIBMGA003002
nscaf2204	CUFF.4657.1	1	2981945	2982083	BGIBMGA001860
nscaf2204	CUFF.4657.1	2	2983281	2983307	BGIBMGA001860
nscaf2204	CUFF.4657.1	3	2984046	2984075	BGIBMGA001860
nscaf2204	CUFF.4657.2	1	2981945	2982083	BGIBMGA001860
nscaf2204	CUFF.4657.2	2	2983281	2983307	BGIBMGA001860
nscaf2204	CUFF.4657.2	3	2984046	2984075	BGIBMGA001860
nscaf2204	CUFF.4657.3	1	2981945	2982083	BGIBMGA001860
nscaf2204	CUFF.4657.3	2	2983281	2983307	BGIBMGA001860
nscaf2204	CUFF.4657.3	3	2984046	2984075	BGIBMGA001860
nscaf2589	CUFF.4664.2	1	4535250	4535317	BGIBMGA003169
nscaf2589	CUFF.4665.1	8	3903670	3903732	BGIBMGA003144
nscaf2589	CUFF.4665.1	16	3910632	3910704	BGIBMGA003144
nscaf2589	CUFF.4665.1	17	3911370	3911488	BGIBMGA003144
nscaf2589	CUFF.4665.1	28	3923869	3923913	BGIBMGA003144
nscaf2589	CUFF.4665.2	15	3910632	3910704	BGIBMGA003144
nscaf2589	CUFF.4665.2	16	3911370	3911488	BGIBMGA003144
nscaf2589	CUFF.4665.2	27	3923344	3923397	BGIBMGA003144
nscaf2589	CUFF.4686.1	1	4174984	4175041	BGIBMGA003151
nscaf2589	CUFF.4686.1	2	4175224	4175317	BGIBMGA003151
nscaf2589	CUFF.4687.1	8	4187512	4187741	BGIBMGA003152
nscaf2589	CUFF.4687.1	9	4187846	4188217	BGIBMGA003152
nscaf2589	CUFF.4694.1	2	4523648	4523780	BGIBMGA002997
nscaf2589	CUFF.4694.2	2	4523648	4523780	BGIBMGA002997
nscaf2589	CUFF.4696.1	1	4525223	4525374	BGIBMGA002997
nscaf2589	CUFF.4696.1	2	4525462	4525482	BGIBMGA002997
nscaf2589	CUFF.4705.1	8	5066567	5066625	BGIBMGA002983
nscaf2589	CUFF.4707.2	3	5002293	5002360	BGIBMGA003181
nscaf2589	CUFF.4707.3	1	5001125	5001243	BGIBMGA003181
nscaf2589	CUFF.4707.3	3	5002293	5002360	BGIBMGA003181
nscaf2589	CUFF.4707.4	1	5001125	5001243	BGIBMGA003181
nscaf2589	CUFF.4710.2	5	5014196	5014233	BGIBMGA002986
nscaf2589	CUFF.4715.2	8	5043715	5043811	BGIBMGA002984
nscaf2589	CUFF.4729.2	5	5479425	5479460	BGIBMGA002977
nscaf2589	CUFF.4739.1	1	5216224	5217206	BGIBMGA003185
nscaf2529	CUFF.4745.1	1	402002	402529	BGIBMGA002638
nscaf2529	CUFF.4747.1	1	421744	422640	BGIBMGA002636
nscaf2589	CUFF.4755.1	5	5636982	5637072	BGIBMGA002976
nscaf2589	CUFF.4758.1	1	5331491	5331767	BGIBMGA003188
nscaf2589	CUFF.4758.1	3	5333206	5333406	BGIBMGA003188
nscaf2589	CUFF.4758.2	1	5331966	5332342	BGIBMGA003188
nscaf2589	CUFF.4758.3	1	5331966	5332342	BGIBMGA003188
nscaf2589	CUFF.4758.3	3	5333206	5333406	BGIBMGA003188
nscaf2589	CUFF.4759.1	1	5646736	5647032	BGIBMGA003195
nscaf2589	CUFF.4759.1	3	5649479	5649656	BGIBMGA002975
nscaf2589	CUFF.4761.1	20	4389355	4389430	BGIBMGA003163
nscaf2589	CUFF.4761.1	21	4390030	4390743	BGIBMGA003163
nscaf2589	CUFF.4761.1	22	4390828	4390998	BGIBMGA003163
nscaf2589	CUFF.4761.1	48	4407090	4407272	BGIBMGA003164
nscaf2589	CUFF.4761.1	50	4407878	4408126	BGIBMGA003164
nscaf2589	CUFF.4761.1	52	4408647	4408789	BGIBMGA003164
nscaf2589	CUFF.4761.1	53	4408872	4408975	BGIBMGA003164
nscaf2589	CUFF.4761.1	55	4410006	4410112	BGIBMGA003164
nscaf2589	CUFF.4761.1	56	4410201	4410369	BGIBMGA003164
nscaf2589	CUFF.4761.1	60	4413229	4413418	BGIBMGA003164
nscaf2589	CUFF.4761.1	61	4414281	4414449	BGIBMGA003164
nscaf2589	CUFF.4761.2	20	4389355	4389430	BGIBMGA003163
nscaf2589	CUFF.4761.2	21	4390030	4390743	BGIBMGA003163
nscaf2589	CUFF.4761.2	22	4390828	4390998	BGIBMGA003163
nscaf2589	CUFF.4761.2	48	4407090	4407272	BGIBMGA003164
nscaf2589	CUFF.4761.2	50	4407878	4408126	BGIBMGA003164
nscaf2589	CUFF.4761.2	52	4408647	4408789	BGIBMGA003164
nscaf2589	CUFF.4761.2	53	4408872	4408975	BGIBMGA003164
nscaf2589	CUFF.4761.2	55	4410006	4410112	BGIBMGA003164
nscaf2589	CUFF.4761.2	56	4410201	4410369	BGIBMGA003164
nscaf2589	CUFF.4761.2	60	4413229	4413418	BGIBMGA003164
nscaf2589	CUFF.4761.2	61	4414281	4414449	BGIBMGA003164
nscaf2589	CUFF.4761.3	20	4389355	4389430	BGIBMGA003163
nscaf2589	CUFF.4761.3	21	4390030	4390743	BGIBMGA003163
nscaf2589	CUFF.4761.3	22	4390828	4390998	BGIBMGA003163
nscaf2589	CUFF.4761.3	48	4407090	4407272	BGIBMGA003164
nscaf2589	CUFF.4761.3	50	4407878	4408126	BGIBMGA003164
nscaf2589	CUFF.4761.3	52	4408647	4408789	BGIBMGA003164
nscaf2589	CUFF.4761.3	53	4408872	4408975	BGIBMGA003164
nscaf2589	CUFF.4761.3	55	4410006	4410112	BGIBMGA003164
nscaf2589	CUFF.4761.3	56	4410201	4410369	BGIBMGA003164
nscaf2589	CUFF.4761.3	60	4413229	4413418	BGIBMGA003164
nscaf2589	CUFF.4761.3	61	4414281	4414449	BGIBMGA003164
nscaf2589	CUFF.4766.1	1	5718814	5720273	BGIBMGA002970
nscaf2589	CUFF.4767.1	2	5830709	5830773	BGIBMGA003200
nscaf2589	CUFF.4767.1	5	5835126	5835291	BGIBMGA003200
nscaf2589	CUFF.4770.1	1	5818929	5819302	BGIBMGA003199
nscaf2589	CUFF.4771.1	7	5816728	5816765	BGIBMGA003199
nscaf2589	CUFF.4771.2	8	5816728	5816765	BGIBMGA003199
nscaf2589	CUFF.4772.1	1	5816263	5816510	BGIBMGA003199
nscaf2589	CUFF.4782.1	3	6216938	6217057	BGIBMGA002956
nscaf2589	CUFF.4782.1	4	6217507	6217618	BGIBMGA002956
nscaf2589	CUFF.4782.1	5	6223424	6223662	BGIBMGA002956
nscaf2589	CUFF.4790.1	2	6254431	6254435	BGIBMGA003209
nscaf2589	CUFF.4793.1	4	6556208	6556398	BGIBMGA002950
nscaf2589	CUFF.4799.1	3	6290257	6290495	BGIBMGA002952
nscaf2589	CUFF.4805.1	1	6296773	6297360	BGIBMGA002952
nscaf2589	CUFF.4806.1	2	6667667	6667800	BGIBMGA002946
nscaf2623	CUFF.4851.1	2	218162	218292	BGIBMGA003241
nscaf2623	CUFF.4868.1	3	818521	818608	BGIBMGA003263
nscaf2623	CUFF.4870.1	4	538246	538316	BGIBMGA003235
nscaf2623	CUFF.4870.1	5	539431	539503	BGIBMGA003235
nscaf2623	CUFF.4870.2	4	538246	538316	BGIBMGA003235
nscaf2623	CUFF.4870.2	5	539431	539506	BGIBMGA003235
nscaf2623	CUFF.4874.1	1	959240	960599	BGIBMGA003266
nscaf2623	CUFF.4875.1	2	955756	955867	BGIBMGA003266
nscaf2623	CUFF.4875.1	3	957030	957558	BGIBMGA003266
nscaf2623	CUFF.4881.1	4	677570	677602	BGIBMGA003261
nscaf2623	CUFF.4881.2	4	677570	677602	BGIBMGA003261
nscaf2623	CUFF.4890.1	1	1040717	1040927	BGIBMGA003228
nscaf2623	CUFF.4899.1	1	1039196	1039357	BGIBMGA003228
nscaf2623	CUFF.4908.1	1	1013124	1013295	BGIBMGA003268
nscaf2623	CUFF.4907.1	1	1043845	1044009	BGIBMGA003228
nscaf2623	CUFF.4909.1	1	1042883	1043282	BGIBMGA003228
nscaf2623	CUFF.4913.1	3	1341913	1342010	BGIBMGA003275
nscaf2623	CUFF.4931.2	2	1675121	1675207	BGIBMGA003285
nscaf2623	CUFF.4942.1	2	1788338	1788461	BGIBMGA003286
nscaf2623	CUFF.4948.1	10	1366592	1366597	BGIBMGA003277
nscaf2623	CUFF.4949.1	2	1883057	1883178	BGIBMGA003291
nscaf2623	CUFF.4955.1	2	1895001	1895039	BGIBMGA003213
nscaf2623	CUFF.4984.1	1	85098	85302	BGIBMGA003248
nscaf2655	CUFF.4985.1	4	127459	127551	BGIBMGA003378
nscaf2655	CUFF.4990.1	3	119057	119280	BGIBMGA003378
nscaf2655	CUFF.4990.1	4	120038	120122	BGIBMGA003378
nscaf2655	CUFF.4990.2	3	119054	119280	BGIBMGA003378
nscaf2655	CUFF.4990.2	4	120038	120122	BGIBMGA003378
nscaf2655	CUFF.4996.1	1	456849	458047	BGIBMGA003387
nscaf2655	CUFF.4997.1	1	458129	458368	BGIBMGA003387
nscaf2655	CUFF.5000.1	1	458584	459396	BGIBMGA003387
nscaf2655	CUFF.5012.1	3	479238	479359	BGIBMGA003364
nscaf2655	CUFF.5012.2	3	479238	479359	BGIBMGA003364
nscaf2655	CUFF.5016.1	3	327847	327918	BGIBMGA003371
nscaf2655	CUFF.5016.2	3	327847	327918	BGIBMGA003371
nscaf2655	CUFF.5016.3	2	327847	327918	BGIBMGA003371
nscaf2655	CUFF.5032.1	1	634505	634694	BGIBMGA003393
nscaf2655	CUFF.5032.1	2	634784	634924	BGIBMGA003393
nscaf2655	CUFF.5032.2	1	634505	634694	BGIBMGA003393
nscaf2655	CUFF.5032.2	2	634784	634991	BGIBMGA003393
nscaf2655	CUFF.5035.1	7	612874	613037	BGIBMGA003359
nscaf2655	CUFF.5035.1	8	614210	614360	BGIBMGA003359
nscaf2655	CUFF.5035.1	11	616934	617100	BGIBMGA003359
nscaf2655	CUFF.5035.1	13	618053	618176	BGIBMGA003359
nscaf2655	CUFF.5035.1	14	618244	618326	BGIBMGA003359
nscaf2655	CUFF.5035.1	18	619575	619631	BGIBMGA003359
nscaf2655	CUFF.5035.2	7	612874	613037	BGIBMGA003359
nscaf2655	CUFF.5035.2	8	613576	613803	BGIBMGA003359
nscaf2655	CUFF.5035.2	9	614210	614360	BGIBMGA003359
nscaf2655	CUFF.5035.2	12	616934	617100	BGIBMGA003359
nscaf2655	CUFF.5035.2	14	618053	618176	BGIBMGA003359
nscaf2655	CUFF.5035.2	15	618244	618326	BGIBMGA003359
nscaf2655	CUFF.5035.2	19	619575	619631	BGIBMGA003359
nscaf2655	CUFF.5033.1	2	622162	622375	BGIBMGA003359
nscaf2655	CUFF.5033.1	3	623341	623497	BGIBMGA003359
nscaf2655	CUFF.5033.1	4	623588	623672	BGIBMGA003359
nscaf2655	CUFF.5033.1	6	624175	624252	BGIBMGA003359
nscaf2655	CUFF.5033.1	9	634169	634403	BGIBMGA003393
nscaf2655	CUFF.5033.2	2	622162	622375	BGIBMGA003359
nscaf2655	CUFF.5033.2	3	623341	623497	BGIBMGA003359
nscaf2655	CUFF.5033.2	4	623588	623672	BGIBMGA003359
nscaf2655	CUFF.5033.2	6	624175	624252	BGIBMGA003359
nscaf2655	CUFF.5051.1	5	961295	961345	BGIBMGA003396
nscaf2655	CUFF.5052.1	1	638190	638255	BGIBMGA003393
nscaf2655	CUFF.5052.1	3	639866	639893	BGIBMGA003393
nscaf2655	CUFF.5052.1	4	641109	641197	BGIBMGA003393
nscaf2655	CUFF.5052.1	5	641277	641316	BGIBMGA003393
nscaf2655	CUFF.5052.2	1	638190	638255	BGIBMGA003393
nscaf2655	CUFF.5052.2	3	639866	639893	BGIBMGA003393
nscaf2655	CUFF.5052.2	4	640879	640947	BGIBMGA003393
nscaf2655	CUFF.5052.2	5	641109	641197	BGIBMGA003393
nscaf2655	CUFF.5052.2	6	641277	641316	BGIBMGA003393
nscaf2655	CUFF.5061.1	3	1175773	1175851	BGIBMGA003346
nscaf2655	CUFF.5075.1	1	1327794	1328031	BGIBMGA003409
nscaf2655	CUFF.5075.1	2	1336006	1336175	BGIBMGA003409
nscaf2655	CUFF.5076.1	1	1459526	1459702	BGIBMGA003341
nscaf2655	CUFF.5078.1	1	1301327	1301416	BGIBMGA003408
nscaf2655	CUFF.5084.1	9	567155	567190	BGIBMGA003361
nscaf2655	CUFF.5086.1	1	1478333	1478643	BGIBMGA003340
nscaf2655	CUFF.5095.1	1	1527270	1527598	BGIBMGA003413
nscaf2655	CUFF.5099.1	2	1974922	1975021	BGIBMGA003331
nscaf2655	CUFF.5125.1	1	2785492	2785524	BGIBMGA003425
nscaf2655	CUFF.5133.1	3	3046512	3046598	BGIBMGA003312
nscaf2655	CUFF.5133.3	2	3046512	3046598	BGIBMGA003312
nscaf2655	CUFF.5134.1	16	2992151	2992219	BGIBMGA003314
nscaf2655	CUFF.5136.1	1	2968745	2969994	BGIBMGA003314
nscaf2655	CUFF.5138.1	1	2970161	2970730	BGIBMGA003314
nscaf2655	CUFF.5151.1	5	1497700	1497762	BGIBMGA003337
nscaf2655	CUFF.5130.2	2	152486	152512	BGIBMGA003374
nscaf2655	CUFF.5137.1	1	232838	232972	BGIBMGA003379
nscaf2655	CUFF.5137.2	1	235217	235318	BGIBMGA003379
nscaf2655	CUFF.5162.1	1	3164749	3164788	BGIBMGA003436
nscaf2655	CUFF.5162.1	2	3164900	3164964	BGIBMGA003436
nscaf2655	CUFF.5165.1	1	3299106	3299603	BGIBMGA003437
nscaf2655	CUFF.5189.1	4	3726402	3726509	BGIBMGA003443
nscaf2655	CUFF.5198.2	4	3721773	3721834	BGIBMGA003294
nscaf2674	CUFF.5206.1	1	278412	278812	BGIBMGA003594
nscaf2674	CUFF.5207.1	2	145916	146042	BGIBMGA003596
nscaf2674	CUFF.5207.1	3	147190	147328	BGIBMGA003596
nscaf2674	CUFF.5209.1	1	280269	280675	BGIBMGA003594
nscaf2674	CUFF.5210.1	1	279653	279982	BGIBMGA003594
nscaf2674	CUFF.5216.1	4	423404	423479	BGIBMGA003591
nscaf2674	CUFF.5217.1	3	220252	220326	BGIBMGA003601
nscaf2674	CUFF.5224.1	2	465782	465952	BGIBMGA003604
nscaf2589	CUFF.5232.2	11	5283126	5283254	BGIBMGA003187
nscaf2575	CUFF.5238.1	1	1981643	1982188	BGIBMGA002802
nscaf2575	CUFF.5239.1	5	2092898	2093051	BGIBMGA002903
nscaf2674	CUFF.5250.1	2	802899	802955	BGIBMGA003616
nscaf2674	CUFF.5256.1	3	693575	693631	BGIBMGA003585
nscaf2674	CUFF.5257.1	7	813968	814151	BGIBMGA003617
nscaf2674	CUFF.5257.1	11	815369	815608	BGIBMGA003617
nscaf2674	CUFF.5257.2	7	813968	814151	BGIBMGA003617
nscaf2674	CUFF.5257.2	11	815369	815608	BGIBMGA003617
nscaf2674	CUFF.5290.1	2	1858507	1858675	BGIBMGA003565
nscaf2674	CUFF.5293.1	3	1892102	1892329	BGIBMGA003563
nscaf2674	CUFF.5301.1	4	1899086	1899292	BGIBMGA003633
nscaf2674	CUFF.5311.1	12	1982288	1982500	BGIBMGA003556
nscaf2674	CUFF.5313.1	4	2059281	2059304	BGIBMGA003553
nscaf2674	CUFF.5314.1	1	2081554	2082693	BGIBMGA003552
nscaf2674	CUFF.5314.2	1	2081554	2082693	BGIBMGA003552
nscaf2674	CUFF.5316.1	1	1942465	1942572	BGIBMGA003635
nscaf2674	CUFF.5316.1	12	1949270	1949345	BGIBMGA003635
nscaf2674	CUFF.5318.1	1	1997143	1997460	BGIBMGA003636
nscaf2674	CUFF.5318.2	1	1997956	1998664	BGIBMGA003636
nscaf2674	CUFF.5325.1	4	1916583	1916662	BGIBMGA003561
nscaf2674	CUFF.5321.1	1	2041632	2041713	BGIBMGA003638
nscaf2674	CUFF.5331.1	2	2364582	2364719	BGIBMGA003546
nscaf2674	CUFF.5333.1	17	2204890	2204952	BGIBMGA003640
nscaf2674	CUFF.5333.1	19	2208620	2208724	BGIBMGA003640
nscaf2674	CUFF.5336.1	2	2529635	2529714	BGIBMGA003542
nscaf2674	CUFF.5337.1	2	2534435	2534565	BGIBMGA003542
nscaf2674	CUFF.5341.1	4	1906205	1906414	BGIBMGA003634
nscaf2674	CUFF.5341.2	4	1906205	1906414	BGIBMGA003634
nscaf2674	CUFF.5349.1	2	2548579	2549408	BGIBMGA003648
nscaf2674	CUFF.5355.1	2	2384526	2384690	BGIBMGA003545
nscaf2674	CUFF.5359.1	1	2938417	2938597	BGIBMGA003655
nscaf2674	CUFF.5364.1	17	2858255	2858308	BGIBMGA003654
nscaf2674	CUFF.5376.1	2	3325719	3325843	BGIBMGA003528
nscaf2674	CUFF.5371.1	1	2866023	2866755	BGIBMGA003654
nscaf2674	CUFF.5380.1	3	2873035	2873262	BGIBMGA003538
nscaf2674	CUFF.5385.2	1	2391299	2391573	BGIBMGA003644
nscaf2674	CUFF.5386.1	2	2402427	2402477	BGIBMGA003544
nscaf2674	CUFF.5395.1	1	3538654	3538907	BGIBMGA003665
nscaf2674	CUFF.5401.1	6	3321996	3322180	BGIBMGA003663
nscaf2674	CUFF.5401.2	6	3321996	3322180	BGIBMGA003663
nscaf2674	CUFF.5402.1	1	3318043	3318419	BGIBMGA003663
nscaf2674	CUFF.5417.1	6	3919470	3919676	BGIBMGA003679
nscaf2674	CUFF.5427.1	1	4107462	4107495	BGIBMGA003683
nscaf2674	CUFF.5434.1	2	4162191	4162276	BGIBMGA003511
nscaf2674	CUFF.5436.1	5	4157093	4157389	BGIBMGA003685
nscaf2674	CUFF.5439.1	6	4264934	4265068	BGIBMGA003507
nscaf2674	CUFF.5439.1	8	4265949	4266123	BGIBMGA003507
nscaf2674	CUFF.5439.1	9	4266359	4266786	BGIBMGA003507
nscaf2674	CUFF.5442.1	1	4278962	4279183	BGIBMGA003507
nscaf2674	CUFF.5442.1	2	4279514	4280383	BGIBMGA003507
nscaf2674	CUFF.5443.1	1	4279491	4280410	BGIBMGA003507
nscaf2674	CUFF.5443.1	2	4281119	4281280	BGIBMGA003507
nscaf2674	CUFF.5449.1	7	4276469	4276599	BGIBMGA003507
nscaf2674	CUFF.5452.1	8	3951159	3951403	BGIBMGA003515
nscaf2674	CUFF.5452.2	8	3951159	3951403	BGIBMGA003515
nscaf2674	CUFF.5452.3	8	3951159	3951403	BGIBMGA003515
nscaf2674	CUFF.5455.1	2	3930932	3931057	BGIBMGA003680
nscaf2674	CUFF.5455.2	2	3930932	3931057	BGIBMGA003680
nscaf2674	CUFF.5456.1	2	4822869	4823044	BGIBMGA003503
nscaf2674	CUFF.5463.1	2	5096695	5096785	BGIBMGA003498
nscaf2674	CUFF.5444.1	1	2947705	2947858	BGIBMGA003655
nscaf2674	CUFF.5445.1	3	2960212	2960283	BGIBMGA003534
nscaf2674	CUFF.5474.1	5	5134376	5134441	BGIBMGA003497
nscaf2674	CUFF.5482.1	6	5342660	5342847	BGIBMGA003496
nscaf2674	CUFF.5482.1	7	5342970	5343145	BGIBMGA003496
nscaf2674	CUFF.5482.2	6	5342660	5342847	BGIBMGA003496
nscaf2674	CUFF.5482.2	7	5342970	5343145	BGIBMGA003496
nscaf2674	CUFF.5482.2	10	5345272	5345301	BGIBMGA003496
nscaf2674	CUFF.5501.1	4	5753641	5753799	BGIBMGA003712
nscaf2674	CUFF.5505.1	1	5840619	5840682	BGIBMGA003487
nscaf2674	CUFF.5508.1	2	5836728	5836776	BGIBMGA003487
nscaf2674	CUFF.5508.1	4	5837622	5837762	BGIBMGA003487
nscaf2674	CUFF.5508.1	5	5837917	5838099	BGIBMGA003487
nscaf2674	CUFF.5508.1	6	5838197	5838282	BGIBMGA003487
nscaf2674	CUFF.5508.1	7	5838371	5838446	BGIBMGA003487
nscaf2674	CUFF.5500.1	12	5120486	5120611	BGIBMGA003497
nscaf2674	CUFF.5500.2	12	5120486	5120611	BGIBMGA003497
nscaf2674	CUFF.5509.1	13	5127401	5127789	BGIBMGA003497
nscaf2674	CUFF.5515.1	12	5639106	5639261	BGIBMGA003708
nscaf2674	CUFF.5515.2	12	5639106	5639261	BGIBMGA003708
nscaf2674	CUFF.5517.2	6	5479395	5479463	BGIBMGA003704
nscaf2674	CUFF.5520.1	1	5481809	5482155	BGIBMGA003704
nscaf2674	CUFF.5502.1	14	3088843	3088974	BGIBMGA003532
nscaf2674	CUFF.5502.2	11	3083746	3083794	BGIBMGA003532
nscaf2674	CUFF.5502.3	12	3088843	3088974	BGIBMGA003532
nscaf2674	CUFF.5532.1	6	6156899	6157072	BGIBMGA003721
nscaf2674	CUFF.5543.1	2	6134735	6134820	BGIBMGA003720
nscaf2674	CUFF.5543.1	4	6135460	6135691	BGIBMGA003720
nscaf2674	CUFF.5543.2	2	6134735	6134820	BGIBMGA003720
nscaf2674	CUFF.5543.2	4	6135460	6135691	BGIBMGA003720
nscaf2674	CUFF.5543.3	2	6134735	6134820	BGIBMGA003720
nscaf2674	CUFF.5543.3	4	6135460	6135691	BGIBMGA003720
nscaf2674	CUFF.5547.1	12	6368016	6368069	BGIBMGA003473
nscaf2674	CUFF.5551.1	1	6232959	6233233	BGIBMGA003478
nscaf2674	CUFF.5554.2	2	6421965	6422038	BGIBMGA003470
nscaf2674	CUFF.5556.1	10	4304875	4304973	BGIBMGA003690
nscaf2674	CUFF.5556.1	11	4305058	4305184	BGIBMGA003690
nscaf2674	CUFF.5556.1	12	4305989	4306091	BGIBMGA003690
nscaf2674	CUFF.5556.1	13	4306171	4306336	BGIBMGA003690
nscaf2674	CUFF.5556.1	16	4307654	4307718	BGIBMGA003690
nscaf2674	CUFF.5556.1	17	4308129	4308288	BGIBMGA003690
nscaf2674	CUFF.5556.1	48	4325415	4325532	BGIBMGA003690
nscaf2674	CUFF.5556.1	49	4326084	4326179	BGIBMGA003690
nscaf2674	CUFF.5556.1	50	4326260	4326366	BGIBMGA003690
nscaf2674	CUFF.5556.1	53	4329360	4329500	BGIBMGA003690
nscaf2674	CUFF.5556.1	54	4330120	4330224	BGIBMGA003690
nscaf2674	CUFF.5556.1	62	4335810	4335910	BGIBMGA003690
nscaf2674	CUFF.5556.1	69	4346010	4346227	BGIBMGA003690
nscaf2674	CUFF.5556.1	70	4346541	4346783	BGIBMGA003690
nscaf2674	CUFF.5556.1	71	4347146	4347281	BGIBMGA003690
nscaf2674	CUFF.5556.2	3	4302715	4302799	BGIBMGA003690
nscaf2674	CUFF.5556.2	4	4302869	4303014	BGIBMGA003690
nscaf2674	CUFF.5556.2	6	4304875	4304973	BGIBMGA003690
nscaf2674	CUFF.5556.2	7	4305058	4305184	BGIBMGA003690
nscaf2674	CUFF.5556.2	8	4305989	4306091	BGIBMGA003690
nscaf2674	CUFF.5556.2	9	4306171	4306336	BGIBMGA003690
nscaf2674	CUFF.5556.2	12	4307654	4307718	BGIBMGA003690
nscaf2674	CUFF.5556.2	13	4308129	4308288	BGIBMGA003690
nscaf2674	CUFF.5556.2	44	4325415	4325532	BGIBMGA003690
nscaf2674	CUFF.5556.2	45	4326084	4326179	BGIBMGA003690
nscaf2674	CUFF.5556.2	46	4326260	4326366	BGIBMGA003690
nscaf2674	CUFF.5556.2	49	4329360	4329500	BGIBMGA003690
nscaf2674	CUFF.5556.2	50	4330120	4330224	BGIBMGA003690
nscaf2674	CUFF.5556.2	58	4335810	4335910	BGIBMGA003690
nscaf2674	CUFF.5556.2	65	4346010	4346227	BGIBMGA003690
nscaf2674	CUFF.5556.2	66	4346541	4346783	BGIBMGA003690
nscaf2674	CUFF.5556.2	67	4347146	4347281	BGIBMGA003690
nscaf2674	CUFF.5558.1	1	4340644	4341307	BGIBMGA003690
nscaf2674	CUFF.5559.1	1	4342750	4343423	BGIBMGA003690
nscaf2674	CUFF.5560.1	5	6434448	6434562	BGIBMGA003470
nscaf2674	CUFF.5560.1	7	6436854	6437039	BGIBMGA003470
nscaf2674	CUFF.5560.1	9	6438433	6438597	BGIBMGA003470
nscaf2674	CUFF.5560.2	5	6434448	6434562	BGIBMGA003470
nscaf2674	CUFF.5560.2	7	6436854	6437039	BGIBMGA003470
nscaf2674	CUFF.5560.2	9	6438433	6438597	BGIBMGA003470
nscaf2674	CUFF.5571.1	1	6812379	6813084	BGIBMGA003463
nscaf2674	CUFF.5571.1	4	6813827	6814242	BGIBMGA003463
nscaf2674	CUFF.5574.1	3	6514472	6514532	BGIBMGA003467
nscaf2674	CUFF.5574.2	3	6514472	6514710	BGIBMGA003467
nscaf2674	CUFF.5582.1	10	6484236	6484580	BGIBMGA003468
nscaf2674	CUFF.5584.1	1	6482520	6482754	BGIBMGA003468
nscaf2674	CUFF.5587.2	1	6972148	6972178	BGIBMGA003739
nscaf2674	CUFF.5585.1	2	6526879	6526987	BGIBMGA003466
nscaf2674	CUFF.5591.1	1	7188456	7188492	BGIBMGA003744
nscaf2674	CUFF.5593.1	9	6554545	6554652	BGIBMGA003465
nscaf2674	CUFF.5593.2	9	6554545	6554652	BGIBMGA003465
nscaf2674	CUFF.5596.1	1	7043881	7044013	BGIBMGA003741
nscaf2674	CUFF.5598.1	1	7272334	7272609	BGIBMGA003454
nscaf2674	CUFF.5599.1	2	6997111	6997301	BGIBMGA003458
nscaf2674	CUFF.5603.1	7	7188147	7188267	BGIBMGA003744
nscaf2674	CUFF.5603.2	8	7188147	7188267	BGIBMGA003744
nscaf2674	CUFF.5603.3	7	7188147	7188267	BGIBMGA003744
nscaf2674	CUFF.5603.4	7	7188147	7188267	BGIBMGA003744
nscaf2674	CUFF.5607.1	2	7274315	7274425	BGIBMGA003454
nscaf2674	CUFF.5607.2	2	7274315	7274425	BGIBMGA003454
nscaf2674	CUFF.5617.1	6	7618376	7618458	BGIBMGA003448
nscaf2674	CUFF.5618.1	1	7618532	7619097	BGIBMGA003448
nscaf2674	CUFF.5620.1	5	6845454	6845578	BGIBMGA003461
nscaf2674	CUFF.5620.1	6	6846149	6846275	BGIBMGA003461
nscaf2674	CUFF.5620.3	6	6846149	6846275	BGIBMGA003461
nscaf2674	CUFF.5632.1	6	6839624	6839775	BGIBMGA003461
nscaf2674	CUFF.5632.2	5	6840756	6840847	BGIBMGA003461
nscaf2674	CUFF.5632.3	6	6839624	6839775	BGIBMGA003461
nscaf2681	CUFF.5639.1	4	85158	85233	BGIBMGA003779
nscaf2681	CUFF.5639.1	5	85514	85568	BGIBMGA003779
nscaf2681	CUFF.5639.1	6	87142	87214	BGIBMGA003779
nscaf2681	CUFF.5641.1	2	93059	93083	BGIBMGA003780
nscaf2681	CUFF.5652.1	1	175947	176048	BGIBMGA003769
nscaf2681	CUFF.5654.1	9	204116	204277	BGIBMGA003768
nscaf2681	CUFF.5654.2	9	204116	204277	BGIBMGA003768
nscaf2674	CUFF.5660.3	1	7377669	7377697	BGIBMGA003746
nscaf2681	CUFF.5667.1	1	237494	237636	BGIBMGA003784
nscaf2681	CUFF.5678.1	6	163059	163420	BGIBMGA003771
nscaf2681	CUFF.5684.1	1	273041	273977	BGIBMGA003766
nscaf2681	CUFF.5713.1	1	1511800	1512314	BGIBMGA003800
nscaf2681	CUFF.5714.1	1	1471299	1472249	BGIBMGA003754
nscaf2681	CUFF.5716.1	1	1510829	1510943	BGIBMGA003800
nscaf2681	CUFF.5716.1	2	1511285	1511721	BGIBMGA003800
nscaf2681	CUFF.5721.1	1	1553399	1554148	BGIBMGA003753
nscaf2674	CUFF.5729.1	1	7348233	7348349	BGIBMGA003745
nscaf2681	CUFF.5731.1	1	1516360	1517499	BGIBMGA003800
nscaf2681	CUFF.5732.1	1	1519027	1519656	BGIBMGA003800
nscaf2681	CUFF.5733.1	1	1519714	1520991	BGIBMGA003800
nscaf2686	CUFF.5774.2	14	163605	163671	BGIBMGA003824
nscaf2686	CUFF.5780.1	3	728147	728275	BGIBMGA003814
nscaf2686	CUFF.5780.2	3	728147	728275	BGIBMGA003814
nscaf2686	CUFF.5795.1	5	931397	931528	BGIBMGA003809
nscaf2686	CUFF.5800.1	5	991982	992047	BGIBMGA003806
nscaf2686	CUFF.5806.2	10	1017493	1017544	BGIBMGA003806
nscaf2686	CUFF.5811.1	9	1074143	1074245	BGIBMGA003841
nscaf2686	CUFF.5811.2	9	1074129	1074245	BGIBMGA003841
nscaf2686	CUFF.5813.1	4	1111175	1111291	BGIBMGA003803
nscaf2686	CUFF.5818.1	7	1100265	1100402	BGIBMGA003803
nscaf2686	CUFF.5818.2	7	1100265	1100402	BGIBMGA003803
nscaf2734	CUFF.5836.1	1	562085	562222	BGIBMGA003889
nscaf2734	CUFF.5854.1	1	1167216	1167301	BGIBMGA003857
nscaf2734	CUFF.5862.1	6	555672	555719	BGIBMGA003866
nscaf2734	CUFF.5876.1	10	1377710	1377797	BGIBMGA003852
nscaf2734	CUFF.5876.1	11	1378771	1378892	BGIBMGA003852
nscaf2734	CUFF.5876.1	13	1380441	1380551	BGIBMGA003852
nscaf2734	CUFF.5878.1	1	1370099	1370339	BGIBMGA003852
nscaf2734	CUFF.5879.1	3	1335563	1335658	BGIBMGA003852
nscaf2734	CUFF.5879.1	11	1345716	1345808	BGIBMGA003852
nscaf2734	CUFF.5879.1	32	1365312	1365347	BGIBMGA003852
nscaf2734	CUFF.5881.1	1	1473227	1473670	BGIBMGA003851
nscaf2734	CUFF.5885.1	6	275334	275397	BGIBMGA003885
nscaf2734	CUFF.5887.1	7	1444860	1444949	BGIBMGA003900
nscaf2734	CUFF.5889.1	4	1393762	1393783	BGIBMGA003852
nscaf2734	CUFF.5889.1	5	1394547	1394620	BGIBMGA003852
nscaf2734	CUFF.5889.2	4	1393762	1393783	BGIBMGA003852
nscaf2734	CUFF.5889.2	5	1394547	1394620	BGIBMGA003852
nscaf2734	CUFF.5889.3	4	1393762	1393783	BGIBMGA003852
nscaf2734	CUFF.5889.3	5	1394547	1394620	BGIBMGA003852
nscaf2734	CUFF.5889.4	4	1393762	1393783	BGIBMGA003852
nscaf2734	CUFF.5889.4	5	1394547	1394620	BGIBMGA003852
nscaf2734	CUFF.5899.1	7	1999632	1999697	BGIBMGA003846
nscaf2734	CUFF.5899.1	8	1999777	1999820	BGIBMGA003846
nscaf2734	CUFF.5899.2	7	1999632	1999697	BGIBMGA003846
nscaf2734	CUFF.5899.2	8	1999777	1999820	BGIBMGA003846
nscaf2759	CUFF.5911.1	3	81845	81988	BGIBMGA003918
nscaf2759	CUFF.5913.1	1	82603	82875	BGIBMGA003918
nscaf2759	CUFF.5919.1	1	84697	85013	BGIBMGA003918
nscaf2759	CUFF.5919.1	2	85920	86022	BGIBMGA003918
nscaf2759	CUFF.5919.1	3	87560	87746	BGIBMGA003918
nscaf2759	CUFF.5919.1	6	99819	99938	BGIBMGA003918
nscaf2759	CUFF.5919.2	1	84697	85013	BGIBMGA003918
nscaf2759	CUFF.5919.2	2	85920	86022	BGIBMGA003918
nscaf2759	CUFF.5919.2	3	87560	87746	BGIBMGA003918
nscaf2759	CUFF.5919.2	9	93616	93762	BGIBMGA003918
nscaf2759	CUFF.5919.3	1	84697	85013	BGIBMGA003918
nscaf2759	CUFF.5919.3	2	85920	86022	BGIBMGA003918
nscaf2759	CUFF.5919.3	3	87560	87746	BGIBMGA003918
nscaf2734	CUFF.5926.3	1	611369	611419	BGIBMGA003890
nscaf2766	CUFF.5954.1	3	145097	145217	BGIBMGA003950
nscaf2766	CUFF.5954.2	3	145097	145217	BGIBMGA003950
nscaf2766	CUFF.5973.1	1	917805	918603	BGIBMGA003937
nscaf2766	CUFF.5976.1	3	980151	980251	BGIBMGA003935
nscaf2766	CUFF.5976.1	4	982224	982251	BGIBMGA003935
nscaf2766	CUFF.5980.1	1	923099	923144	BGIBMGA003937
nscaf2767	CUFF.6005.1	1	65084	65362	BGIBMGA004054
nscaf2767	CUFF.6005.1	2	65437	65553	BGIBMGA004054
nscaf2767	CUFF.6005.1	3	66111	66318	BGIBMGA004054
nscaf2767	CUFF.6015.1	4	16710	16798	BGIBMGA004056
nscaf2767	CUFF.6015.1	5	18109	18205	BGIBMGA004056
nscaf2734	CUFF.6009.1	6	1009283	1009394	BGIBMGA003860
nscaf2734	CUFF.6009.3	6	1009283	1009394	BGIBMGA003860
nscaf2767	CUFF.6021.1	3	198587	198676	BGIBMGA004062
nscaf2767	CUFF.6021.2	4	198587	198676	BGIBMGA004062
nscaf2734	CUFF.6036.2	11	1165858	1166211	BGIBMGA003857
nscaf2767	CUFF.6049.1	2	493268	493402	BGIBMGA004077
nscaf2767	CUFF.6049.2	2	493268	493402	BGIBMGA004077
nscaf2767	CUFF.6066.1	6	509861	509947	BGIBMGA004039
nscaf2767	CUFF.6066.2	6	509861	509947	BGIBMGA004039
nscaf2767	CUFF.6069.1	1	820850	820938	BGIBMGA004034
nscaf2767	CUFF.6070.1	2	1119474	1119695	BGIBMGA004031
nscaf2767	CUFF.6077.1	3	579565	579723	BGIBMGA004082
nscaf2767	CUFF.6077.1	7	589300	589419	BGIBMGA004082
nscaf2767	CUFF.6077.1	15	597376	597450	BGIBMGA004082
nscaf2767	CUFF.6079.1	1	1196279	1196368	BGIBMGA004091
nscaf2767	CUFF.6089.1	4	1669766	1669870	BGIBMGA004093
nscaf2767	CUFF.6094.1	3	1193766	1194107	BGIBMGA004091
nscaf2767	CUFF.6095.1	1	1707219	1707358	BGIBMGA004095
nscaf2767	CUFF.6107.1	1	1815153	1815331	BGIBMGA004099
nscaf2767	CUFF.6107.1	2	1815612	1815851	BGIBMGA004099
nscaf2767	CUFF.6108.1	1	1816122	1816166	BGIBMGA004099
nscaf2767	CUFF.6108.1	2	1817017	1817138	BGIBMGA004099
nscaf2767	CUFF.6111.1	3	1847874	1848073	BGIBMGA004017
nscaf2767	CUFF.6126.1	7	2348634	2348723	BGIBMGA004107
nscaf2767	CUFF.6126.2	7	2347587	2347619	BGIBMGA004107
nscaf2767	CUFF.6126.2	8	2348634	2348723	BGIBMGA004107
nscaf2767	CUFF.6126.3	7	2348631	2348723	BGIBMGA004107
nscaf2767	CUFF.6130.2	9	1860996	1861061	BGIBMGA004017
nscaf2767	CUFF.6130.3	9	1860996	1861061	BGIBMGA004017
nscaf2767	CUFF.6143.1	11	2404888	2404965	BGIBMGA004014
nscaf2767	CUFF.6144.1	1	2497411	2497614	BGIBMGA004112
nscaf2767	CUFF.6151.2	1	2484808	2484963	BGIBMGA004112
nscaf2767	CUFF.6180.2	1	2957733	2957845	BGIBMGA004126
nscaf2767	CUFF.6185.1	6	2925619	2925713	BGIBMGA004000
nscaf2767	CUFF.6185.1	7	2925862	2925912	BGIBMGA004000
nscaf2767	CUFF.6185.2	6	2925619	2925713	BGIBMGA004000
nscaf2767	CUFF.6187.2	1	41778	41815	BGIBMGA004059
nscaf2767	CUFF.6199.1	3	3147178	3147435	BGIBMGA003995
nscaf2767	CUFF.6193.1	3	3153959	3154159	BGIBMGA003995
nscaf2767	CUFF.6214.1	4	3542963	3543081	BGIBMGA003983
nscaf2767	CUFF.6217.1	3	3538800	3538825	BGIBMGA003983
nscaf2767	CUFF.6235.1	4	3362174	3362260	BGIBMGA003989
nscaf2767	CUFF.6235.2	4	3362174	3362260	BGIBMGA003989
nscaf2767	CUFF.6235.3	4	3385975	3386029	BGIBMGA003988
nscaf2767	CUFF.6246.1	6	3674932	3675111	BGIBMGA003979
nscaf2767	CUFF.6253.1	2	1798446	1798561	BGIBMGA004098
nscaf2767	CUFF.6253.2	2	1798446	1798561	BGIBMGA004098
nscaf2767	CUFF.6253.3	2	1795883	1795994	BGIBMGA004098
nscaf2767	CUFF.6253.3	3	1798446	1798561	BGIBMGA004098
nscaf2767	CUFF.6260.1	1	3751197	3751538	BGIBMGA003976
nscaf2767	CUFF.6262.1	1	3751615	3753106	BGIBMGA003976
nscaf2767	CUFF.6264.1	1	3749423	3750088	BGIBMGA003976
nscaf2767	CUFF.6264.1	2	3750408	3750777	BGIBMGA003976
nscaf2767	CUFF.6265.1	15	3276323	3276419	BGIBMGA004128
nscaf2767	CUFF.6265.2	15	3276323	3276419	BGIBMGA004128
nscaf2767	CUFF.6267.1	1	3753222	3753702	BGIBMGA003976
nscaf2767	CUFF.6273.1	2	2909541	2909561	BGIBMGA004002
nscaf2767	CUFF.6290.1	1	4286761	4286915	BGIBMGA004142
nscaf2767	CUFF.6290.1	2	4286996	4287335	BGIBMGA004142
nscaf2767	CUFF.6296.1	5	3908146	3908307	BGIBMGA004139
nscaf2770	CUFF.6303.1	6	353531	353664	BGIBMGA004171
nscaf2770	CUFF.6303.1	8	355653	355697	BGIBMGA004171
nscaf2770	CUFF.6303.2	6	353533	353664	BGIBMGA004171
nscaf2770	CUFF.6303.2	11	361316	361387	BGIBMGA004171
nscaf2770	CUFF.6327.1	14	799500	799535	BGIBMGA004184
nscaf2770	CUFF.6327.2	14	799500	799535	BGIBMGA004184
nscaf2770	CUFF.6328.1	5	850322	850419	BGIBMGA004188
nscaf2770	CUFF.6328.1	6	850836	850983	BGIBMGA004188
nscaf2770	CUFF.6328.1	10	856099	856148	BGIBMGA004188
nscaf2770	CUFF.6343.1	1	491150	491415	BGIBMGA004176
nscaf2770	CUFF.6343.1	2	491971	492113	BGIBMGA004176
nscaf2770	CUFF.6345.1	2	656123	656243	BGIBMGA004168
nscaf2767	CUFF.6350.1	3	3687667	3687743	BGIBMGA003978
nscaf2770	CUFF.6419.1	2	1279187	1279586	BGIBMGA004156
nscaf2770	CUFF.6424.1	3	1275847	1275930	BGIBMGA004156
nscaf2770	CUFF.6424.1	8	1283881	1283939	BGIBMGA004156
nscaf2770	CUFF.6447.2	5	2418658	2418684	BGIBMGA004209
nscaf2759	CUFF.6406.1	7	300559	300592	BGIBMGA003916
nscaf2759	CUFF.6406.2	6	300375	300429	BGIBMGA003916
nscaf2759	CUFF.6406.2	7	300559	300596	BGIBMGA003916
nscaf2759	CUFF.6461.1	1	419061	419122	BGIBMGA003910
nscaf2759	CUFF.6461.1	2	419452	419523	BGIBMGA003910
nscaf2759	CUFF.6461.1	4	423519	423650	BGIBMGA003910
nscaf2781	CUFF.6507.1	7	92045	92076	BGIBMGA004249
nscaf2781	CUFF.6528.1	1	326355	327575	BGIBMGA004235
nscaf2781	CUFF.6536.1	1	387033	387889	BGIBMGA004233
nscaf2781	CUFF.6537.1	1	388736	389676	BGIBMGA004233
nscaf2781	CUFF.6540.1	1	390628	391759	BGIBMGA004233
nscaf2782	CUFF.6559.1	1	89339	90338	BGIBMGA004258
nscaf2782	CUFF.6561.1	1	93067	95597	BGIBMGA004258
nscaf2789	CUFF.6589.1	7	41860	42124	BGIBMGA004312
nscaf2789	CUFF.6591.1	3	136718	136757	BGIBMGA004311
nscaf2789	CUFF.6611.1	4	561253	561423	BGIBMGA004301
nscaf2789	CUFF.6611.1	25	604320	604429	BGIBMGA004298
nscaf2789	CUFF.6612.1	6	187818	187928	BGIBMGA004309
nscaf2789	CUFF.6612.2	6	187818	187925	BGIBMGA004309
nscaf2789	CUFF.6615.1	2	524011	524027	BGIBMGA004302
nscaf2789	CUFF.6621.1	6	838979	839024	BGIBMGA004330
nscaf2789	CUFF.6632.1	5	1100317	1100424	BGIBMGA004279
nscaf2789	CUFF.6642.1	2	944920	945011	BGIBMGA004281
nscaf2789	CUFF.6642.2	2	944920	945011	BGIBMGA004281
nscaf2789	CUFF.6643.1	1	1226493	1226554	BGIBMGA004275
nscaf2789	CUFF.6647.1	3	1286602	1286685	BGIBMGA004273
nscaf2789	CUFF.6651.1	1	1240065	1240287	BGIBMGA004275
nscaf2789	CUFF.6653.1	1	1241087	1242122	BGIBMGA004275
nscaf2789	CUFF.6655.1	1	1242440	1242955	BGIBMGA004275
nscaf2789	CUFF.6657.1	3	1358350	1358453	BGIBMGA004272
nscaf2789	CUFF.6657.1	4	1359906	1360050	BGIBMGA004272
nscaf2789	CUFF.6658.1	1	1368492	1368551	BGIBMGA004272
nscaf2789	CUFF.6658.1	2	1369344	1369470	BGIBMGA004272
nscaf2795	CUFF.6699.1	4	5577	5670	BGIBMGA004432
nscaf2795	CUFF.6699.1	6	8432	8556	BGIBMGA004432
nscaf2795	CUFF.6702.1	1	11083	11122	BGIBMGA004432
nscaf2795	CUFF.6708.1	2	28525	28656	BGIBMGA004431
nscaf2795	CUFF.6709.1	2	21808	21892	BGIBMGA004431
nscaf2795	CUFF.6709.1	5	25868	25942	BGIBMGA004431
nscaf2795	CUFF.6709.1	6	27080	27202	BGIBMGA004431
nscaf2795	CUFF.6723.1	5	42042	42116	BGIBMGA004430
nscaf2795	CUFF.6723.2	5	42042	42116	BGIBMGA004430
nscaf2529	CUFF.6728.1	1	1540662	1540728	BGIBMGA002669
nscaf2795	CUFF.6730.2	2	550510	550676	BGIBMGA004423
nscaf2795	CUFF.6755.1	7	800143	800192	BGIBMGA004415
nscaf2795	CUFF.6758.1	1	688745	689109	BGIBMGA004438
nscaf2795	CUFF.6763.1	2	1081392	1081605	BGIBMGA004444
nscaf2795	CUFF.6763.1	3	1081856	1082031	BGIBMGA004444
nscaf2795	CUFF.6790.2	1	1518724	1518976	BGIBMGA004453
nscaf2795	CUFF.6807.2	14	763965	764036	BGIBMGA004416
nscaf2795	CUFF.6807.3	14	763965	764036	BGIBMGA004416
nscaf2789	CUFF.6814.3	2	386153	386350	BGIBMGA004323
nscaf2789	CUFF.6823.2	1	441007	441284	BGIBMGA004325
nscaf2789	CUFF.6823.2	2	442641	442817	BGIBMGA004325
nscaf2795	CUFF.6854.1	6	2393520	2393636	BGIBMGA004382
nscaf2795	CUFF.6854.1	11	2397714	2397792	BGIBMGA004382
nscaf2795	CUFF.6854.1	12	2398497	2398678	BGIBMGA004382
nscaf2795	CUFF.6854.1	13	2398773	2398986	BGIBMGA004382
nscaf2795	CUFF.6856.1	2	2410061	2410177	BGIBMGA004380
nscaf2795	CUFF.6856.1	3	2411058	2411165	BGIBMGA004380
nscaf2795	CUFF.6856.1	4	2411867	2411950	BGIBMGA004380
nscaf2795	CUFF.6856.2	2	2410061	2410177	BGIBMGA004380
nscaf2795	CUFF.6856.2	3	2411058	2411165	BGIBMGA004380
nscaf2795	CUFF.6883.1	3	2787453	2787548	BGIBMGA004379
nscaf2795	CUFF.6883.2	3	2787453	2787548	BGIBMGA004379
nscaf2795	CUFF.6883.2	4	2789515	2789535	BGIBMGA004379
nscaf2795	CUFF.6887.1	3	3130874	3131015	BGIBMGA004493
nscaf2795	CUFF.6887.1	4	3131380	3131509	BGIBMGA004493
nscaf2795	CUFF.6887.1	5	3136376	3136497	BGIBMGA004493
nscaf2795	CUFF.6912.1	3	3688085	3688189	BGIBMGA004500
nscaf2795	CUFF.6912.2	3	3688085	3688189	BGIBMGA004500
nscaf2795	CUFF.6916.1	1	3137043	3137080	BGIBMGA004493
nscaf2795	CUFF.6916.1	2	3137188	3137375	BGIBMGA004493
nscaf2795	CUFF.6916.1	3	3138394	3138484	BGIBMGA004493
nscaf2795	CUFF.6916.1	4	3138576	3138702	BGIBMGA004493
nscaf2795	CUFF.6916.1	5	3138771	3138854	BGIBMGA004493
nscaf2795	CUFF.6916.1	6	3138979	3139129	BGIBMGA004493
nscaf2795	CUFF.6919.2	1	3455610	3455617	BGIBMGA004498
nscaf2795	CUFF.6920.1	9	3765664	3765699	BGIBMGA004358
nscaf2795	CUFF.6920.2	9	3765664	3765699	BGIBMGA004358
nscaf2796	CUFF.6939.1	6	68550	68788	BGIBMGA004505
nscaf2796	CUFF.6941.1	1	69528	69654	BGIBMGA004505
nscaf2796	CUFF.6941.2	1	69528	69654	BGIBMGA004505
nscaf2797	CUFF.6958.1	6	1051242	1051284	BGIBMGA004516
nscaf2797	CUFF.6961.1	1	1063983	1064036	BGIBMGA004516
nscaf2797	CUFF.6961.1	4	1065908	1066092	BGIBMGA004516
nscaf2797	CUFF.6965.1	1	1051375	1051429	BGIBMGA004516
nscaf2797	CUFF.6965.1	6	1059618	1059768	BGIBMGA004516
nscaf2797	CUFF.6965.1	7	1062620	1062917	BGIBMGA004516
nscaf2797	CUFF.6965.2	1	1051375	1051429	BGIBMGA004516
nscaf2797	CUFF.6965.2	4	1054999	1055082	BGIBMGA004516
nscaf2797	CUFF.6965.2	7	1059618	1059768	BGIBMGA004516
nscaf2797	CUFF.6965.2	8	1062620	1062917	BGIBMGA004516
nscaf2795	CUFF.6960.3	7	3473647	3473699	BGIBMGA004365
nscaf2795	CUFF.6962.1	1	3470667	3471283	BGIBMGA004365
nscaf2797	CUFF.6979.1	2	1236181	1236313	BGIBMGA004510
nscaf2797	CUFF.6979.1	3	1237234	1237383	BGIBMGA004510
nscaf2797	CUFF.6989.1	1	1144306	1145052	BGIBMGA004536
nscaf2800	CUFF.7002.1	4	135861	135995	BGIBMGA004574
nscaf2800	CUFF.7022.1	4	500416	500490	BGIBMGA004569
nscaf2800	CUFF.7022.1	7	505275	505400	BGIBMGA004569
nscaf2800	CUFF.7022.1	9	507201	507370	BGIBMGA004569
nscaf2800	CUFF.7022.2	4	500416	500490	BGIBMGA004569
nscaf2800	CUFF.7022.2	7	505275	505400	BGIBMGA004569
nscaf2800	CUFF.7022.2	9	507201	507370	BGIBMGA004569
nscaf2797	CUFF.7009.1	3	618502	618752	BGIBMGA004525
nscaf2797	CUFF.7009.2	1	618661	618693	BGIBMGA004525
nscaf2800	CUFF.7027.1	2	804378	804489	BGIBMGA004582
nscaf2800	CUFF.7035.1	2	377055	377176	BGIBMGA004571
nscaf2800	CUFF.7035.1	3	378470	378590	BGIBMGA004571
nscaf2800	CUFF.7035.1	4	379837	379981	BGIBMGA004571
nscaf2800	CUFF.7035.1	5	380753	380892	BGIBMGA004571
nscaf2800	CUFF.7035.1	7	383263	383358	BGIBMGA004571
nscaf2800	CUFF.7035.1	12	387712	387924	BGIBMGA004571
nscaf2800	CUFF.7050.1	4	568967	569060	BGIBMGA004578
nscaf2800	CUFF.7050.1	5	570776	570884	BGIBMGA004578
nscaf2800	CUFF.7050.2	4	568967	569060	BGIBMGA004578
nscaf2800	CUFF.7050.2	5	570776	570884	BGIBMGA004578
nscaf2800	CUFF.7050.3	4	568967	569060	BGIBMGA004578
nscaf2800	CUFF.7050.3	5	570791	570884	BGIBMGA004578
nscaf2800	CUFF.7053.2	3	641003	641026	BGIBMGA004580
nscaf2800	CUFF.7064.1	2	1119598	1119723	BGIBMGA004558
nscaf2800	CUFF.7064.1	3	1121916	1122021	BGIBMGA004558
nscaf2800	CUFF.7064.1	4	1122276	1122346	BGIBMGA004558
nscaf2800	CUFF.7090.1	1	1711163	1711277	BGIBMGA004549
nscaf2800	CUFF.7090.1	2	1711565	1711649	BGIBMGA004549
nscaf2800	CUFF.7095.1	8	1622980	1623002	BGIBMGA004550
nscaf2800	CUFF.7107.1	3	2016187	2016290	BGIBMGA004545
nscaf2176	CUFF.7110.1	1	2464458	2464513	BGIBMGA001793
nscaf2176	CUFF.7110.1	2	2465493	2465621	BGIBMGA001793
nscaf2800	CUFF.7126.1	9	2395917	2396010	BGIBMGA004600
nscaf2800	CUFF.7126.1	11	2399983	2400127	BGIBMGA004600
nscaf2800	CUFF.7126.1	21	2408837	2408977	BGIBMGA004600
nscaf2800	CUFF.7126.2	8	2395917	2396010	BGIBMGA004600
nscaf2800	CUFF.7126.2	10	2399983	2400127	BGIBMGA004600
nscaf2800	CUFF.7126.2	20	2408837	2408977	BGIBMGA004600
nscaf2800	CUFF.7126.3	8	2395917	2396010	BGIBMGA004600
nscaf2800	CUFF.7126.3	10	2399983	2400127	BGIBMGA004600
nscaf2800	CUFF.7126.3	20	2408837	2408977	BGIBMGA004600
[truncated: 3,912 more rows]
