# Supplementary material for: Transcriptome Analysis of the Silkworm (Bombyx mori) by High-Throughput RNA Sequencing
Source: PLoS One. 2012 Aug 23;7(8):e43713. doi: 10.1371/journal.pone.0043713 (PMC3426547; doi:10.1371/journal.pone.0043713)
Supplement: Table S4 — The BLASTX results of the contigs generated from the reads that could not be mapped to the silkworm genome. (XLS) [file pone.0043713.s008.xls]

## Sheet: denovo_nr.bsx
Contig	BLASTX hit
contig1	>ref|NP_001040416.1| leukotriene A4 hydrolase [Bombyx mori]
contig3	>ref|ZP_07679472.1| dyp-type peroxidase family protein [Shigella dysenteriae 1617]
contig4	>ref|XP_317924.4| AGAP011396-PA [Anopheles gambiae str. PEST]
contig5	>gb|ACY95337.1| ribosomal protein S30 [Manduca sexta]
contig8	>ref|XP_967679.1| PREDICTED: similar to structural maintenance of chromosomes protein 1A [Tribolium castaneum]
contig11	>ref|XP_001849494.1| conserved hypothetical protein [Culex quinquefasciatus]
contig12	>gb|EFA09460.1| hypothetical protein TcasGA2_TC010676 [Tribolium castaneum]
contig13	>ref|XP_001628098.1| predicted protein [Nematostella vectensis]
contig14	>ref|XP_002737590.1| PREDICTED: small nuclear ribonucleoprotein polypeptide D3-like [Saccoglossus kowalevskii]
contig16	>dbj|BAI55489.1| putative tyrosine-protein kinase [Escherichia coli SE15]
contig21	>ref|XP_973165.1| PREDICTED: similar to ubiquitination factor E4 [Tribolium castaneum]
contig24	>ref|ZP_07246239.1| pilin accessory protein [Escherichia coli MS 146-1]
contig29	>gb|AAH86702.1| Zgc:101551 [Danio rerio]
contig32	>ref|XP_002429430.1| UBA domain-containing protein, putative [Pediculus humanus corporis]
contig34	>ref|XP_971069.1| PREDICTED: similar to sulfate transporter [Tribolium castaneum]
contig37	>ref|ZP_07681261.1| putative uncharacterized outer membrane yejO domain protein [Shigella dysenteriae 1617]
contig38	>ref|ZP_07624746.1| heme lyase, CcmH subunit [Escherichia coli H299]
contig40	>gb|EFN60488.1| Fibrillin-2 [Camponotus floridanus]
contig42	>ref|NP_001104817.1| hemocytin precursor [Bombyx mori]
contig44	>gb|EFA08386.1| hypothetical protein TcasGA2_TC006030 [Tribolium castaneum]
contig46	>ref|XP_393972.3| PREDICTED: similar to Vacuolar protein sorting 11 [Apis mellifera]
contig48	>gb|EFA12382.1| hypothetical protein TcasGA2_TC002089 [Tribolium castaneum]
contig49	>ref|XP_001121487.1| PREDICTED: similar to 5-oxoprolinase (ATP-hydrolysing) [Apis mellifera]
contig52	>gb|EFQ00053.1| lipoprotein nlpD [Escherichia coli 1827-70]
contig55	>ref|ZP_07691936.1| selenocysteine-specific translation elongation factor [Escherichia coli MS 145-7]
contig56	>gb|EFN85802.1| Serine/threonine-protein kinase Genghis Khan [Harpegnathos saltator]
contig62	>ref|NP_001166704.1| cuticular protein RR-1 motif 53 [Bombyx mori]
contig64	>ref|XP_002006370.1| GI21005 [Drosophila mojavensis]
contig66	>ref|NP_001106743.1| cytochrome c oxidase subunit Va [Bombyx mori]
contig67	>ref|XP_320635.4| AGAP011890-PA [Anopheles gambiae str. PEST]
contig69	>gb|EFP99347.1| conserved hypothetical protein [Escherichia coli 1827-70]
contig70	>ref|XP_001948220.1| PREDICTED: similar to extradenticle CG8933-PA [Acyrthosiphon pisum]
contig72	>emb|CBK87452.1| Hemolysins and related proteins containing CBS domains [Enterobacter cloacae subsp. cloacae NCTC 9394]
contig77	>ref|XP_001230782.2| AGAP000696-PA [Anopheles gambiae str. PEST]
contig79	>ref|ZP_07680994.1| inner membrane transporter ybgH domain protein [Shigella dysenteriae 1617]
contig80	>gb|EFN74092.1| Protein flightless-1 [Camponotus floridanus]
contig83	>ref|NP_001037083.1| thiol peroxiredoxin [Bombyx mori]
contig84	>ref|XP_001854444.1| conserved hypothetical protein [Culex quinquefasciatus]
contig85	>sp|Q27772|C1TC_SPOFR RecName: Full=C-1-tetrahydrofolate synthase, cytoplasmic; Short=C1-THF synthase; Includes: RecName: Full=Methylenetetrahydrofolate dehydrogenase; Includes: RecName: Full=Methenyltetrahydrofolate cyclohydrolase; Includes: RecName: Full=Formyltetrahydrofolate synthetase gb|AAA74302.1| methylenetetrahydrofolate dehydrogenase [Spodoptera frugiperda]
contig87	>ref|NP_610011.2| sickie, isoform E [Drosophila melanogaster]
contig88	>ref|XP_001845341.1| conserved hypothetical protein [Culex quinquefasciatus]
contig91	>ref|NP_001098066.2| aubergine protein [Bombyx mori]
contig93	>ref|XP_316217.3| AGAP006159-PA [Anopheles gambiae str. PEST]
contig94	>ref|XP_002090886.1| GE13352 [Drosophila yakuba]
contig95	>ref|NP_001171330.1| ced-6 protein [Bombyx mori]
contig98	>ref|NP_001155506.1| hypothetical protein LOC100161862 [Acyrthosiphon pisum]
contig99	>ref|XP_001973361.1| GG13389 [Drosophila erecta]
contig100	>ref|NP_001040132.1| hydroxyacyl-coenzyme A dehydrogenase [Bombyx mori]
contig104	>ref|XP_002831291.1| PREDICTED: beta-parvin-like, partial [Pongo abelii]
contig105	>ref|XP_002432847.1| valacyclovir hydrolase, putative [Pediculus humanus corporis]
contig106	>gb|EFN90129.1| Protein FAM114A2 [Harpegnathos saltator]
contig107	>ref|NP_001180543.1| dicer-2 [Bombyx mori]
contig112	>emb|CBJ01404.1| aspartyl-tRNA synthetase [Escherichia coli ETEC H10407]
contig114	>gb|ADD20476.1| putative gamma-glutamyl hydrolase [Glossina morsitans morsitans]
contig117	>ref|NP_001036935.1| A disintegrin and metalloproteinase with thrombospondin motifs like [Bombyx mori]
contig122	>ref|ZP_07683461.1| uncharacterized HTH-type transcriptional regulator ydjF [Shigella dysenteriae 1617]
contig123	>ref|XP_002100938.1| GE17336 [Drosophila yakuba]
contig124	>gb|AAK52495.1|AF361483_1 chymotrypsin inhibitor CI-8A [Bombyx mori]
contig127	>ref|NP_001166287.1| sericin 2 isoform 1 precursor [Bombyx mori]
contig130	>ref|XP_002076298.1| GD15250 [Drosophila simulans]
contig131	>ref|XP_974344.2| PREDICTED: similar to fibrillin 2 [Tribolium castaneum]
contig132	>gb|EFQ02186.1| uncharacterized protein ykgH [Escherichia coli 1827-70]
contig135	>ref|NP_001040416.1| leukotriene A4 hydrolase [Bombyx mori]
contig137	>ref|XP_001648128.1| amino acid transporter [Aedes aegypti]
contig138	>ref|XP_393581.2| PREDICTED: similar to geminin CG3183-PA [Apis mellifera]
contig140	>ref|XP_001663929.1| NADH:ubiquinone dehydrogenase, putative [Aedes aegypti]
contig144	>ref|XP_002431802.1| C-terminal-binding protein, putative [Pediculus humanus corporis]
contig145	>gb|EFN68390.1| C-terminal-binding protein [Camponotus floridanus]
contig151	>emb|CBI99754.1| lateral flagellar motor protein B (MotB-like) [Escherichia coli ETEC H10407]
contig152	>emb|CBJ03626.1| fatty oxidation complex subunit alpha [includes: enoyl-CoA hydratase; delta(3)-cis-delta(2)-trans-enoyl-CoA isomerase; 3-hydroxyacyl-CoA dehydrogenase; 3 hydroxybutyryl-CoA epimerase]
contig153	>ref|XP_001955743.1| GF16088 [Drosophila ananassae]
contig157	>ref|ZP_05940587.1| hypothetical protein EscherichiacoliO157_17188 [Escherichia coli O157:H7 str. FRIK2000]
contig159	>ref|XP_002408176.1| F-box containing protein, putative [Ixodes scapularis]
contig160	>gb|EFA07932.1| hypothetical protein TcasGA2_TC005513 [Tribolium castaneum]
contig161	>ref|ZP_07446572.1| stationary phase survival protein SurE [Escherichia coli NC101]
contig162	>ref|XP_002427103.1| Supervillin, putative [Pediculus humanus corporis]
contig164	>ref|XP_001942980.1| PREDICTED: similar to CG34353 CG34353-PA [Acyrthosiphon pisum]
contig166	>ref|XP_309626.3| AGAP004071-PA [Anopheles gambiae str. PEST]
contig168	>ref|ZP_07176840.1| homoserine dehydrogenase [Escherichia coli MS 200-1]
contig171	>ref|ZP_07505873.1| putative deoxyribonuclease YjjV [Escherichia coli M718]
contig174	>ref|NP_001129360.1| osiris 9 [Bombyx mori]
contig175	>ref|XP_001361414.2| GA21341 [Drosophila pseudoobscura pseudoobscura]
contig176	>ref|XP_001661443.1| hypothetical protein AaeL_AAEL011161 [Aedes aegypti]
contig179	>ref|XP_002415967.1| CDC42 binding protein kinase alpha, putative [Ixodes scapularis]
contig180	>gb|EFQ03049.1| putative ATP-dependent helicase lhr [Escherichia coli 1827-70]
contig183	>ref|XP_001951247.1| PREDICTED: similar to AGAP008885-PA [Acyrthosiphon pisum]
contig187	>ref|NP_706941.1| hypothetical protein SF1022 [Shigella flexneri 2a str. 301]
contig188	>ref|XP_001651931.1| helicase [Aedes aegypti]
contig190	>gb|EFA03129.1| hypothetical protein TcasGA2_TC013040 [Tribolium castaneum]
contig191	>ref|NP_001040472.1| heterotrimeric guanine nucleotide-binding protein beta subunit [Bombyx mori]
contig194	>ref|XP_001121410.1| PREDICTED: similar to CG6744-PA [Apis mellifera]
contig195	>ref|ZP_07501097.1| glutaminyl-tRNA synthetase [Escherichia coli M605]
contig198	>ref|XP_319663.4| AGAP008915-PA [Anopheles gambiae str. PEST]
contig200	>ref|XP_970846.1| PREDICTED: similar to ZK899.2 [Tribolium castaneum]
contig201	>gb|EFN68015.1| Tripeptidyl-peptidase 2 [Camponotus floridanus]
contig206	>tpd|FAA00654.1| TPA: putative cuticle protein [Bombyx mori]
contig207	>ref|NP_001135961.1| autophagy related protein Atg3-like protein [Bombyx mori]
contig208	>ref|XP_312855.4| AGAP003164-PA [Anopheles gambiae str. PEST]
contig209	>ref|XP_001602508.1| PREDICTED: similar to formin 1,2/cappuccino [Nasonia vitripennis]
contig214	>emb|CBJ01693.1| putative colanic biosynthesis UDP-glucose lipid carrier transferase [Escherichia coli ETEC H10407]
contig217	>ref|ZP_07679559.1| sucrose-6-phosphate hydrolase [Shigella dysenteriae 1617]
contig218	>ref|NP_001136443.1| clathrin heavy chain [Bombyx mori]
contig220	>ref|XP_002415767.1| beta-catenin-like repeats containing protein, putative [Ixodes scapularis]
contig224	>ref|XP_002089853.1| GE21984 [Drosophila yakuba]
contig237	>ref|NP_001103783.1| tropomyosin-2 isoform 3 [Bombyx mori]
contig238	>emb|CAN13176.1| kelch domain containing 3 [Sus scrofa]
contig242	>ref|XP_967401.1| PREDICTED: similar to GA21392-PA [Tribolium castaneum]
contig243	>gb|ADD19349.1| AICAR transformylase [Glossina morsitans morsitans]
contig244	>gb|ABD36141.1| ribosomal protein L27 [Bombyx mori]
contig246	>ref|XP_001814833.1| PREDICTED: similar to lachesin [Tribolium castaneum]
contig250	>gb|EFA02686.1| hypothetical protein TcasGA2_TC008407 [Tribolium castaneum]
contig251	>ref|XP_001650885.1| hypothetical protein AaeL_AAEL005432 [Aedes aegypti]
contig252	>ref|NP_001036921.1| extracellular regulated MAP kinase [Bombyx mori]
contig253	>gb|ADK90114.1| apyrase [Helicoverpa zea]
contig254	>gb|AAF04457.1|AF078161_1 lacunin [Manduca sexta]
contig263	>gb|EFN61569.1| Vigilin [Camponotus floridanus]
contig264	>ref|XP_001647892.1| dimethyladenosine transferase [Aedes aegypti]
contig266	>ref|XP_001123175.1| PREDICTED: similar to Rlip CG11622-PA [Apis mellifera]
contig268	>gb|EFN69665.1| Guanylate cyclase 32E [Camponotus floridanus]
contig269	>gb|AAL50351.1| nuclear hormone receptor betaFTZ-F1 [Manduca sexta]
contig271	>ref|XP_002698352.1| PREDICTED: hypothetical protein [Bos taurus]
contig277	>ref|XP_002134806.1| GA23685 [Drosophila pseudoobscura pseudoobscura]
contig278	>ref|ZP_07172160.1| hypothetical protein HMPREF9553_00243 [Escherichia coli MS 200-1]
contig279	>ref|XP_002070148.1| GK11895 [Drosophila willistoni]
contig281	>ref|ZP_07518728.1| putative RNA 2'-O-ribose methyltransferase [Escherichia coli TA143]
contig284	>ref|XP_002100727.1| GE17225 [Drosophila yakuba]
contig290	>ref|XP_001602109.1| PREDICTED: similar to ENSANGP00000017873 [Nasonia vitripennis]
contig291	>ref|XP_967476.1| PREDICTED: similar to scavenger receptor cysteine-rich protein isoform 1 [Tribolium castaneum]
contig292	>ref|XP_309608.4| AGAP004055-PA [Anopheles gambiae str. PEST]
contig293	>gb|AAS82584.1| midgut carboxypeptidase A2 [Trichoplusia ni]
contig300	>ref|NP_001037129.1| ribosomal protein L4 [Bombyx mori]
contig302	>gb|EFA03750.1| hypothetical protein TcasGA2_TC013859 [Tribolium castaneum]
contig306	>gb|ABM53543.1| conserved hypothetical protein [uncultured beta proteobacterium CBNPD1 BAC clone 578]
contig308	>ref|XP_002061404.1| GK20743 [Drosophila willistoni]
contig309	>gb|ADP11170.1| hypothetical protein EJP617_14890 [Erwinia sp. Ejp617]
contig315	>ref|XP_001845715.1| adenylate cyclase [Culex quinquefasciatus]
contig317	>ref|NP_001037197.1| glutathione S-transferase epsilon 1 [Bombyx mori]
contig320	>ref|XP_967401.1| PREDICTED: similar to GA21392-PA [Tribolium castaneum]
contig321	>ref|NP_001040472.1| heterotrimeric guanine nucleotide-binding protein beta subunit [Bombyx mori]
contig327	>gb|EFN72150.1| Bifunctional heparan sulfate N-deacetylase/N-sulfotransferase [Camponotus floridanus]
contig328	>ref|XP_320369.4| AGAP012165-PA [Anopheles gambiae str. PEST]
contig334	>ref|XP_001843012.1| ubiquitin-protein ligase E3A [Culex quinquefasciatus]
contig336	>ref|XP_002004742.1| GI19434 [Drosophila mojavensis]
contig340	>ref|NP_001157648.1| NADPH oxidoreductase [Bombyx mori]
contig341	>gb|EFN80086.1| Pecanex-like protein 1 [Harpegnathos saltator]
contig343	>ref|XP_968538.2| PREDICTED: similar to heterogeneous nuclear ribonucleoprotein k [Tribolium castaneum]
contig348	>ref|NP_001093295.1| cAMP-dependent protein kinase R1 [Bombyx mori]
contig352	>dbj|BAC65324.1| hypothetical protein [Antheraea yamamai]
contig353	>ref|NP_001091819.1| putative defense protein precursor [Bombyx mori]
contig355	>ref|NP_001040482.1| phosphate transport protein [Bombyx mori]
contig357	>ref|NP_001116822.2| kinesin heavy chain [Bombyx mori]
contig360	>ref|XP_307312.2| Anopheles gambiae str. PEST AGAP012705-PA [Anopheles gambiae str. PEST]
contig363	>ref|NP_001091768.1| arginine/serine-rich splicing factor 7 [Bombyx mori]
contig364	>gb|EEZ98189.1| hypothetical protein TcasGA2_TC000618 [Tribolium castaneum]
contig365	>ref|NP_001040340.1| karyopherin alpha 3 [Bombyx mori]
contig366	>ref|NP_001040224.1| UDP-galactose 4-epimerase [Bombyx mori]
contig367	>gb|AAS82585.1| midgut glutamate specific carboxypeptidase [Trichoplusia ni]
contig369	>ref|XP_395577.3| PREDICTED: similar to Dodeca-satellite-binding protein 1 CG5170-PC, isoform C [Apis mellifera]
contig370	>ref|NP_001037311.1| sorbitol dehydrogenase [Bombyx mori]
contig371	>ref|NP_001037311.1| sorbitol dehydrogenase [Bombyx mori]
contig373	>ref|ZP_07681205.1| hypothetical protein SD1617_3078 [Shigella dysenteriae 1617]
contig374	>ref|NP_001166193.1| coatomer protein complex subunit beta [Bombyx mori]
contig375	>ref|NP_001166193.1| coatomer protein complex subunit beta [Bombyx mori]
contig381	>ref|NP_001014687.3| plasma membrane calcium ATPase, isoform N [Drosophila melanogaster]
contig384	>ref|NP_001166192.1| coatomer protein complex subunit alpha [Bombyx mori]
contig385	>ref|NP_001166192.1| coatomer protein complex subunit alpha [Bombyx mori]
contig387	>ref|XP_394628.3| PREDICTED: similar to lethal (2) 01424 CG3845-PB, isoform B [Apis mellifera]
contig389	>pdb|3A5Z|B Chain B, Crystal Structure Of Escherichia Coli Genx In Complex With Elongation Factor P pdb|3A5Z|D Chain D, Crystal Structure Of Escherichia Coli Genx In Complex With Elongation Factor P pdb|3A5Z|F Chain F, Crystal Structure Of Escherichia Coli Genx In Complex With Elongation Factor P pdb|3A5Z|H Chain H, Crystal Structure Of Escherichia Coli Genx In Complex With Elongation Factor P
contig392	>ref|XP_001607537.1| PREDICTED: similar to conserved hypothetical protein [Nasonia vitripennis]
contig395	>ref|XP_001744651.1| hypothetical protein [Monosiga brevicollis MX1]
contig397	>dbj|BAB16697.1| annexin [Bombyx mori]
contig404	>ref|XP_001237242.1| AGAP011081-PA [Anopheles gambiae str. PEST]
contig405	>ref|NP_001182392.1| carboxyl/cholinesterase 6 [Bombyx mori]
contig406	>ref|NP_001106708.1| ribosomal protein S11 isoform 1 [Bombyx mori]
contig410	>ref|XP_001944075.1| PREDICTED: similar to Rho GTPase activating protein 15 [Acyrthosiphon pisum]
contig420	>ref|YP_803309.1| hypothetical protein TNAV2c_gp086 [Trichoplusia ni ascovirus 2c]
contig421	>ref|NP_001037068.1| chemosensory protein 7 [Bombyx mori]
contig422	>gb|EFA05458.1| hypothetical protein TcasGA2_TC015639 [Tribolium castaneum]
contig426	>ref|NP_001036896.1| embryonic polarity protein dorsal isoform B [Bombyx mori]
contig427	>ref|NP_001104817.1| hemocytin precursor [Bombyx mori]
contig429	>ref|XP_001602426.1| PREDICTED: similar to CG18076-PB [Nasonia vitripennis]
contig431	>gb|EFA05314.1| hypothetical protein TcasGA2_TC015472 [Tribolium castaneum]
contig440	>ref|NP_001040338.1| 26S protease regulatory subunit 6B [Bombyx mori]
contig443	>gb|ACR61720.1| triglyceride lipase [Manduca sexta]
contig445	>gb|ADF18553.1| endonuclease-reverse transcriptase [Bombyx mori]
contig451	>ref|XP_001599201.1| PREDICTED: similar to ENSANGP00000007666 [Nasonia vitripennis]
contig455	>emb|CBH09297.1| putative lethal (2) giant larvae [Heliconius melpomene]
contig461	>ref|XP_001987641.1| GH22027 [Drosophila grimshawi]
contig462	>gb|ACO51883.1| PHD finger-like domain-containing protein 5A [Rana catesbeiana]
contig464	>ref|XP_002432795.1| adenylsulfate kinase, putative [Pediculus humanus corporis]
contig465	>ref|XP_309089.4| AGAP005298-PA [Anopheles gambiae str. PEST]
contig468	>ref|XP_318843.3| angiotensin-converting enzyme 7 (AGAP009757-PA) [Anopheles gambiae str. PEST]
contig470	>gb|ADO33044.1| ribonucleoprotein [Biston betularia]
contig471	>ref|NP_001093078.1| ubiquinone biosynthesis protein COQ7-like protein [Bombyx mori]
contig472	>ref|XP_001814182.1| PREDICTED: similar to adenylate kinase 1b [Tribolium castaneum]
contig477	>ref|XP_975463.1| PREDICTED: similar to rasputin CG9412-PB [Tribolium castaneum]
contig482	>gb|EFN66179.1| Large proline-rich protein BAT2 [Camponotus floridanus]
contig483	>ref|XP_001993009.1| GH13592 [Drosophila grimshawi]
contig487	>gb|EFA04008.1| hypothetical protein TcasGA2_TC014157 [Tribolium castaneum]
contig488	>ref|XP_002428576.1| calcium-binding mitochondrial carrier Aralar1, putative [Pediculus humanus corporis]
contig492	>dbj|BAG30747.1| similar to CG10712-PA [Papilio xuthus]
contig499	>gb|EFN84576.1| Plasma membrane calcium-transporting ATPase 3 [Harpegnathos saltator]
contig500	>gb|ACX53767.1| aldehyde dehydrogenase [Heliothis virescens]
contig501	>ref|NP_001036992.1| FK506-binding protein FKBP59 homologue [Bombyx mori]
contig503	>ref|XP_315098.3| AGAP004993-PA [Anopheles gambiae str. PEST]
contig509	>ref|XP_001844610.1| kakapo [Culex quinquefasciatus]
contig510	>ref|NP_001136443.1| clathrin heavy chain [Bombyx mori]
contig512	>gb|EFN75050.1| RuvB-like 2 [Camponotus floridanus]
contig513	>dbj|BAA33715.1| aminopeptidase N [Bombyx mori]
contig514	>ref|XP_310784.3| AGAP000331-PA [Anopheles gambiae str. PEST]
contig516	>ref|XP_002424063.1| Lysosomal Pro-X carboxypeptidase, putative [Pediculus humanus corporis]
contig517	>ref|NP_001040331.1| 26S proteasome non-ATPase regulatory subunit 13 [Bombyx mori]
contig521	>ref|XP_001357087.1| GA16441 [Drosophila pseudoobscura pseudoobscura]
contig524	>ref|XP_001602841.1| PREDICTED: similar to guanine-nucleotide exchange factor c3g [Nasonia vitripennis]
contig527	>ref|XP_002432103.1| conserved hypothetical protein [Pediculus humanus corporis]
contig530	>ref|XP_001605588.1| PREDICTED: similar to rap55 [Nasonia vitripennis]
contig534	>ref|XP_319250.4| AGAP010096-PA [Anopheles gambiae str. PEST]
contig540	>ref|XP_970429.2| PREDICTED: similar to sorting nexin 4 [Tribolium castaneum]
contig543	>ref|NP_001040340.1| karyopherin alpha 3 [Bombyx mori]
contig544	>gb|EEZ97305.1| hypothetical protein TcasGA2_TC011114 [Tribolium castaneum]
contig545	>ref|ZP_07616974.1| 3-isopropylmalate dehydrogenase [Escherichia coli TA280]
contig549	>ref|XP_001951081.1| PREDICTED: similar to tout-velu CG10117-PA, partial [Acyrthosiphon pisum]
contig550	>ref|NP_001104835.1| aminopeptidase N3 [Bombyx mori]
contig551	>ref|XP_001359746.2| GA15384 [Drosophila pseudoobscura pseudoobscura]
contig553	>ref|XP_791999.2| PREDICTED: similar to ATP citrate lyase [Strongylocentrotus purpuratus]
contig554	>ref|ZP_07503603.1| lipoprotein NlpD [Escherichia coli M605]
contig555	>ref|XP_003082236.1| unnamed protein product [Ostreococcus tauri]
contig556	>ref|XP_001603194.1| PREDICTED: similar to CG5462-PH [Nasonia vitripennis]
contig560	>gb|EFA06189.1| hypothetical protein TcasGA2_TC009038 [Tribolium castaneum]
contig566	>ref|XP_001868608.1| chromosome-associated kinesin KIF4A [Culex quinquefasciatus]
contig567	>ref|XP_395595.3| PREDICTED: similar to Kinesin-like protein at 3A CG8590-PA [Apis mellifera]
contig570	>ref|NP_001091757.1| small nuclear ribonucleoprotein polypeptide [Bombyx mori]
contig571	>gb|ACQ91269.1| myosin heavy chain variant A [Bombyx mandarina]
contig577	>ref|XP_002003511.1| GI22182 [Drosophila mojavensis]
contig578	>ref|NP_001098066.2| aubergine protein [Bombyx mori]
contig579	>ref|XP_395577.3| PREDICTED: similar to Dodeca-satellite-binding protein 1 CG5170-PC, isoform C [Apis mellifera]
contig583	>ref|XP_001654380.1| zinc finger protein [Aedes aegypti]
contig584	>ref|XP_968189.2| PREDICTED: similar to cysteinyl-tRNA synthetase [Tribolium castaneum]
contig585	>ref|NP_001116808.1| nitric oxide synthase 2 [Bombyx mori]
contig587	>ref|XP_319063.4| AGAP009937-PA [Anopheles gambiae str. PEST]
contig589	>gb|AAF04457.1|AF078161_1 lacunin [Manduca sexta]
contig590	>ref|XP_001662536.1| glucosidase ii beta subunit [Aedes aegypti]
contig596	>ref|XP_001863410.1| tubulin-specific chaperone e [Culex quinquefasciatus]
contig598	>ref|NP_001153877.1| calpain-B [Apis mellifera]
contig600	>ref|XP_001600860.1| PREDICTED: similar to HSP90 cochaperone CDC37 homologue [Nasonia vitripennis]
contig606	>ref|NP_001108472.1| PM-Scl autoantigen-like protein [Bombyx mori]
contig611	>gb|AAQ74260.1| desaturase [Spodoptera littoralis]
contig612	>ref|XP_001949730.1| PREDICTED: similar to cortactin [Acyrthosiphon pisum]
contig622	>dbj|BAA77401.1| 30kP protease A (43k peptide) precursor [Bombyx mori]
contig628	>ref|XP_001603129.1| PREDICTED: similar to 5-3 exoribonuclease 1 [Nasonia vitripennis]
contig631	>ref|NP_001037450.1| beta-1,3-glucan recognition protein 2 [Bombyx mori]
contig633	>ref|NP_001037446.1| transcription factor BCFI [Bombyx mori]
contig635	>ref|XP_002097333.1| GE24548 [Drosophila yakuba]
contig636	>ref|NP_001036963.1| nitric oxide synthase 1 [Bombyx mori]
contig638	>gb|EEZ98529.1| hypothetical protein TcasGA2_TC001033 [Tribolium castaneum]
contig642	>ref|XP_001122747.1| PREDICTED: similar to mitochondrial ribosomal protein L39 CG17166-PA [Apis mellifera]
contig645	>ref|NP_001166821.1| phosphatidylethanolamine binding protein isoform 1 [Bombyx mori]
contig646	>ref|XP_318130.4| AGAP004703-PA [Anopheles gambiae str. PEST]
contig652	>ref|XP_002429378.1| Amidophosphoribosyltransferase precursor, putative [Pediculus humanus corporis]
contig653	>ref|NP_001037084.1| superoxide dismutase [Cu-Zn]
contig654	>ref|NP_001040411.1| carboxylesterase clade H, member 1 [Bombyx mori]
contig655	>ref|XP_971906.1| PREDICTED: similar to secretory carrier-associated membrane protein [Tribolium castaneum]
contig656	>gb|EFA10387.1| hypothetical protein TcasGA2_TC012618 [Tribolium castaneum]
contig659	>ref|XP_975394.1| PREDICTED: similar to myosin regulatory light chain interacting protein [Tribolium castaneum]
contig660	>gb|AAV91364.1| hypothetical protein 11 [Lonomia obliqua]
contig662	>dbj|BAI87826.1| c-jun N-terminal kinase [Marsupenaeus japonicus]
contig665	>ref|XP_002718343.1| PREDICTED: mCG3164-like [Oryctolagus cuniculus]
contig667	>ref|XP_966734.2| PREDICTED: similar to GA21791-PA [Tribolium castaneum]
contig668	>gb|EFN87950.1| Coronin-6 [Harpegnathos saltator]
contig669	>ref|XP_002423445.1| alpha-taxilin, putative [Pediculus humanus corporis]
contig670	>gb|AAS18604.1| RNA helicase [Choristoneura fumiferana]
contig674	>ref|XP_002431590.1| laminin A chain, putative [Pediculus humanus corporis]
contig676	>ref|XP_001606223.1| PREDICTED: similar to GA21569-PA [Nasonia vitripennis]
contig679	>ref|XP_971489.1| PREDICTED: similar to huntingtin interacting protein 1 [Tribolium castaneum]
contig680	>ref|XP_002424620.1| Huntingtin-interacting protein, putative [Pediculus humanus corporis]
contig681	>tpd|FAA00602.1| TPA: putative cuticle protein [Bombyx mori]
contig683	>ref|XP_314885.3| AGAP008763-PA [Anopheles gambiae str. PEST]
contig685	>ref|XP_001601053.1| PREDICTED: similar to GA15510-PA [Nasonia vitripennis]
contig688	>ref|XP_002424551.1| collagen alpha-1, IV, chain precursor, putative [Pediculus humanus corporis]
contig691	>ref|XP_002138302.1| GA24689 [Drosophila pseudoobscura pseudoobscura]
contig692	>ref|NP_001106742.1| cytochrome c oxidase polypeptide Vb [Bombyx mori]
contig696	>ref|XP_001660686.1| NADH:ubiquinone dehydrogenase, putative [Aedes aegypti]
contig699	>ref|XP_002432979.1| conserved hypothetical protein [Pediculus humanus corporis]
contig700	>ref|XP_001848681.1| myotubularin [Culex quinquefasciatus]
contig703	>ref|XP_001650512.1| microtubule associated-protein orbit [Aedes aegypti]
contig704	>gb|EFN82174.1| CLIP-associating protein [Harpegnathos saltator]
contig706	>ref|XP_002047555.1| GJ11867 [Drosophila virilis]
contig707	>ref|NP_001037054.1| dihydrolipoamide dehydrogenase [Bombyx mori]
contig708	>ref|XP_002403471.1| phosphoacetylglucosamine mutase, putative [Ixodes scapularis]
contig709	>gb|EFN66468.1| ATPase family AAA domain-containing protein 1-B [Camponotus floridanus]
contig711	>ref|NP_001166873.1| glycerol kinase-like protein [Bombyx mori]
contig713	>ref|XP_002428184.1| DENN domain-containing protein 2A, putative [Pediculus humanus corporis]
contig716	>ref|XP_002429496.1| mcfdp2, putative [Pediculus humanus corporis]
contig718	>ref|NP_001093278.1| actin-depolymerizing factor 1 [Bombyx mori]
contig721	>gb|EFA06228.1| hypothetical protein TcasGA2_TC009077 [Tribolium castaneum]
contig733	>ref|XP_001851353.1| conserved hypothetical protein [Culex quinquefasciatus]
contig735	>ref|XP_001865271.1| XTP3-transactivated gene B protein [Culex quinquefasciatus]
contig737	>gb|EFN70842.1| hypothetical protein EAG_02515 [Camponotus floridanus]
contig743	>ref|XP_001657977.1| hypothetical protein AaeL_AAEL006707 [Aedes aegypti]
contig746	>ref|NP_001171774.1| target of rapamycin isoform 2 [Bombyx mori]
contig747	>gb|ABR17513.1| unknown [Picea sitchensis]
contig749	>ref|NP_001040475.1| mitochondrial aldehyde dehydrogenase [Bombyx mori]
contig752	>gb|EFA11121.1| hypothetical protein TcasGA2_TC004721 [Tribolium castaneum]
contig754	>ref|NP_001133784.1| N-sulphoglucosamine sulphohydrolase [Salmo salar]
contig757	>gb|EFN82167.1| Asparaginyl-tRNA synthetase, cytoplasmic [Harpegnathos saltator]
contig758	>gb|ADB57045.1| fatty acid beta-oxidation complex subunit beta [Heliothis virescens]
contig763	>gb|EFN81150.1| ATP-dependent RNA helicase DDX24 [Harpegnathos saltator]
contig764	>gb|EFN83192.1| EVI5-like protein [Harpegnathos saltator]
contig769	>ref|XP_002431273.1| DNA methyltransferase 1-associated protein, putative [Pediculus humanus corporis]
contig771	>ref|XP_002428229.1| Thrombospondin-3 precursor, putative [Pediculus humanus corporis]
contig773	>ref|XP_002429946.1| eukaryotic translation initiation factor 3 subunit, putative [Pediculus humanus corporis]
contig774	>ref|XP_002746553.1| PREDICTED: lactoylglutathione lyase-like isoform 1 [Callithrix jacchus]
contig777	>gb|ADE18528.1| NADH dehydrogenase subunit 5 [Bombyx mori]
contig779	>gb|EFA11121.1| hypothetical protein TcasGA2_TC004721 [Tribolium castaneum]
contig780	>ref|XP_001869319.1| scavenger receptor class B member 1 [Culex quinquefasciatus]
contig785	>gb|EFN65176.1| Cytochrome b5 reductase 4 [Camponotus floridanus]
contig791	>gb|ADI61815.1| endonuclease-reverse transcriptase [Bombyx mori]
contig793	>gb|AAC47451.1| neuroglian [Manduca sexta]
contig795	>pdb|2I1J|A Chain A, Moesin From Spodoptera Frugiperda At 2.1 Angstroms Resolution pdb|2I1K|A Chain A, Moesin From Spodoptera Frugiperda Reveals The Coiled-Coil Domain At 3.0 Angstrom Resolution gb|ABK60307.1| moesin [Spodoptera frugiperda]
contig796	>ref|NP_001040510.1| transmembrane trafficking protein [Bombyx mori]
contig801	>ref|NP_001036834.1| aminopeptidase N [Bombyx mori]
contig802	>pir||QQECR3 hypothetical protein E-116 - Escherichia coli
contig804	>gb|ADI61825.1| endonuclease-reverse transcriptase [Bombyx mori]
contig808	>ref|NP_001093266.1| ociad protein isoform 1 [Bombyx mori]
contig811	>ref|NP_001037594.1| troponin C [Bombyx mori]
contig813	>ref|XP_001662576.1| sodium-bile acid cotransporter [Aedes aegypti]
contig815	>ref|XP_002422737.1| Phosphoribosylformylglycinamidine synthase, putative [Pediculus humanus corporis]
contig817	>ref|NP_001037010.1| small GTP-binding protein [Bombyx mori]
contig821	>gb|ABQ14708.1| adenosine deaminase [Bombyx mori]
contig823	>emb|CAP19028.1| sensory neuron membrane protein-2 [Heliothis virescens]
contig828	>gb|EFN68140.1| FACT complex subunit Ssrp1 [Camponotus floridanus]
contig830	>ref|XP_001603293.1| PREDICTED: hypothetical protein [Nasonia vitripennis]
contig831	>ref|XP_001689106.1| AGAP004689-PA [Anopheles gambiae str. PEST]
contig833	>emb|CAK04119.1| nucleoporin 205 [Danio rerio]
contig835	>ref|NP_001036980.1| DNA cytosine-5 methyltransferase [Bombyx mori]
contig837	>ref|NP_001124349.1| 3-hydroxyisobutyrate dehydrogenase [Bombyx mori]
contig841	>ref|NP_001040156.1| surfeit 4-like protein [Bombyx mori]
contig844	>ref|XP_001658084.1| pyrroline-5-carboxylate reductase [Aedes aegypti]
contig846	>gb|EEZ98998.1| hypothetical protein TcasGA2_TC004859 [Tribolium castaneum]
contig847	>sp|Q2F637|1433Z_BOMMO RecName: Full=14-3-3 protein zeta gb|ABN09647.1| 14-3-3zeta [Bombyx mori]
contig849	>gb|EFN67964.1| Dipeptidyl peptidase 4 [Camponotus floridanus]
contig854	>ref|XP_001689053.1| AGAP007785-PA [Anopheles gambiae str. PEST]
contig857	>ref|XP_002611800.1| hypothetical protein BRAFLDRAFT_236281 [Branchiostoma floridae]
contig859	>ref|XP_974095.1| PREDICTED: similar to F38B2.4 [Tribolium castaneum]
contig860	>ref|NP_001166706.1| cuticular protein RR-1 motif 51 [Bombyx mori]
contig863	>ref|XP_972494.1| PREDICTED: similar to fascin [Tribolium castaneum]
contig866	>ref|NP_001166700.1| cuticular protein RR-1 motif 57 [Bombyx mori]
contig873	>ref|XP_969153.1| PREDICTED: similar to protein-tyrosine kinase [Tribolium castaneum]
contig874	>ref|XP_001996313.1| GH25097 [Drosophila grimshawi]
contig879	>ref|XP_393082.3| PREDICTED: similar to Crk CG1587-PB, isoform B [Apis mellifera]
contig880	>ref|NP_001037532.1| fungal protease inhibitor F precursor [Bombyx mori]
contig881	>ref|XP_001605244.1| PREDICTED: hypothetical protein [Nasonia vitripennis]
contig883	>ref|NP_001166610.1| coatomer protein complex subunit beta 2 [Bombyx mori]
contig884	>dbj|BAG70409.1| hemocyte protease-1 [Bombyx mori]
contig886	>gb|AAK39637.1| iron regulatory protein 1 [Manduca sexta]
contig887	>ref|NP_001040142.1| phytanoyl-CoA dioxygenase peroxisomal precursor [Bombyx mori]
contig889	>ref|XP_002049937.1| GJ20472 [Drosophila virilis]
contig893	>ref|XP_002599967.1| hypothetical protein BRAFLDRAFT_120622 [Branchiostoma floridae]
contig895	>ref|XP_001656210.1| citrate synthase [Aedes aegypti]
contig897	>ref|NP_001106136.1| Annexin IX isoform B [Bombyx mori]
contig900	>gb|EFN87086.1| Glyoxylate reductase/hydroxypyruvate reductase [Harpegnathos saltator]
contig901	>ref|XP_393687.3| PREDICTED: similar to CG30084-PC, isoform C [Apis mellifera]
contig902	>ref|XP_002422798.1| Tumor suppressor candidate, putative [Pediculus humanus corporis]
contig905	>ref|NP_001136443.1| clathrin heavy chain [Bombyx mori]
contig907	>ref|XP_001657108.1| hypothetical protein AaeL_AAEL003698 [Aedes aegypti]
contig911	>ref|NP_001037026.1| calcineurin B [Bombyx mori]
contig915	>ref|XP_969765.1| PREDICTED: similar to AGAP010575-PA [Tribolium castaneum]
contig918	>ref|NP_001166650.1| cuticular protein RR-2 motif 118 [Bombyx mori]
contig919	>gb|AAD08931.1| hedgehog protein [Junonia coenia]
contig921	>ref|XP_001652021.1| protocadherin [Aedes aegypti]
contig922	>ref|XP_001846255.1| conserved hypothetical protein [Culex quinquefasciatus]
contig925	>ref|XP_001952608.1| PREDICTED: similar to zinc finger, SWIM domain containing 5 [Acyrthosiphon pisum]
contig926	>ref|XP_975534.2| PREDICTED: similar to zinc finger SWIM domain-containing protein 5 [Tribolium castaneum]
contig927	>ref|XP_975461.1| PREDICTED: similar to GA10590-PA [Tribolium castaneum]
contig932	>ref|XP_002425880.1| titin, putative [Pediculus humanus corporis]
contig933	>ref|NP_001162826.1| bent, isoform G [Drosophila melanogaster]
contig934	>ref|NP_001040211.1| Rab-related protein [Bombyx mori]
contig938	>ref|XP_624902.1| PREDICTED: similar to CG8129-PB, isoform B [Apis mellifera]
contig940	>ref|XP_002427403.1| transcription elongation regulator, putative [Pediculus humanus corporis]
contig941	>ref|NP_001040165.1| adenosine kinase [Bombyx mori]
contig945	>ref|ZP_07678426.1| transposase DDE domain protein [Shigella dysenteriae 1617]
contig947	>ref|XP_968224.2| PREDICTED: similar to cdc42 gtpase-activating protein [Tribolium castaneum]
contig950	>ref|XP_001945800.1| PREDICTED: similar to SH2 domain containing 4A [Acyrthosiphon pisum]
contig951	>ref|XP_394436.2| PREDICTED: similar to Myosin 61F CG9155-PB, isoform B isoform 1 [Apis mellifera]
contig953	>ref|XP_001688953.1| AGAP006680-PB [Anopheles gambiae str. PEST]
contig954	>gb|AAV91425.1| protease inhibitor 3 [Lonomia obliqua]
contig957	>gb|EFN75349.1| Survival of motor neuron protein-interacting protein 1 [Harpegnathos saltator]
contig958	>ref|NP_001091760.1| signal sequence receptor [Bombyx mori]
contig960	>gb|EFA01718.1| hypothetical protein TcasGA2_TC007298 [Tribolium castaneum]
contig961	>ref|XP_002609403.1| hypothetical protein BRAFLDRAFT_86500 [Branchiostoma floridae]
contig967	>ref|NP_001040280.1| signal peptidase 18 kDa subunit [Bombyx mori]
contig970	>ref|NP_001040254.1| beadex/dLMO protein [Bombyx mori]
contig972	>ref|XP_001689096.1| AGAP004742-PA [Anopheles gambiae str. PEST]
contig973	>ref|XP_001664041.1| phosphatidylinositol-binding clathrin assembly protein [Aedes aegypti]
contig975	>gb|EFA11171.1| hypothetical protein TcasGA2_TC004778 [Tribolium castaneum]
contig978	>gb|EFN61404.1| Muscle M-line assembly protein unc-89 [Camponotus floridanus]
contig981	>gb|ABY50539.1| serine/threonine protein kinase Akt [Bombyx mori]
contig983	>gb|ADD18664.1| putative membrane protein [Glossina morsitans morsitans]
contig985	>emb|CAA93116.1| Endoprotease FURIN [Spodoptera frugiperda]
contig988	>ref|XP_396074.2| PREDICTED: similar to Phosphoribosylamidotransferase CG2867-PA [Apis mellifera]
contig989	>ref|XP_312517.4| AGAP002427-PA [Anopheles gambiae str. PEST]
contig991	>ref|NP_001091774.1| eukaryotic initiation factor 4B protein [Bombyx mori]
contig992	>ref|NP_001036886.1| alpha-tubulin [Bombyx mori]
contig1002	>ref|XP_973813.1| PREDICTED: similar to AGAP005341-PA [Tribolium castaneum]
contig1005	>gb|EFA00780.1| hypothetical protein TcasGA2_TC003666 [Tribolium castaneum]
contig1006	>ref|ZP_07210117.1| quinolinate synthetase complex, A subunit [Escherichia coli MS 124-1]
contig1007	>ref|XP_002067818.1| GK12514 [Drosophila willistoni]
contig1010	>ref|XP_002056124.1| GJ10398 [Drosophila virilis]
contig1013	>gb|ABY56616.1| synaptic vesicle protein [Ectropis obliqua]
contig1016	>ref|XP_001599192.1| PREDICTED: similar to pol-like protein [Nasonia vitripennis]
contig1017	>ref|NP_001037664.1| eukaryotic translation initiation factor 3 subunit J [Bombyx mori]
contig1018	>ref|NP_001040319.1| tetraspanin D107 [Bombyx mori]
contig1019	>gb|EFN66334.1| Apolipoprotein D [Camponotus floridanus]
contig1021	>gb|AAN44146.1| orf, partial conserved hypothetical protein [Shigella flexneri 2a str. 301]
contig1022	>ref|NP_001091817.1| signal recognition particle receptor beta subunit [Bombyx mori]
contig1024	>dbj|BAG30760.1| Karyopherin beta 3 [Papilio xuthus]
contig1029	>tpg|DAA04495.1| TPA: TPA_exp: pol polyprotein [Schistosoma mansoni]
contig1032	>ref|ZP_07505389.1| D-alanine/D-serine/glycine permease [Escherichia coli M605]
contig1035	>ref|XP_001608209.1| PREDICTED: similar to protease m1 zinc metalloprotease [Nasonia vitripennis]
contig1038	>ref|XP_392367.2| PREDICTED: similar to Fermitin 1 CG14991-PA, isoform A isoform 1 [Apis mellifera]
contig1040	>ref|NP_001136228.1| death-related protein [Bombyx mori]
contig1043	>ref|XP_969001.1| PREDICTED: similar to Transmembrane protein 195 [Tribolium castaneum]
contig1045	>ref|XP_002422672.1| Vigilin, putative [Pediculus humanus corporis]
contig1047	>ref|XP_001845671.1| laminin subunit alpha [Culex quinquefasciatus]
contig1048	>ref|XP_001899171.1| laminin-like protein K08C7.3 precursor [Brugia malayi]
contig1050	>ref|XP_002885430.1| predicted protein [Arabidopsis lyrata subsp. lyrata]
contig1052	>ref|NP_001138794.1| tyrosine hydroxylase [Bombyx mori]
contig1053	>dbj|BAD86652.1| reverse transcriptase [Bombyx mori]
contig1055	>dbj|BAA07466.1| ORF1 [Bombyx mori]
contig1056	>ref|NP_001184180.1| vitellogenin receptor [Bombyx mori]
contig1057	>ref|XP_969341.2| PREDICTED: similar to AGAP009638-PA [Tribolium castaneum]
contig1061	>ref|NP_001037602.1| eukaryotic translation initiation factor 3 subunit B [Bombyx mori]
contig1065	>ref|XP_001943163.1| PREDICTED: similar to GA15963-PA [Acyrthosiphon pisum]
contig1066	>gb|EFA00137.1| hypothetical protein TcasGA2_TC002957 [Tribolium castaneum]
contig1067	>ref|XP_002431448.1| WD-repeat protein, putative [Pediculus humanus corporis]
contig1070	>ref|XP_971237.1| PREDICTED: similar to a kinase anchor protein [Tribolium castaneum]
contig1074	>ref|NP_001093271.1| S-adenosyl-L-homocysteine hydrolase [Bombyx mori]
contig1077	>gb|EFN82291.1| Proteasome-associated protein ECM29-like protein [Harpegnathos saltator]
contig1080	>ref|XP_974961.1| PREDICTED: similar to lunapark [Tribolium castaneum]
contig1082	>ref|XP_001599059.1| PREDICTED: similar to enhancer of zeste, ezh [Nasonia vitripennis]
contig1083	>ref|NP_001153661.1| aquaporin [Bombyx mori]
contig1084	>ref|ZP_07679886.1| ABC transporter permease protein [Shigella dysenteriae 1617]
contig1085	>ref|XP_001655971.1| macroglobulin/complement [Aedes aegypti]
contig1086	>gb|EFN83990.1| DNA damage-binding protein 1 [Harpegnathos saltator]
contig1088	>ref|XP_966931.1| PREDICTED: similar to pre-mrna splicing factor prp8 [Tribolium castaneum]
contig1090	>gb|ADI61828.1| endonuclease-reverse transcriptase [Bombyx mori]
contig1091	>ref|NP_001034525.1| protein phosphatase 2, regulatory subunit A, alpha isoform [Tribolium castaneum]
contig1093	>ref|XP_970398.1| PREDICTED: similar to n-acetylgalactosaminyltransferase [Tribolium castaneum]
contig1098	>gb|EFN77115.1| Epidermal retinal dehydrogenase 2 [Harpegnathos saltator]
contig1099	>ref|XP_623819.1| PREDICTED: similar to MLF1-adaptor molecule CG1098-PA [Apis mellifera]
contig1102	>gb|ADO33002.1| chitinase [Biston betularia]
contig1104	>ref|NP_001037402.1| arginine kinase [Bombyx mori]
contig1108	>ref|XP_002611349.1| hypothetical protein BRAFLDRAFT_278091 [Branchiostoma floridae]
contig1113	>ref|NP_001166707.1| cuticular protein RR-1 motif 49 [Bombyx mori]
contig1115	>ref|XP_002427021.1| protein purity of essence, putative [Pediculus humanus corporis]
contig1118	>ref|XP_968033.1| PREDICTED: similar to CG2467 CG2467-PA [Tribolium castaneum]
contig1120	>gb|EFA01290.1| hypothetical protein TcasGA2_TC002984 [Tribolium castaneum]
contig1124	>gb|ABF71569.1| F-actin bundling protein [Bombyx mori]
contig1126	>dbj|BAF45318.1| Y-box protein [Bombyx mori]
contig1130	>ref|NP_001091766.1| fructose 1,6-bisphosphate aldolase [Bombyx mori]
contig1132	>ref|XP_002428888.1| predicted protein [Pediculus humanus corporis]
contig1135	>ref|XP_624260.2| PREDICTED: similar to hoepel1 CG12787-PA, isoform A isoform 2 [Apis mellifera]
contig1155	>ref|XP_001656380.1| hypothetical protein AaeL_AAEL013147 [Aedes aegypti]
contig1157	>ref|XP_001847257.1| actin binding protein [Culex quinquefasciatus]
contig1160	>ref|XP_001809963.1| PREDICTED: similar to BEL12_AG transposon polyprotein [Tribolium castaneum]
contig1164	>gb|EFN62498.1| RNA-directed DNA polymerase from mobile element jockey [Camponotus floridanus]
contig1166	>ref|NP_001161754.1| integrin beta subunit 1 [Bombyx mori]
contig1167	>ref|NP_001166717.1| cuticular protein RR-1 motif 34 [Bombyx mori]
contig1168	>ref|XP_001606650.1| PREDICTED: similar to CG7002-PA [Nasonia vitripennis]
contig1171	>gb|EFA06702.1| hypothetical protein TcasGA2_TC009633 [Tribolium castaneum]
contig1173	>gb|EFA82215.1| dihydropyrimidine dehydrogenase [Polysphondylium pallidum PN500]
contig1176	>ref|XP_967522.1| PREDICTED: similar to CG5639 CG5639-PA [Tribolium castaneum]
contig1177	>gb|EFN67474.1| Amphiphysin [Camponotus floridanus]
contig1178	>ref|XP_623706.1| PREDICTED: similar to CG5970-PA [Apis mellifera]
contig1179	>ref|NP_001091831.1| enolase [Bombyx mori]
contig1182	>emb|CBH09274.1| putative serine/threonine-protein kinase (LMTK1) [Heliconius melpomene]
contig1183	>ref|XP_973382.2| PREDICTED: similar to brg-1 associated factor [Tribolium castaneum]
contig1186	>ref|NP_001166678.1| cuticular protein RR-2 motif 84 [Bombyx mori]
contig1188	>ref|XP_308746.4| AGAP007027-PA [Anopheles gambiae str. PEST]
contig1192	>gb|EFN70451.1| Proton-coupled amino acid transporter 4 [Camponotus floridanus]
contig1194	>gb|ACF21977.1| paramyosin [Bombyx mandarina]
contig1195	>ref|NP_001171774.1| target of rapamycin isoform 2 [Bombyx mori]
contig1196	>ref|XP_002078626.1| GD23522 [Drosophila simulans]
contig1197	>ref|YP_688416.1| anaerobic dimethyl sulfoxide reductase subunit C [Shigella flexneri 5 str. 8401]
contig1198	>ref|NP_001093090.1| NADPH-specific isocitrate dehydrogenase [Bombyx mori]
contig1200	>gb|EFN84096.1| hypothetical protein EAI_00513 [Harpegnathos saltator]
contig1202	>ref|XP_001603760.1| PREDICTED: similar to amino acid transporter [Nasonia vitripennis]
contig1203	>ref|NP_001037053.1| clip domain serine protease 11 [Bombyx mori]
contig1204	>ref|XP_001864663.1| alanine aminotransferase [Culex quinquefasciatus]
contig1207	>ref|XP_002129400.1| PREDICTED: similar to Short-chain specific acyl-CoA dehydrogenase, mitochondrial precursor (SCAD) (Butyryl-CoA dehydrogenase) [Ciona intestinalis]
contig1208	>gb|EFN74937.1| Dual 3',5'-cyclic-AMP and -GMP phosphodiesterase 11 [Camponotus floridanus]
contig1209	>ref|XP_002065922.1| GK20807 [Drosophila willistoni]
contig1213	>gb|AAM29601.2| RH47207p [Drosophila melanogaster]
contig1214	>ref|XP_001814657.1| PREDICTED: similar to CG17761 CG17761-PA [Tribolium castaneum]
contig1215	>ref|NP_001040486.1| thymosin isoform 1 [Bombyx mori]
contig1216	>ref|NP_001129197.1| cisplatin resistance-associated overexpressed protein [Acyrthosiphon pisum]
contig1217	>ref|XP_001658269.1| aldo-keto reductase [Aedes aegypti]
contig1218	>ref|NP_001040144.1| phospholipid scramblase [Bombyx mori]
contig1223	>ref|NP_001040109.1| chaperonin containing t-complex polypeptide 1 beta subunit [Bombyx mori]
contig1226	>ref|NP_001166726.1| cuticular protein RR-1 motif 24 [Bombyx mori]
contig1227	>ref|ZP_07680261.1| ribosomal L5 family protein [Shigella dysenteriae 1617]
contig1228	>ref|XP_968538.2| PREDICTED: similar to heterogeneous nuclear ribonucleoprotein k [Tribolium castaneum]
contig1229	>ref|XP_001919803.1| PREDICTED: myotubularin-related protein 3 [Danio rerio]
contig1232	>ref|XP_002416112.1| leucine aminopeptidase, putative [Ixodes scapularis]
contig1233	>ref|XP_002018753.1| GL25970 [Drosophila persimilis]
contig1235	>ref|NP_001037044.1| trypsin inhibitor [Bombyx mori]
contig1236	>gb|EFP77259.1| terpenoid cylase/protein prenyltransferase alpha-alpha toroid [Puccinia graminis f. sp. tritici CRL 75-36-700-3]
contig1239	>ref|XP_002430636.1| activating signal cointegrator 1 complex subunit 3, helc1, putative [Pediculus humanus corporis]
contig1241	>gb|EFA01290.1| hypothetical protein TcasGA2_TC002984 [Tribolium castaneum]
contig1242	>ref|NP_001037053.1| clip domain serine protease 11 [Bombyx mori]
contig1251	>dbj|BAG71783.1| fmr [Gryllus bimaculatus]
contig1254	>ref|NP_001091804.1| thioredoxin-like protein [Bombyx mori]
contig1256	>ref|XP_623581.1| PREDICTED: similar to Dgp-1 CG5729-PB, isoform B, partial [Apis mellifera]
contig1257	>sp|P08827|CHB1_BOMMO RecName: Full=Chorion class B protein L11; Flags: Precursor emb|CAA33566.1| B.L11 [Bombyx mori]
contig1262	>gb|EFA01607.1| hypothetical protein TcasGA2_TC007173 [Tribolium castaneum]
contig1267	>ref|XP_001121986.1| PREDICTED: similar to CG18619-PA, isoform A [Apis mellifera]
contig1268	>ref|XP_967193.1| PREDICTED: similar to AGAP003715-PA [Tribolium castaneum]
contig1269	>dbj|BAH66325.1| olfactory receptor [Bombyx mori]
contig1274	>gb|EFN69534.1| Ras-related protein Rac1 [Camponotus floridanus]
contig1280	>ref|XP_001990771.1| GH17215 [Drosophila grimshawi]
contig1284	>ref|NP_001037012.1| hormone receptor 3 [Bombyx mori]
contig1287	>ref|NP_001121191.1| integument esterase 2 [Bombyx mori]
contig1288	>ref|NP_001040232.1| ATP synthase [Bombyx mori]
contig1290	>ref|XP_396694.2| PREDICTED: similar to Pleckstrin homology domain-containing family G member 1 [Apis mellifera]
contig1294	>ref|XP_002065228.1| GK14779 [Drosophila willistoni]
contig1295	>ref|NP_001116822.2| kinesin heavy chain [Bombyx mori]
contig1296	>ref|NP_001116822.2| kinesin heavy chain [Bombyx mori]
contig1297	>ref|XP_002416291.1| talin, putative [Ixodes scapularis]
contig1298	>ref|ZP_02860863.1| hypothetical protein ANASTE_00054 [Anaerofustis stercorihominis DSM 17244]
contig1301	>ref|XP_002733277.1| PREDICTED: MICAL-like [Saccoglossus kowalevskii]
contig1302	>gb|ABV81189.1| putative ACC protein [Antheraea paukstadtorum]
contig1303	>ref|XP_001606974.1| PREDICTED: similar to ENSANGP00000015662 [Nasonia vitripennis]
contig1307	>ref|NP_001037658.1| eukaryotic translation initiation factor 3 subunit C [Bombyx mori]
contig1309	>gb|EFN75256.1| hypothetical protein EAI_12408 [Harpegnathos saltator]
contig1310	>gb|ACC94296.1| glucose oxidase-like enzyme [Helicoverpa armigera]
contig1313	>ref|NP_001040333.1| 4-nitrophenylphosphatase [Bombyx mori]
contig1318	>ref|XP_002429123.1| Hsp60 protein, putative [Pediculus humanus corporis]
contig1319	>ref|XP_001649467.1| nuclear pore complex protein nup214 [Aedes aegypti]
contig1326	>ref|NP_001112380.1| chorion protein gene ErB.2 [Bombyx mori]
contig1330	>ref|XP_971095.1| PREDICTED: similar to WD repeat-containing protein 59 [Tribolium castaneum]
contig1334	>ref|NP_001040280.1| signal peptidase 18 kDa subunit [Bombyx mori]
contig1335	>dbj|BAG30739.1| Tropomyosin 2 [Papilio xuthus]
contig1338	>gb|EFN66910.1| Protein salvador-like protein 1 [Camponotus floridanus]
contig1340	>gb|ADN71963.1| lipid transporter ATP-binding/permease protein [Escherichia coli UM146]
contig1342	>ref|XP_314116.4| AGAP005213-PA [Anopheles gambiae str. PEST]
contig1344	>ref|XP_001846968.1| dipeptidyl peptidase 4 [Culex quinquefasciatus]
contig1345	>ref|XP_394154.3| PREDICTED: similar to dystrophin CG31175-PA, isoform A [Apis mellifera]
contig1346	>ref|NP_998664.1| actin-related protein 2-A [Danio rerio]
contig1347	>ref|XP_002077793.1| GD23117 [Drosophila simulans]
contig1352	>gb|ADO33009.1| eukaryotic translation initiation factor 3 subunit L [Biston betularia]
contig1354	>ref|NP_001127727.1| fatty acid transport protein [Bombyx mori]
contig1355	>ref|XP_001988416.1| GH10583 [Drosophila grimshawi]
contig1363	>ref|XP_001945897.1| PREDICTED: similar to GA20789-PA [Acyrthosiphon pisum]
contig1366	>gb|AAV91425.1| protease inhibitor 3 [Lonomia obliqua]
contig1368	>ref|NP_001139704.1| serine protease inhibitor 11 [Bombyx mori]
contig1374	>ref|XP_001993789.1| GH21681 [Drosophila grimshawi]
contig1376	>gb|EFN65336.1| STAM-binding protein-like [Camponotus floridanus]
contig1384	>ref|NP_001040233.1| ATP synthase [Bombyx mori]
contig1385	>emb|CBJ02026.1| putative membrane protein [Escherichia coli ETEC H10407]
contig1387	>ref|NP_001036859.1| ecdysteroid-inducible angiotensin-converting enzyme-related gene product [Bombyx mori]
contig1390	>ref|XP_975379.1| PREDICTED: similar to predicted protein [Tribolium castaneum]
contig1392	>ref|XP_001993710.1| GH21251 [Drosophila grimshawi]
contig1394	>emb|CBJ00657.1| ribonuclease E [Escherichia coli ETEC H10407]
contig1395	>ref|XP_002432108.1| protein transport protein Sec24B, putative [Pediculus humanus corporis]
contig1396	>dbj|BAF69068.1| HSP70 [Bombyx mori]
contig1403	>ref|XP_001653974.1| zinc finger protein, putative [Aedes aegypti]
contig1408	>gb|EFA08775.1| hypothetical protein TcasGA2_TC006465 [Tribolium castaneum]
contig1412	>ref|XP_973532.2| PREDICTED: similar to AGAP005490-PA [Tribolium castaneum]
contig1413	>ref|XP_001618443.1| hypothetical protein NEMVEDRAFT_v1g67836 [Nematostella vectensis]
contig1414	>gb|ADB57045.1| fatty acid beta-oxidation complex subunit beta [Heliothis virescens]
contig1415	>gb|ADB57045.1| fatty acid beta-oxidation complex subunit beta [Heliothis virescens]
contig1418	>gb|EFN67223.1| Tyrosine-protein phosphatase 10D [Camponotus floridanus]
contig1420	>ref|XP_001865617.1| aspartyl-tRNA synthetase [Culex quinquefasciatus]
contig1424	>gb|EFN61065.1| Laminin subunit alpha [Camponotus floridanus]
contig1429	>ref|NP_001097227.1| CG11198, isoform D [Drosophila melanogaster]
contig1430	>ref|XP_001861835.1| hyperplastic discs protein [Culex quinquefasciatus]
contig1432	>ref|XP_308347.1| AGAP007532-PA [Anopheles gambiae str. PEST]
contig1433	>ref|XP_309120.3| AGAP000935-PA [Anopheles gambiae str. PEST]
contig1439	>ref|NP_001037351.1| cathepsin D [Bombyx mori]
contig1440	>ref|NP_001037054.1| dihydrolipoamide dehydrogenase [Bombyx mori]
contig1442	>gb|EFN85662.1| Superkiller viralicidic activity 2-like 2 [Harpegnathos saltator]
contig1443	>gb|ACX53715.1| aldo-keto reductase [Heliothis virescens]
contig1444	>gb|EFN73437.1| Importin subunit alpha-2 [Camponotus floridanus]
contig1445	>ref|NP_650538.1| CG14880, isoform A [Drosophila melanogaster]
contig1447	>ref|NP_001037010.1| small GTP-binding protein [Bombyx mori]
contig1448	>ref|XP_001811714.1| PREDICTED: similar to DC2 protein [Tribolium castaneum]
contig1453	>ref|XP_001605471.1| PREDICTED: similar to oxysterol binding protein [Nasonia vitripennis]
contig1454	>ref|XP_002600217.1| hypothetical protein BRAFLDRAFT_118260 [Branchiostoma floridae]
contig1461	>ref|XP_315627.3| AGAP005618-PA [Anopheles gambiae str. PEST]
contig1462	>gb|ACZ26272.1| putative nucleotide-binding protein [Mayetiola destructor]
contig1466	>ref|XP_001600475.1| PREDICTED: hypothetical protein [Nasonia vitripennis]
contig1467	>gb|EFN86298.1| SPRY domain-containing SOCS box protein 1 [Harpegnathos saltator]
contig1468	>ref|NP_001040503.1| syntaxin [Bombyx mori]
contig1469	>ref|NP_001116818.1| serine-threonine kinase-like protein [Bombyx mori]
contig1470	>emb|CAQ30718.1| ybl6 [Escherichia coli BL21(DE3)]
contig1472	>ref|NP_001036843.1| BAG domain-containing protein Samui [Bombyx mori]
contig1476	>ref|NP_001116818.1| serine-threonine kinase-like protein [Bombyx mori]
contig1477	>gb|EFN89968.1| Septin-4 [Harpegnathos saltator]
contig1478	>ref|NP_001037390.1| ubiquitin-conjugating enzyme E2L [Bombyx mori]
contig1484	>ref|XP_001120452.1| PREDICTED: similar to CG5639-PA [Apis mellifera]
contig1485	>ref|XP_001861545.1| ATP-dependent RNA helicase DHX8 [Culex quinquefasciatus]
contig1488	>ref|XP_967681.1| PREDICTED: similar to conserved hypothetical protein [Tribolium castaneum]
contig1494	>ref|XP_975148.1| PREDICTED: similar to Ubiquitin domain-containing protein UBFD1 [Tribolium castaneum]
contig1495	>ref|NP_001153677.1| poly(A)-specific ribonuclease [Bombyx mori]
contig1496	>ref|XP_969840.1| PREDICTED: similar to CG11490 CG11490-PA [Tribolium castaneum]
contig1497	>ref|NP_001040195.1| double-stranded RNA-binding zinc finger protein JAZ [Bombyx mori]
contig1506	>gb|AAO33922.1| unknown [Bombyx mori]
contig1512	>ref|XP_002424344.1| conserved hypothetical protein [Pediculus humanus corporis]
contig1514	>dbj|BAH23564.1| nitric-oxide synthase like protein [Bombyx mori]
contig1516	>gb|EFA08662.1| hypothetical protein TcasGA2_TC006327 [Tribolium castaneum]
contig1518	>gb|AAK39637.1| iron regulatory protein 1 [Manduca sexta]
contig1519	>ref|NP_001163387.1| fhos, isoform C [Drosophila melanogaster]
contig1522	>ref|XP_001600101.1| PREDICTED: similar to CG6876-PA [Nasonia vitripennis]
contig1523	>ref|XP_002426396.1| transcriptional enhancer factor TEF-1, putative [Pediculus humanus corporis]
contig1524	>ref|XP_001943041.1| PREDICTED: similar to short stop CG18076-PB [Acyrthosiphon pisum]
contig1526	>ref|XP_309796.2| AGAP010895-PA [Anopheles gambiae str. PEST]
contig1530	>ref|XP_002431175.1| protein transport protein Sec23A, putative [Pediculus humanus corporis]
contig1532	>gb|ACC69184.1| pro-phenol oxidase [Bombyx mandarina]
contig1533	>ref|XP_397451.3| PREDICTED: similar to Abelson Interacting Protein CG9749-PA [Apis mellifera]
contig1536	>gb|EFN68274.1| Structural maintenance of chromosomes protein 4 [Camponotus floridanus]
contig1537	>emb|CAD59406.1| SMC4 protein [Anopheles gambiae]
contig1539	>ref|XP_002061562.1| GK20962 [Drosophila willistoni]
contig1541	>gb|ADB25316.1| guanine nucleotide-binding protein G(o) subunit alpha 1 isoform 1 [Bombyx mori]
contig1542	>ref|XP_001652693.1| hypothetical protein AaeL_AAEL007344 [Aedes aegypti]
contig1545	>ref|XP_001948363.1| PREDICTED: similar to AMP dependent coa ligase [Acyrthosiphon pisum]
contig1548	>emb|CAJ83333.1| aldehyde dehydrogenase 1 family, member L1 [Xenopus tropicalis]
contig1552	>ref|XP_002013352.1| GL23457 [Drosophila persimilis]
contig1555	>ref|XP_393189.1| PREDICTED: similar to CG17370-PA, isoform A isoform 1 [Apis mellifera]
contig1556	>gb|EFN76729.1| RNA-directed DNA polymerase from mobile element jockey [Harpegnathos saltator]
contig1557	>ref|XP_393329.2| PREDICTED: similar to CG5732-PA [Apis mellifera]
contig1559	>ref|XP_001653418.1| hypothetical protein AaeL_AAEL008674 [Aedes aegypti]
contig1561	>ref|XP_001655615.1| fimbrin/plastin [Aedes aegypti]
contig1563	>ref|XP_310274.6| AGAP003742-PA [Anopheles gambiae str. PEST]
contig1564	>ref|XP_001659922.1| chaperonin [Aedes aegypti]
contig1566	>ref|NP_001037584.1| ferritin [Bombyx mori]
contig1569	>ref|NP_115895.2| KIAA1841 protein isoform b [Homo sapiens]
contig1572	>ref|XP_001651813.1| hypothetical protein AaeL_AAEL006186 [Aedes aegypti]
contig1573	>ref|XP_002101604.1| GE15532 [Drosophila yakuba]
contig1574	>ref|XP_975549.1| PREDICTED: similar to conserved hypothetical protein [Tribolium castaneum]
contig1575	>ref|XP_003122700.1| PREDICTED: DNA damage-binding protein 1-like isoform 2 [Sus scrofa]
contig1577	>gb|ADD18334.1| zinc-finger protein [Glossina morsitans morsitans]
contig1578	>ref|XP_002428542.1| conserved hypothetical protein [Pediculus humanus corporis]
contig1580	>dbj|BAG30760.1| Karyopherin beta 3 [Papilio xuthus]
contig1593	>ref|XP_975183.1| PREDICTED: similar to bitesize CG33555-PC [Tribolium castaneum]
contig1596	>ref|NP_001037076.1| C-type lectin 11 [Bombyx mori]
contig1597	>ref|XP_392939.2| PREDICTED: similar to Protein-glutamine gamma-glutamyltransferase K (Transglutaminase K) (TGase K) (TGK) (TG(K)) (Transglutaminase-1) (Epidermal TGase) [Apis mellifera]
contig1598	>dbj|BAA33715.1| aminopeptidase N [Bombyx mori]
contig1601	>ref|XP_971284.1| PREDICTED: similar to RIKEN cDNA 1110020P15 gene [Tribolium castaneum]
contig1602	>ref|XP_001120701.1| PREDICTED: similar to CG10254-PA, isoform A [Apis mellifera]
contig1604	>ref|XP_001863544.1| leucine-rich transmembrane protein [Culex quinquefasciatus]
contig1606	>gb|EFA07887.1| hypothetical protein TcasGA2_TC005461 [Tribolium castaneum]
contig1607	>ref|XP_001608295.1| PREDICTED: similar to U3 small nucleolar ribonucleoprotein protein IMP3 (U3 snoRNP protein IMP3), putative [Nasonia vitripennis]
contig1609	>ref|NP_001166716.1| cuticular protein RR-1 motif 36 [Bombyx mori]
contig1610	>gb|EFN80687.1| Titin [Harpegnathos saltator]
contig1612	>pdb|2I1J|A Chain A, Moesin From Spodoptera Frugiperda At 2.1 Angstroms Resolution pdb|2I1K|A Chain A, Moesin From Spodoptera Frugiperda Reveals The Coiled-Coil Domain At 3.0 Angstrom Resolution gb|ABK60307.1| moesin [Spodoptera frugiperda]
contig1614	>ref|XP_393261.3| PREDICTED: similar to F48E3.8a [Apis mellifera]
contig1615	>ref|NP_001037656.1| eukaryotic translation initiation factor 3 subunit D [Bombyx mori]
contig1616	>ref|XP_001656935.1| protein arginine n-methyltransferase [Aedes aegypti]
contig1617	>ref|NP_001040336.1| ARP1 actin-related protein 1-like protein A [Bombyx mori]
contig1618	>ref|XP_001688858.1| AGAP006366-PB [Anopheles gambiae str. PEST]
contig1625	>ref|NP_001116819.1| YAP65-like protein [Bombyx mori]
contig1628	>ref|XP_001601244.1| PREDICTED: similar to CG8067-PA [Nasonia vitripennis]
contig1630	>ref|NP_001036869.1| cuticular protein RR-1 motif 45 [Bombyx mori]
contig1631	>gb|EFN85663.1| FAS-associated factor 1 [Harpegnathos saltator]
contig1632	>gb|EFN85663.1| FAS-associated factor 1 [Harpegnathos saltator]
contig1633	>gb|AAF04457.1|AF078161_1 lacunin [Manduca sexta]
contig1637	>gb|EFA04774.1| hypothetical protein TcasGA2_TC030735 [Tribolium castaneum]
contig1638	>ref|NP_001040540.1| glyoxylate reductase/hydroxypyruvate reductase [Bombyx mori]
contig1640	>dbj|BAA77401.1| 30kP protease A (43k peptide) precursor [Bombyx mori]
contig1642	>ref|NP_001037676.1| splicing factor arginine/serine-rich 6 [Bombyx mori]
contig1643	>ref|NP_001040267.1| progesterone receptor membrane component 2 [Bombyx mori]
contig1644	>gb|EFN89400.1| hypothetical protein EAI_07694 [Harpegnathos saltator]
contig1647	>ref|XP_001946922.1| PREDICTED: similar to amidase [Acyrthosiphon pisum]
contig1657	>ref|XP_397374.3| PREDICTED: similar to lethal (2) 01289 CG9432-PB, isoform B [Apis mellifera]
contig1658	>ref|XP_001986435.1| GH20533 [Drosophila grimshawi]
contig1659	>gb|ACX53770.1| fatty-acyl-CoA reductase [Heliothis virescens]
contig1664	>ref|XP_001845827.1| transcriptional activator protein Pur-alpha [Culex quinquefasciatus]
contig1665	>gb|AAF28474.1|AF173553_1 V-ATPase 110 kDa integral membrane subunit [Manduca sexta]
contig1666	>ref|NP_001124349.1| 3-hydroxyisobutyrate dehydrogenase [Bombyx mori]
contig1668	>ref|XP_002137001.1| GA26825 [Drosophila pseudoobscura pseudoobscura]
contig1670	>ref|XP_002100182.1| GE16298 [Drosophila yakuba]
contig1673	>dbj|BAI49180.1| cytochrome P450 9A22 [Bombyx mori]
contig1677	>ref|XP_002065938.1| GK20905 [Drosophila willistoni]
contig1678	>dbj|BAG30735.1| similar to CG31523-PA [Papilio xuthus]
contig1683	>ref|XP_969974.2| PREDICTED: similar to Y71H2B.5 [Tribolium castaneum]
contig1684	>ref|YP_003941971.1| pyruvate ferredoxin/flavodoxin oxidoreductase [Enterobacter cloacae SCF1]
contig1688	>gb|ACJ66917.1| transport protein Sec61 alpha subunit [Bombyx mori]
contig1695	>ref|NP_001040341.1| mitochondrial ribosomal protein S5 [Bombyx mori]
contig1701	>gb|EFN76443.1| UDP-N-acetylglucosamine--peptide N-acetylglucosaminyltransferase 110 kDa subunit [Harpegnathos saltator]
contig1703	>ref|XP_002432992.1| Phosphatidylinositol 4-kinase alpha, putative [Pediculus humanus corporis]
contig1708	>ref|NP_001104823.1| cAMP-dependent protein kinase R2 [Bombyx mori]
contig1711	>ref|XP_001601223.1| PREDICTED: similar to aldose-1-epimerase [Nasonia vitripennis]
contig1712	>gb|EFA12422.1| hypothetical protein TcasGA2_TC004414 [Tribolium castaneum]
contig1714	>gb|ADA75490.1| hypothetical protein SFxv_3470 [Shigella flexneri 2002017]
contig1718	>ref|XP_002428229.1| Thrombospondin-3 precursor, putative [Pediculus humanus corporis]
contig1722	>ref|XP_001604322.1| PREDICTED: similar to CG32171-PD [Nasonia vitripennis]
contig1723	>ref|NP_001037466.1| chitooligosaccharidolytic beta-N-acetylglucosaminidase precursor [Bombyx mori]
contig1724	>ref|XP_001947954.1| PREDICTED: similar to phospholipase A2-activating protein [Acyrthosiphon pisum]
contig1726	>ref|XP_395182.2| PREDICTED: similar to metalloprotease 1 [Apis mellifera]
contig1729	>ref|NP_001040175.1| CDC42 small effector 2-like protein [Bombyx mori]
contig1732	>ref|XP_968018.2| PREDICTED: similar to dusky-like CG15013-PA [Tribolium castaneum]
contig1738	>ref|XP_001864050.1| synaptic ras GTPase activating protein [Culex quinquefasciatus]
contig1739	>ref|ZP_05940638.1| type IV pilus biogenesis protein PilM [Escherichia coli O157:H7 str. FRIK2000]
contig1740	>ref|XP_307941.3| AGAP002243-PA [Anopheles gambiae str. PEST]
contig1741	>ref|NP_001037075.1| calreticulin precursor [Bombyx mori]
contig1746	>ref|XP_001849302.1| conserved hypothetical protein [Culex quinquefasciatus]
contig1750	>gb|ADB57042.1| acyl-CoA dehydrogenase [Heliothis virescens]
contig1752	>gb|AAA28993.1| tubulin-beta-3 [Drosophila melanogaster]
contig1754	>emb|CBH09270.1| Similar to CG4692 [Heliconius melpomene]
contig1756	>ref|XP_625051.1| PREDICTED: similar to CG31728-PA [Apis mellifera]
contig1758	>ref|XP_001607652.1| PREDICTED: similar to UDP-glucose glycoprotein:glucosyltransferase [Nasonia vitripennis]
contig1760	>ref|XP_971071.1| PREDICTED: similar to mitochondrial processing peptidase alpha subunit [Tribolium castaneum]
contig1763	>gb|EFN80046.1| Cytosolic carboxypeptidase-like protein 5 [Harpegnathos saltator]
contig1766	>ref|ZP_07619440.1| putative sugar dehydrogenase, NAD-dependent [Escherichia coli TA280]
contig1767	>ref|NP_001093273.1| trypsin-like protease [Bombyx mori]
contig1768	>ref|NP_001091799.1| dolichyl-diphosphooligosaccharide protein glycotransferase [Bombyx mori]
contig1769	>ref|XP_001604337.1| PREDICTED: hypothetical protein [Nasonia vitripennis]
contig1775	>gb|EFN62269.1| ATP-binding cassette sub-family A member 13 [Camponotus floridanus]
contig1776	>ref|ZP_07501836.1| RNase II stability modulator [Escherichia coli M605]
contig1779	>gb|EFA06105.1| hypothetical protein TcasGA2_TC008947 [Tribolium castaneum]
contig1782	>ref|NP_647851.3| CG11593 [Drosophila melanogaster]
contig1787	>gb|ACC69184.1| pro-phenol oxidase [Bombyx mandarina]
contig1789	>gb|ADL38963.1| glucose oxidase [Spodoptera exigua]
contig1790	>emb|CBH09284.1| putative penguin [Heliconius melpomene]
contig1793	>gb|EFN82310.1| Basement membrane-specific heparan sulfate proteoglycan core protein [Harpegnathos saltator]
contig1794	>ref|XP_001657532.1| hypothetical protein AaeL_AAEL006124 [Aedes aegypti]
contig1795	>ref|XP_319476.4| AGAP010282-PA [Anopheles gambiae str. PEST]
contig1797	>ref|NP_001037150.1| ribosomal protein L12 [Bombyx mori]
contig1800	>ref|NP_001036840.1| beta-1,3-glucan-binding protein precursor [Bombyx mori]
contig1802	>ref|NP_001119719.1| K3 protein [Bombyx mori]
contig1808	>ref|XP_973797.1| PREDICTED: similar to NADH-ubiquinone oxidoreductase 75 kDa subunit, mitochondrial precursor (Complex I-75kD) (CI-75kD) [Tribolium castaneum]
contig1809	>ref|XP_001607615.1| PREDICTED: similar to conserved hypothetical protein [Nasonia vitripennis]
contig1814	>ref|XP_967782.1| PREDICTED: similar to specifically Rac-associated protein, putative [Tribolium castaneum]
contig1819	>ref|XP_968632.1| PREDICTED: similar to laminin gamma 1 chain [Tribolium castaneum]
contig1825	>gb|AAR29602.1| pattern recognition serine proteinase precursor [Manduca sexta]
contig1826	>gb|EFN84204.1| Splicing factor 3B subunit 1 [Harpegnathos saltator]
contig1828	>gb|EFN81455.1| E3 ubiquitin-protein ligase MARCH5 [Harpegnathos saltator]
contig1829	>gb|EFN73588.1| E3 ubiquitin-protein ligase MARCH2 [Camponotus floridanus]
contig1832	>ref|XP_002137255.1| GA26659 [Drosophila pseudoobscura pseudoobscura]
contig1835	>ref|NP_001140192.1| 32 kDa apolipoprotein [Bombyx mori]
contig1836	>ref|NP_001091793.1| troponin C type IIIa-like protein [Bombyx mori]
contig1838	>gb|ADP11937.1| PhoH-like protein [Erwinia sp. Ejp617]
contig1843	>ref|NP_001040396.1| calcyphosphine isoform 2 [Bombyx mori]
contig1844	>ref|XP_001649604.1| TATA-binding protein, putative [Aedes aegypti]
contig1846	>ref|XP_001607339.1| PREDICTED: similar to ENSANGP00000019861 [Nasonia vitripennis]
contig1848	>gb|ACL80032.1| vasa-like protein [Bombyx mori]
contig1849	>gb|EFA13259.1| hypothetical protein TcasGA2_TC001529 [Tribolium castaneum]
contig1850	>ref|NP_001112380.1| chorion protein gene ErB.2 [Bombyx mori]
contig1851	>gb|AAH44120.1| LOC398563 protein [Xenopus laevis]
contig1853	>ref|XP_002188172.1| PREDICTED: dihydrolipoamide branched chain transacylase E2 [Taeniopygia guttata]
contig1854	>ref|NP_001037464.2| fibroinase [Bombyx mori]
contig1855	>gb|EFN81264.1| Papilin [Harpegnathos saltator]
contig1856	>ref|XP_393642.3| PREDICTED: similar to CAP, adenylate cyclase-associated protein 1 isoform 1 [Apis mellifera]
contig1861	>ref|NP_001037356.1| 45 kDa immunophilin FKBP45 [Bombyx mori]
contig1864	>dbj|BAH66325.1| olfactory receptor [Bombyx mori]
contig1865	>gb|EFN72255.1| Putative actin-interacting protein 1 [Camponotus floridanus]
contig1868	>gb|EFA11121.1| hypothetical protein TcasGA2_TC004721 [Tribolium castaneum]
contig1869	>ref|NP_001153877.1| calpain-B [Apis mellifera]
contig1874	>ref|XP_002022527.1| GL12916 [Drosophila persimilis]
contig1881	>ref|XP_970864.1| PREDICTED: similar to AGAP007103-PA [Tribolium castaneum]
contig1883	>ref|XP_001846652.1| conserved hypothetical protein [Culex quinquefasciatus]
contig1884	>gb|AAV91016.1| hemolymph proteinase 18 [Manduca sexta]
contig1885	>gb|EFA06228.1| hypothetical protein TcasGA2_TC009077 [Tribolium castaneum]
contig1886	>gb|EFA10505.1| hypothetical protein TcasGA2_TC012753 [Tribolium castaneum]
contig1890	>ref|XP_001848654.1| UDP-glucose:glycoprotein glucosyltransferase [Culex quinquefasciatus]
contig1891	>emb|CBH09274.1| putative serine/threonine-protein kinase (LMTK1) [Heliconius melpomene]
contig1895	>gb|ACU24710.1| pumilo [Bombyx mori]
contig1896	>ref|NP_001040123.1| electron-transfer-flavoprotein beta polypeptide [Bombyx mori]
contig1897	>ref|XP_002099653.1| GE16599 [Drosophila yakuba]
contig1911	>ref|XP_395764.2| PREDICTED: similar to CTP:phosphocholine cytidylyltransferase 1 CG1049-PA, isoform A [Apis mellifera]
contig1912	>gb|EFN84792.1| Synaptic vesicle glycoprotein 2B [Harpegnathos saltator]
contig1913	>ref|NP_001036906.1| pyruvate kinase [Bombyx mori]
contig1920	>ref|XP_001188792.1| PREDICTED: similar to transposase [Strongylocentrotus purpuratus]
contig1921	>ref|XP_002424425.1| Heterogeneous nuclear ribonucleoprotein F, putative [Pediculus humanus corporis]
contig1925	>ref|NP_001166749.1| cuticular protein hypothetical 28 [Bombyx mori]
contig1927	>gb|EFN84576.1| Plasma membrane calcium-transporting ATPase 3 [Harpegnathos saltator]
contig1930	>ref|NP_001165852.1| cuticular protein analogous to peritrophins 3-E [Nasonia vitripennis]
contig1933	>ref|YP_002638651.1| D-3-phosphoglycerate dehydrogenase [Salmonella enterica subsp. enterica serovar Paratyphi C strain RKS4594]
contig1934	>gb|EFP99245.1| UPF0209 protein yfcK [Escherichia coli 1827-70]
contig1936	>ref|XP_316149.4| AGAP006091-PA [Anopheles gambiae str. PEST]
contig1937	>ref|NP_001041678.1| glutamate synthase [Bombyx mori]
contig1938	>ref|XP_320349.4| AGAP012186-PA [Anopheles gambiae str. PEST]
contig1940	>ref|ZP_07510333.1| hypothetical protein EcolM_23486 [Escherichia coli M718]
contig1942	>ref|XP_001606380.1| PREDICTED: similar to CG8948-PA [Nasonia vitripennis]
contig1944	>ref|XP_315671.4| AGAP005652-PA [Anopheles gambiae str. PEST]
contig1945	>gb|AAM52731.1| LP10725p [Drosophila melanogaster]
contig1946	>gb|EFN70306.1| Cullin-1 [Camponotus floridanus]
contig1947	>ref|NP_001040243.1| eukaryotic translation termination factor 1 [Bombyx mori]
contig1952	>ref|XP_395655.3| PREDICTED: similar to jumonji domain containing 4 isoform 1 [Apis mellifera]
contig1954	>dbj|BAD93613.1| protein disulfide-isomerase like protein ERp57 [Bombyx mori]
contig1955	>ref|NP_001091747.1| C-type lectin 16 [Bombyx mori]
contig1956	>gb|AAF04457.1|AF078161_1 lacunin [Manduca sexta]
contig1957	>gb|AAF04457.1|AF078161_1 lacunin [Manduca sexta]
contig1960	>ref|XP_002110667.1| hypothetical protein TRIADDRAFT_37449 [Trichoplax adhaerens]
contig1961	>ref|NP_001153433.1| glycine N-methyltransferase-like [Nasonia vitripennis]
contig1963	>ref|XP_001656112.1| NFkappaB essential modulator, putative [Aedes aegypti]
contig1964	>gb|EFN61849.1| Cytosolic carboxypeptidase 1 [Camponotus floridanus]
contig1965	>ref|XP_975540.1| PREDICTED: similar to conserved hypothetical protein [Tribolium castaneum]
contig1967	>ref|XP_973054.1| PREDICTED: similar to collagen and calcium binding EGF domains 1 [Tribolium castaneum]
contig1969	>ref|XP_002429065.1| myosin, putative [Pediculus humanus corporis]
contig1970	>gb|EFN76115.1| hypothetical protein EAI_08693 [Harpegnathos saltator]
contig1971	>gb|EFN89606.1| Co-chaperone protein HscB, mitochondrial [Harpegnathos saltator]
contig1974	>ref|XP_001987207.1| GH20098 [Drosophila grimshawi]
contig1977	>dbj|BAH66325.1| olfactory receptor [Bombyx mori]
contig1980	>ref|XP_001950362.1| PREDICTED: similar to PL10A [Acyrthosiphon pisum]
contig1981	>gb|EFN81576.1| Brain-specific angiogenesis inhibitor 1-associated protein 2-like protein 1 [Harpegnathos saltator]
contig1982	>ref|NP_001078833.1| beta-N-acetylglucosaminidase 1 [Bombyx mori]
contig1983	>ref|XP_001849752.1| dynein heavy chain [Culex quinquefasciatus]
contig1984	>gb|ADO33059.1| steamer duck [Biston betularia]
contig1986	>gb|EFN60637.1| Integrator complex subunit 3 [Camponotus floridanus]
contig1988	>ref|NP_755945.1| hypothetical protein c4081 [Escherichia coli CFT073]
contig1994	>ref|XP_966919.1| PREDICTED: similar to SPRY domain-containing SOCS box protein 3 (SSB-3) [Tribolium castaneum]
contig1995	>ref|XP_001865010.1| solute carrier family 2 [Culex quinquefasciatus]
contig1998	>ref|XP_972946.1| PREDICTED: similar to Protein CREG1 precursor (Cellular repressor of E1A-stimulated genes 1) [Tribolium castaneum]
contig1999	>ref|NP_001182386.1| UDP-glucosyltransferase [Bombyx mori]
contig2001	>ref|XP_973671.2| PREDICTED: similar to DNA replication licensing factor MCM4 [Tribolium castaneum]
contig2002	>ref|NP_001119730.1| triosephosphate isomerase [Bombyx mori]
contig2005	>ref|NP_001153877.1| calpain-B [Apis mellifera]
contig2006	>gb|ABK62875.1| calpain protein [Bombyx mori]
contig2008	>ref|XP_001600936.1| PREDICTED: similar to ENSANGP00000015605 [Nasonia vitripennis]
contig2010	>ref|NP_001037108.1| profilin [Bombyx mori]
contig2014	>ref|ZP_01217503.1| hypothetical protein PCNPT3_00010 [Psychromonas sp. CNPT3]
contig2015	>ref|NP_001036981.1| A disintegrin and metalloproteinase with thrombospondin motifs 1 [Bombyx mori]
contig2016	>gb|EFN82308.1| Uncharacterized protein YJR142W [Harpegnathos saltator]
contig2019	>gb|ABR27900.1| cytochrome c oxidase [Triatoma infestans]
contig2021	>ref|XP_002423619.1| conserved hypothetical protein [Pediculus humanus corporis]
contig2022	>gb|ADO33002.1| chitinase [Biston betularia]
contig2023	>gb|EFN80687.1| Titin [Harpegnathos saltator]
contig2024	>gb|EFN82495.1| Protein TRC8-like protein [Harpegnathos saltator]
contig2026	>gb|EFN83383.1| Steroid receptor seven-up, isoforms B/C [Harpegnathos saltator]
contig2027	>ref|XP_001359502.2| GA11038 [Drosophila pseudoobscura pseudoobscura]
contig2028	>ref|NP_001037602.1| eukaryotic translation initiation factor 3 subunit B [Bombyx mori]
contig2030	>gb|EEZ98052.1| hypothetical protein TcasGA2_TC000457 [Tribolium castaneum]
contig2032	>gb|EEZ98157.1| hypothetical protein TcasGA2_TC000583 [Tribolium castaneum]
contig2033	>ref|XP_393424.3| PREDICTED: similar to CG9413-PA, isoform A [Apis mellifera]
contig2036	>sp|Q9U516|U139_MANSE RecName: Full=UPF0139 membrane protein pMsmaA27 gb|AAF16694.1|AF117572_1 unknown [Manduca sexta]
contig2042	>ref|XP_001966028.1| GF19474 [Drosophila ananassae]
contig2043	>ref|NP_001040525.1| 6-phosphogluconate dehydrogenase [Bombyx mori]
contig2044	>ref|NP_001040525.1| 6-phosphogluconate dehydrogenase [Bombyx mori]
contig2050	>gb|ACX53786.1| acetyltransferase [Heliothis virescens]
contig2051	>ref|XP_001508051.1| PREDICTED: similar to beta-dystrobrevin, partial [Ornithorhynchus anatinus]
contig2052	>ref|XP_557098.2| AGAP006423-PA [Anopheles gambiae str. PEST]
contig2053	>ref|XP_002424239.1| DNA topoisomerase 3-beta, putative [Pediculus humanus corporis]
contig2054	>ref|NP_001106223.1| cytochrome P450 CYP4G25 [Bombyx mori]
contig2055	>ref|XP_002714049.1| PREDICTED: 3-oxoacid CoA transferase 1 [Oryctolagus cuniculus]
contig2057	>ref|NP_001040340.1| karyopherin alpha 3 [Bombyx mori]
contig2058	>ref|NP_001166834.1| hepatocyte nuclear factor 4 isoform b [Bombyx mori]
contig2059	>ref|XP_001657431.1| Gelsolin precursor [Aedes aegypti]
contig2061	>ref|NP_001040382.1| FK506-binding protein [Bombyx mori]
contig2063	>ref|XP_001844398.1| AMP dependent coa ligase [Culex quinquefasciatus]
contig2067	>ref|XP_969341.2| PREDICTED: similar to AGAP009638-PA [Tribolium castaneum]
contig2072	>gb|EFN60488.1| Fibrillin-2 [Camponotus floridanus]
contig2073	>ref|XP_002164884.1| PREDICTED: similar to GF20795 [Hydra magnipapillata]
contig2079	>gb|EFN84413.1| Ubiquitin carboxyl-terminal hydrolase 7 [Harpegnathos saltator]
contig2083	>ref|NP_001037037.1| 35kDa protease [Bombyx mori]
contig2084	>ref|ZP_07625504.1| aldo-keto reductase [Escherichia coli H299]
contig2085	>ref|NP_001157388.1| signal transducer and activator of transcription [Bombyx mori]
contig2086	>ref|XP_001122261.1| PREDICTED: similar to Sperm flagellar protein 1 [Apis mellifera]
contig2088	>ref|XP_001942903.1| PREDICTED: similar to pre-mRNA splicing factor ATP-dependent RNA helicase PRP16 [Acyrthosiphon pisum]
contig2089	>gb|EFN80687.1| Titin [Harpegnathos saltator]
contig2090	>ref|XP_002739184.1| PREDICTED: hCG28984-like [Saccoglossus kowalevskii]
contig2091	>ref|XP_001606433.1| PREDICTED: similar to conserved hypothetical protein [Nasonia vitripennis]
contig2094	>gb|EFN80687.1| Titin [Harpegnathos saltator]
contig2095	>ref|NP_001040457.1| ornithine decarboxylase [Bombyx mori]
contig2096	>ref|NP_001037203.1| innexin 2 [Bombyx mori]
contig2098	>ref|XP_975554.2| PREDICTED: similar to delta isoform of regulatory subunit B56, protein phosphatase 2A [Tribolium castaneum]
contig2100	>ref|XP_001845671.1| laminin subunit alpha [Culex quinquefasciatus]
contig2101	>ref|ZP_07096670.1| conserved domain protein [Escherichia coli MS 107-1]
contig2102	>gb|ADD18414.1| RNA-binding protein CUGBP1/BrUNO [Glossina morsitans morsitans]
contig2104	>ref|NP_001157383.1| DnaJ (Hsp40) homolog 6 [Bombyx mori]
contig2105	>gb|AAO33922.1| unknown [Bombyx mori]
contig2106	>ref|XP_001607692.1| PREDICTED: similar to Sorting nexin-13 (RGS domain- and PHOX domain-containing protein) (RGS-PX1) [Nasonia vitripennis]
contig2109	>gb|ABD63902.1| heat shock cognate 70 [Rhynchosciara americana]
contig2110	>ref|NP_001135818.1| hypothetical protein LOC100119622 [Nasonia vitripennis]
contig2113	>gb|EFN79557.1| Armadillo segment polarity protein [Harpegnathos saltator]
contig2115	>gb|EFA00912.1| hypothetical protein TcasGA2_TC003818 [Tribolium castaneum]
contig2117	>gb|ADI82774.1| fatty-acyl CoA reductase 1 [Ostrinia nubilalis]
contig2122	>ref|NP_572649.1| CG1826 [Drosophila melanogaster]
contig2124	>ref|NP_001164152.1| held out wings [Tribolium castaneum]
contig2127	>ref|NP_001040424.1| 3-hydroxyacyl-CoA dehydrogenase [Bombyx mori]
contig2128	>ref|NP_001037014.1| transferrin [Bombyx mori]
contig2129	>dbj|BAF51965.1| lipophorin receptor [Bombyx mori]
contig2130	>dbj|BAD86652.1| reverse transcriptase [Bombyx mori]
contig2135	>gb|ABM68611.1| AAEL014709-PA [Aedes aegypti]
contig2136	>gb|EFN80521.1| Putative glycerophosphodiester phosphodiesterase 5 [Harpegnathos saltator]
contig2137	>gb|ACY69930.1| hypothetical protein [Cimex lectularius]
contig2138	>ref|XP_002067996.1| GK11855 [Drosophila willistoni]
contig2139	>ref|XP_001867000.1| tropomodulin [Culex quinquefasciatus]
contig2142	>ref|NP_001157648.1| NADPH oxidoreductase [Bombyx mori]
contig2145	>ref|XP_001647965.1| glycosyl transferase [Aedes aegypti]
contig2149	>ref|XP_001657212.1| 4-Hydroxybutyrate CoA-transferase, putative [Aedes aegypti]
contig2150	>ref|NP_001159618.1| juvenile hormone epoxide hydrolase-like protein 2 [Bombyx mori]
contig2151	>ref|XP_970726.1| PREDICTED: similar to carnitine o-acetyltransferase [Tribolium castaneum]
contig2152	>ref|XP_967522.1| PREDICTED: similar to CG5639 CG5639-PA [Tribolium castaneum]
contig2155	>ref|XP_317515.4| AGAP007957-PA [Anopheles gambiae str. PEST]
contig2157	>gb|EFN81650.1| F-box/LRR-repeat protein 16 [Harpegnathos saltator]
contig2158	>ref|ZP_07682191.1| putative transposase [Shigella dysenteriae 1617]
contig2165	>ref|XP_002027705.1| GL22657 [Drosophila persimilis]
contig2166	>ref|XP_001959199.1| GF12764 [Drosophila ananassae]
contig2167	>ref|XP_309463.4| AGAP011183-PA [Anopheles gambiae str. PEST]
contig2169	>ref|NP_001037311.1| sorbitol dehydrogenase [Bombyx mori]
contig2172	>gb|AAA67871.1| chorion protein [Lymantria dispar]
contig2175	>ref|XP_002426367.1| E3 ubiquitin-protein ligase suppressor of deltex, putative [Pediculus humanus corporis]
contig2176	>gb|ADK97802.1| protein kinase C alpha binding protein [Spodoptera exigua]
contig2178	>gb|AAF34747.1| l(2)01289 H9 form [Drosophila melanogaster]
contig2182	>ref|NP_001166854.1| sex-lethal isoform S [Bombyx mori]
contig2183	>ref|NP_001129358.1| osiris 21 [Bombyx mori]
contig2188	>ref|XP_002426702.1| retinoblastoma-binding protein, putative [Pediculus humanus corporis]
contig2191	>ref|NP_001128673.1| cathepsin L like protein [Bombyx mori]
contig2192	>ref|XP_001360276.2| GA13959 [Drosophila pseudoobscura pseudoobscura]
contig2193	>ref|XP_002430086.1| conserved hypothetical protein [Pediculus humanus corporis]
contig2195	>gb|EFA08321.1| hypothetical protein TcasGA2_TC005963 [Tribolium castaneum]
contig2200	>gb|EFN85994.1| Protein hu-li tai shao [Harpegnathos saltator]
contig2201	>gb|AAZ30659.1| ATP synthase beta subunit [Sycon lingua]
contig2207	>ref|NP_989988.1| 2-oxoisovalerate dehydrogenase subunit beta, mitochondrial [Gallus gallus]
contig2208	>gb|ABU25351.1| myostatin [Psetta maxima]
contig2215	>gb|AAV91439.1| hypothetical protein 24 [Lonomia obliqua]
contig2216	>gb|ABK29518.1| ENSANGP00000014082-like protein [Helicoverpa armigera]
contig2217	>ref|NP_001166659.1| cuticular protein RR-2 motif 109 [Bombyx mori]
contig2218	>ref|XP_002411592.1| ADP/ATP translocase, putative [Ixodes scapularis]
contig2220	>ref|NP_001037374.1| chorion specific C/EBP [Bombyx mori]
contig2221	>gb|ACR38454.1| unknown [Zea mays]
contig2224	>ref|XP_001845800.1| very low-density lipoprotein receptor [Culex quinquefasciatus]
contig2226	>ref|NP_001037013.1| aminopeptidase N [Bombyx mori]
contig2227	>ref|XP_971579.2| PREDICTED: similar to LD25118p [Tribolium castaneum]
contig2228	>ref|XP_001360097.1| GA21078 [Drosophila pseudoobscura pseudoobscura]
contig2230	>ref|NP_001116819.1| YAP65-like protein [Bombyx mori]
contig2235	>ref|XP_968955.2| PREDICTED: similar to AGAP003012-PA [Tribolium castaneum]
contig2236	>ref|XP_625046.2| PREDICTED: similar to charybde CG7533-PC [Apis mellifera]
contig2238	>gb|AAW56918.1| putative polyprotein [Oryza sativa Japonica Group]
contig2246	>ref|XP_001688165.1| AGAP005300-PA [Anopheles gambiae str. PEST]
contig2251	>ref|XP_967815.1| PREDICTED: similar to AGAP005632-PA [Tribolium castaneum]
contig2252	>ref|NP_001166192.1| coatomer protein complex subunit alpha [Bombyx mori]
contig2254	>ref|XP_001850321.1| glycoside hydrolase [Culex quinquefasciatus]
contig2264	>ref|XP_002430825.1| laminin A chain, putative [Pediculus humanus corporis]
contig2265	>ref|NP_001040143.1| perilipin [Bombyx mori]
contig2266	>ref|NP_001091820.2| Bax inhibitor-1-like protein [Bombyx mori]
contig2267	>ref|XP_310341.6| AGAP003789-PA [Anopheles gambiae str. PEST]
contig2275	>ref|XP_001650919.1| wd-repeat protein [Aedes aegypti]
contig2277	>ref|NP_001040167.1| acid phosphatase isoenzyme [Bombyx mori]
contig2282	>ref|XP_001863460.1| pre-mRNA-splicing helicase BRR2 [Culex quinquefasciatus]
contig2284	>gb|EFA06325.1| hypothetical protein TcasGA2_TC009196 [Tribolium castaneum]
contig2285	>ref|XP_002740468.1| PREDICTED: zinc finger RNA binding protein-like [Saccoglossus kowalevskii]
contig2286	>ref|XP_001659016.1| double-stranded RNA-binding protein zn72d [Aedes aegypti]
contig2287	>gb|EFA08175.1| hypothetical protein TcasGA2_TC005802 [Tribolium castaneum]
contig2288	>ref|NP_001127729.1| short neuropeptide F [Bombyx mori]
contig2289	>ref|ZP_07680494.1| penicillin-binding protein 1A [Shigella dysenteriae 1617]
contig2295	>ref|XP_968833.2| PREDICTED: similar to Fasciclin-3 precursor (Fasciclin III) (FAS III) [Tribolium castaneum]
contig2298	>gb|EFN64594.1| Probable E3 ubiquitin-protein ligase RNF144A [Camponotus floridanus]
contig2301	>ref|XP_002424359.1| coiled-coil domain-containing protein 47 precursor, putative [Pediculus humanus corporis]
contig2302	>ref|XP_002422840.1| hypothetical protein Phum_PHUM018400 [Pediculus humanus corporis]
contig2305	>ref|XP_316883.4| AGAP000906-PA [Anopheles gambiae str. PEST]
contig2310	>gb|ADI61813.1| endonuclease-reverse transcriptase [Bombyx mori]
contig2311	>ref|XP_001663584.1| g1/s-specific cyclin c [Aedes aegypti]
contig2312	>ref|XP_002051673.1| GJ11058 [Drosophila virilis]
contig2313	>ref|XP_317622.4| AGAP007870-PA [Anopheles gambiae str. PEST]
contig2314	>ref|XP_001603687.1| PREDICTED: similar to ENSANGP00000016262 [Nasonia vitripennis]
contig2317	>gb|ADA73212.1| ISSfl3 orfA [Shigella flexneri 2002017]
contig2319	>ref|XP_001945535.1| PREDICTED: similar to monocarboxylate transporter [Acyrthosiphon pisum]
contig2320	>ref|XP_971540.1| PREDICTED: similar to Glycoprotein 93 CG5520-PA [Tribolium castaneum]
contig2324	>ref|XP_001654681.1| striatin, putative [Aedes aegypti]
contig2326	>ref|XP_312617.4| AGAP002347-PA [Anopheles gambiae str. PEST]
contig2328	>gb|EFN78190.1| LIM domain and actin-binding protein 1 [Harpegnathos saltator]
contig2329	>ref|NP_001040366.1| NADH dehydrogenase-ubiquinone Fe-S protein 2 precursor [Bombyx mori]
contig2333	>ref|XP_624477.2| PREDICTED: similar to Poly [ADP-ribose]
contig2334	>ref|XP_001847422.1| conserved hypothetical protein [Culex quinquefasciatus]
contig2335	>ref|NP_001098702.1| nanos-like protein [Bombyx mori]
contig2337	>ref|NP_001037168.1| ovarian serine protease [Bombyx mori]
contig2338	>gb|EFA09684.1| hypothetical protein TcasGA2_TC011812 [Tribolium castaneum]
contig2341	>ref|XP_001990237.1| GH19224 [Drosophila grimshawi]
contig2344	>ref|NP_001037117.1| zinc finger protein [Bombyx mori]
contig2345	>gb|EFQ01981.1| chromosome partition mukB domain protein [Escherichia coli 1827-70]
contig2346	>gb|EFQ01981.1| chromosome partition mukB domain protein [Escherichia coli 1827-70]
contig2347	>ref|NP_001040275.1| ring box protein [Bombyx mori]
contig2349	>gb|ADO33009.1| eukaryotic translation initiation factor 3 subunit L [Biston betularia]
contig2350	>ref|NP_001136443.1| clathrin heavy chain [Bombyx mori]
contig2352	>ref|XP_001688542.1| AGAP005245-PC [Anopheles gambiae str. PEST]
contig2353	>ref|XP_623740.2| PREDICTED: similar to forkhead box K1 [Apis mellifera]
contig2354	>ref|XP_001600947.1| PREDICTED: similar to Chm protein [Nasonia vitripennis]
contig2356	>ref|NP_001166823.1| myofilin isoform A [Bombyx mori]
contig2359	>ref|XP_001648396.1| dj-1 protein (park7) [Aedes aegypti]
contig2362	>ref|XP_970605.2| PREDICTED: similar to AGAP007093-PA [Tribolium castaneum]
contig2363	>gb|EFA05397.1| hypothetical protein TcasGA2_TC015569 [Tribolium castaneum]
contig2367	>gb|ADD18762.1| succinyl-CoA synthetase beta subunit [Glossina morsitans morsitans]
contig2370	>emb|CAB55500.1| vacuolar ATPase subunit a [Manduca sexta]
contig2373	>ref|XP_002427759.1| conserved hypothetical protein [Pediculus humanus corporis]
contig2375	>ref|NP_001037672.1| acyl-coenzyme A dehydrogenase [Bombyx mori]
contig2378	>gb|EFN61099.1| Atrial natriuretic peptide-converting enzyme [Camponotus floridanus]
contig2380	>gb|AAD09281.1| immune-related Hdd13 [Hyphantria cunea]
contig2383	>gb|EFA01268.1| serine protease P36 [Tribolium castaneum]
contig2384	>ref|NP_001037062.1| chemosensory protein 5 [Bombyx mori]
contig2385	>gb|EFN74668.1| Rab5 GDP/GTP exchange factor [Camponotus floridanus]
contig2387	>ref|NP_001137879.1| Myocardin-related transcription factor, isoform C [Drosophila melanogaster]
contig2388	>ref|XP_001604970.1| PREDICTED: similar to oxysterol binding protein [Nasonia vitripennis]
contig2390	>ref|XP_002429917.1| conserved hypothetical protein [Pediculus humanus corporis]
contig2392	>ref|XP_970566.1| PREDICTED: similar to CG32512 CG32512-PA [Tribolium castaneum]
contig2396	>ref|NP_001166672.1| cuticular protein RR-2 motif 90 [Bombyx mori]
contig2399	>gb|EFA01906.1| hypothetical protein TcasGA2_TC007516 [Tribolium castaneum]
contig2400	>gb|EFA11848.1| hypothetical protein TcasGA2_TC005088 [Tribolium castaneum]
contig2403	>ref|XP_001955996.1| GF24982 [Drosophila ananassae]
contig2405	>ref|XP_973753.1| PREDICTED: similar to AGAP001417-PA [Tribolium castaneum]
contig2410	>ref|XP_002057642.1| GJ17991 [Drosophila virilis]
contig2411	>ref|YP_002775203.1| hypothetical protein BBR47_57220 [Brevibacillus brevis NBRC 100599]
contig2413	>ref|XP_002014443.1| GL18950 [Drosophila persimilis]
contig2414	>gb|EFN61627.1| Kelch-like protein 10 [Camponotus floridanus]
contig2417	>gb|EFA06421.1| hypothetical protein TcasGA2_TC009300 [Tribolium castaneum]
contig2419	>ref|XP_001354599.2| GA10783 [Drosophila pseudoobscura pseudoobscura]
contig2421	>ref|NP_001036911.1| ribonuclease L inhibitor homolog [Bombyx mori]
contig2423	>gb|ACA35025.1| aminopeptidase N-6 [Helicoverpa armigera]
contig2424	>ref|XP_967668.1| PREDICTED: similar to luciferin-regenerating enzyme [Tribolium castaneum]
contig2425	>ref|XP_002816392.1| PREDICTED: hypothetical protein LOC100443621, partial [Pongo abelii]
contig2426	>ref|XP_309341.4| AGAP011308-PA [Anopheles gambiae str. PEST]
contig2427	>gb|EFA11607.1| orb2 [Tribolium castaneum]
contig2428	>ref|NP_001037662.1| eukaryotic translation initiation factor 5 [Bombyx mori]
contig2433	>ref|NP_001093298.1| 3-hydroxy-3-methylglutaryl-CoA reductase [Bombyx mori]
contig2436	>ref|XP_002422813.1| conserved hypothetical protein [Pediculus humanus corporis]
contig2439	>ref|XP_001844771.1| N(4)-(Beta-N-acetylglucosaminyl)-L-asparaginase [Culex quinquefasciatus]
contig2440	>ref|XP_001657986.1| RNA 3' terminal phosphate cyclase [Aedes aegypti]
contig2442	>gb|EFA02232.1| hypothetical protein TcasGA2_TC007894 [Tribolium castaneum]
contig2443	>ref|XP_001654110.1| rotamase [Aedes aegypti]
contig2444	>ref|XP_002429096.1| protein C-ets-1-B, putative [Pediculus humanus corporis]
contig2445	>ref|NP_001167166.1| Clathrin interactor 1 [Salmo salar]
contig2447	>ref|XP_312441.4| AGAP002499-PA [Anopheles gambiae str. PEST]
contig2448	>dbj|BAD52258.1| proteasome alpha 4 subunit [Plutella xylostella]
contig2449	>ref|NP_001037448.1| lysozyme precursor [Bombyx mori]
contig2450	>ref|XP_001846784.1| sorting nexin-6 [Culex quinquefasciatus]
contig2455	>ref|NP_001036859.1| ecdysteroid-inducible angiotensin-converting enzyme-related gene product [Bombyx mori]
contig2457	>ref|XP_001844193.1| nardilysin [Culex quinquefasciatus]
contig2458	>gb|EFA02458.1| hypothetical protein TcasGA2_TC008146 [Tribolium castaneum]
contig2459	>ref|XP_002429721.1| low-density lipoprotein receptor, putative [Pediculus humanus corporis]
contig2460	>gb|EFN80084.1| Flotillin-1 [Harpegnathos saltator]
contig2461	>ref|NP_001040212.1| sericotropin [Bombyx mori]
contig2465	>ref|XP_970673.1| PREDICTED: similar to conserved hypothetical protein [Tribolium castaneum]
contig2466	>ref|NP_001040430.1| chymotrypsin-like serine protease [Bombyx mori]
contig2471	>ref|NP_001164305.1| NADH dehydrogenase [ubiquinone]
contig2472	>ref|NP_001166715.1| cuticular protein RR-1 motif 37 [Bombyx mori]
contig2476	>gb|AAF61949.1|AF236641_1 insulin-related peptide binding protein [Spodoptera frugiperda]
contig2477	>ref|NP_001036937.1| NAD-dependent deacetylase sirtuin 2 homolog [Bombyx mori]
contig2478	>ref|XP_002052679.1| GJ17687 [Drosophila virilis]
contig2479	>ref|NP_001040435.1| glutathione S-transferase omega 3 [Bombyx mori]
contig2480	>gb|EFA12949.1| hypothetical protein TcasGA2_TC005069 [Tribolium castaneum]
contig2482	>ref|XP_002057209.1| GJ16478 [Drosophila virilis]
contig2483	>ref|NP_001036832.1| prophenoloxidase activating enzyme [Bombyx mori]
contig2484	>gb|EFN84145.1| Nesprin-1 [Harpegnathos saltator]
contig2488	>gb|EFN80228.1| Echinoderm microtubule-associated protein-like 1 [Harpegnathos saltator]
contig2490	>gb|EEZ97869.1| hypothetical protein TcasGA2_TC000244 [Tribolium castaneum]
contig2491	>ref|XP_002424152.1| RING finger protein, putative [Pediculus humanus corporis]
contig2494	>dbj|BAB21762.1| gag-like protein [Bombyx mori]
contig2495	>ref|XP_002427015.1| conserved hypothetical protein [Pediculus humanus corporis]
contig2496	>ref|NP_001108472.1| PM-Scl autoantigen-like protein [Bombyx mori]
contig2501	>gb|ACM16737.1| MIP01644p [Drosophila melanogaster]
contig2506	>ref|NP_001171330.1| ced-6 protein [Bombyx mori]
contig2508	>ref|XP_002431134.1| ornithine aminotransferase, putative [Pediculus humanus corporis]
contig2512	>ref|NP_610956.1| Arc2 [Drosophila melanogaster]
contig2513	>gb|EFN62116.1| Probable alpha-ketoglutarate-dependent hypophosphite dioxygenase [Camponotus floridanus]
contig2515	>ref|XP_001603578.1| PREDICTED: similar to Prolyl endopeptidase [Nasonia vitripennis]
contig2517	>ref|XP_001606614.1| PREDICTED: similar to cullin [Nasonia vitripennis]
contig2519	>gb|EFN82394.1| Supervillin [Harpegnathos saltator]
contig2520	>ref|XP_001601352.1| PREDICTED: similar to spectrin [Nasonia vitripennis]
contig2526	>ref|XP_002431318.1| translation machinery-associated protein, putative [Pediculus humanus corporis]
contig2530	>emb|CBJ02220.1| Phosphoribosylformylglycinamidine synthase [Escherichia coli ETEC H10407]
contig2531	>ref|XP_001842845.1| coatomer, gamma-subunit [Culex quinquefasciatus]
contig2533	>gb|AAF04457.1|AF078161_1 lacunin [Manduca sexta]
contig2536	>gb|EFN88034.1| Dystrophin, isoforms A/C/F/G [Harpegnathos saltator]
contig2541	>emb|CAY54165.1| unnamed protein product [Heliconius melpomene]
contig2542	>gb|ADA72585.1| Outer membrane autotransporter barrel domain precursor [Shigella flexneri 2002017]
contig2547	>ref|NP_001040130.1| glutathione S-transferase unclassified 2 [Bombyx mori]
contig2548	>ref|ZP_07120693.1| hypothetical protein HMPREF9536_00892 [Escherichia coli MS 84-1]
contig2549	>ref|XP_002024787.1| GL17928 [Drosophila persimilis]
contig2555	>ref|NP_001040278.1| stromal cell-derived factor 2 precursor [Bombyx mori]
contig2561	>ref|XP_391835.3| PREDICTED: similar to CG10277-PA, isoform A [Apis mellifera]
contig2563	>gb|ACR15967.2| serine protease 24 [Mamestra configurata]
contig2567	>ref|XP_001650958.1| protein-tyrosine phosphatase n9 [Aedes aegypti]
contig2568	>ref|XP_002135204.1| GA23929 [Drosophila pseudoobscura pseudoobscura]
contig2571	>ref|NP_001036853.1| elongation factor 1 delta [Bombyx mori]
contig2573	>gb|EFA10673.1| muscle-specific protein 300 [Tribolium castaneum]
contig2574	>ref|XP_308390.4| AGAP007483-PA [Anopheles gambiae str. PEST]
contig2575	>ref|XP_312639.3| AGAP002330-PA [Anopheles gambiae str. PEST]
contig2576	>ref|NP_001139715.1| serine protease inhibitor 22 [Bombyx mori]
contig2577	>gb|EFN88312.1| hypothetical protein EAI_08807 [Harpegnathos saltator]
contig2578	>gb|ABD36320.1| mitochondrial matrix protein p32 [Bombyx mori]
contig2580	>ref|XP_001989237.1| GH10162 [Drosophila grimshawi]
contig2581	>gb|EFA06390.1| hypothetical protein TcasGA2_TC009268 [Tribolium castaneum]
contig2582	>dbj|BAA76304.1| endonuclease and reverse transcriptase-like protein [Bombyx mori]
contig2584	>ref|XP_624939.1| PREDICTED: similar to CG17124-PA, isoform A [Apis mellifera]
contig2587	>ref|XP_001601847.1| PREDICTED: similar to RE11240p [Nasonia vitripennis]
contig2588	>ref|NP_001040230.1| adenylate cyclase [Bombyx mori]
contig2589	>ref|XP_001605059.1| PREDICTED: similar to fatty acid synthase [Nasonia vitripennis]
contig2590	>ref|XP_002428816.1| conserved hypothetical protein [Pediculus humanus corporis]
contig2592	>ref|XP_002085029.1| GD12527 [Drosophila simulans]
contig2595	>ref|NP_836433.1| biotin biosynthesis protein BioC [Shigella flexneri 2a str. 2457T]
contig2597	>gb|EFA10001.1| hypothetical protein TcasGA2_TC012171 [Tribolium castaneum]
contig2598	>ref|XP_002433157.1| hypothetical protein Phum_PHUM615940 [Pediculus humanus corporis]
contig2602	>ref|NP_001135818.1| hypothetical protein LOC100119622 [Nasonia vitripennis]
contig2603	>ref|XP_311710.3| AGAP003424-PA [Anopheles gambiae str. PEST]
contig2612	>ref|XP_002925412.1| PREDICTED: neutral alpha-glucosidase AB-like isoform 2 [Ailuropoda melanoleuca]
contig2613	>ref|XP_001659854.1| glycoside hydrolases [Aedes aegypti]
contig2616	>ref|XP_308361.4| AGAP007517-PA [Anopheles gambiae str. PEST]
contig2617	>gb|EFA04092.1| hypothetical protein TcasGA2_TC014326 [Tribolium castaneum]
contig2621	>ref|XP_002005971.1| GI18805 [Drosophila mojavensis]
contig2626	>gb|EFN80687.1| Titin [Harpegnathos saltator]
contig2628	>gb|ABF71570.1| glycosyl hydrolase family 31 protein [Bombyx mori]
contig2630	>ref|XP_002425461.1| conserved hypothetical protein [Pediculus humanus corporis]
contig2636	>ref|XP_002012244.1| GI16868 [Drosophila mojavensis]
contig2638	>ref|XP_968212.1| PREDICTED: similar to lysyl-tRNA synthetase [Tribolium castaneum]
contig2641	>gb|ABO26383.1| yellow2 [Bombyx mori]
contig2642	>ref|XP_001606391.1| PREDICTED: similar to beta chain spectrin [Nasonia vitripennis]
contig2645	>ref|XP_002427224.1| ubiquitin-protein ligase EDD1, putative [Pediculus humanus corporis]
contig2647	>ref|XP_001657128.1| ku P80 DNA helicase [Aedes aegypti]
contig2648	>ref|XP_973602.2| PREDICTED: similar to AGAP009439-PA [Tribolium castaneum]
contig2649	>gb|ACR61720.1| triglyceride lipase [Manduca sexta]
contig2651	>ref|XP_002429946.1| eukaryotic translation initiation factor 3 subunit, putative [Pediculus humanus corporis]
contig2656	>ref|NP_001108476.1| pleiotrophin-like protein [Bombyx mori]
contig2657	>ref|NP_001037642.1| nucleolar phosphoprotein [Bombyx mori]
contig2658	>ref|XP_001606841.1| PREDICTED: similar to BcDNA.GH06451 [Nasonia vitripennis]
contig2661	>ref|XP_973543.1| PREDICTED: similar to polypeptide GalNAc transferase 5 CG31651-PA [Tribolium castaneum]
contig2666	>ref|XP_001948805.1| PREDICTED: similar to conserved hypothetical protein [Acyrthosiphon pisum]
contig2667	>ref|XP_001947139.1| PREDICTED: similar to conserved hypothetical protein [Acyrthosiphon pisum]
contig2669	>gb|AAF04457.1|AF078161_1 lacunin [Manduca sexta]
contig2671	>ref|XP_001602913.1| PREDICTED: similar to proteasome inhibitor [Nasonia vitripennis]
contig2673	>ref|XP_001849434.1| conserved hypothetical protein [Culex quinquefasciatus]
contig2674	>ref|XP_970591.1| PREDICTED: similar to AGAP010191-PA [Tribolium castaneum]
contig2677	>gb|EEZ99621.1| hypothetical protein TcasGA2_TC002139 [Tribolium castaneum]
contig2679	>ref|XP_973508.1| PREDICTED: similar to d-alanyl-d-alanine carboxypeptidase [Tribolium castaneum]
contig2681	>ref|XP_001863460.1| pre-mRNA-splicing helicase BRR2 [Culex quinquefasciatus]
contig2682	>ref|XP_973672.1| PREDICTED: similar to CD98hc amino acid transporter protein [Tribolium castaneum]
contig2685	>ref|XP_972341.1| PREDICTED: similar to oligosaccharyl transferase [Tribolium castaneum]
contig2686	>ref|NP_001119720.1| SNF4/AMP-activated protein kinase gamma subunit [Bombyx mori]
contig2687	>ref|NP_001040292.1| DnaJ (Hsp40) homolog 2 [Bombyx mori]
contig2688	>gb|EFQ01834.1| glutathione import ATP-binding protein gsiA [Escherichia coli 1827-70]
contig2690	>ref|NP_001040318.1| serine protease inhibitor 3 [Bombyx mori]
contig2691	>ref|NP_001040470.1| gasp precursor [Bombyx mori]
contig2692	>emb|CAF94123.1| unnamed protein product [Tetraodon nigroviridis]
contig2693	>gb|EFN73589.1| Serine/threonine-protein phosphatase 2A 65 kDa regulatory subunit A alpha isoform [Camponotus floridanus]
contig2694	>ref|XP_001601780.1| PREDICTED: similar to ENSANGP00000023184 [Nasonia vitripennis]
contig2698	>ref|XP_001848857.1| flotillin-2 [Culex quinquefasciatus]
contig2699	>ref|XP_002434358.1| conserved hypothetical protein [Ixodes scapularis]
contig2700	>ref|XP_001600197.1| PREDICTED: similar to CG34123-PD [Nasonia vitripennis]
contig2707	>gb|EFN66515.1| Pyruvate kinase [Camponotus floridanus]
contig2710	>ref|XP_002020144.1| GL13663 [Drosophila persimilis]
contig2714	>ref|XP_001662029.1| N-acetyllactosaminide beta-1,3-N-acetylglucosaminyltransferase, putative [Aedes aegypti]
contig2715	>ref|XP_001946200.1| PREDICTED: similar to Y54G2A.42 [Acyrthosiphon pisum]
contig2716	>ref|NP_001040506.1| bmp-2 protein [Bombyx mori]
contig2717	>dbj|BAG70409.1| hemocyte protease-1 [Bombyx mori]
contig2720	>ref|NP_001166678.1| cuticular protein RR-2 motif 84 [Bombyx mori]
contig2724	>gb|EFN61065.1| Laminin subunit alpha [Camponotus floridanus]
contig2726	>ref|NP_001091820.2| Bax inhibitor-1-like protein [Bombyx mori]
contig2728	>gb|AAV91426.1| putative protease inhibitor 4 [Lonomia obliqua]
contig2731	>ref|NP_001139073.1| STE20-like serine/threonine-protein kinase [Danio rerio]
contig2734	>ref|XP_002936241.1| PREDICTED: probable ATP-dependent RNA helicase DDX31-like [Xenopus (Silurana) tropicalis]
contig2736	>dbj|BAD91049.1| Bm1-cadherin [Bombyx mori]
contig2738	>ref|XP_969167.1| PREDICTED: similar to lipocalin-1 interacting membrane receptor (limr) [Tribolium castaneum]
contig2742	>ref|ZP_06652670.1| conserved hypothetical protein [Escherichia coli B354]
contig2745	>ref|NP_001040459.1| proteasome subunit alpha type 6-A [Bombyx mori]
contig2746	>ref|XP_001602760.1| PREDICTED: similar to LD45430p [Nasonia vitripennis]
contig2747	>gb|EFA02816.1| cytochrome P450 6BQ1 [Tribolium castaneum]
contig2748	>ref|NP_001037039.1| lysosomal-associated transmembrane protein [Bombyx mori]
contig2749	>ref|NP_001037039.1| lysosomal-associated transmembrane protein [Bombyx mori]
contig2752	>ref|NP_001108348.1| kettin protein [Bombyx mori]
contig2755	>ref|XP_002427805.1| WD-repeat protein, putative [Pediculus humanus corporis]
contig2756	>ref|XP_002424707.1| transcription initiation factor TFIID subunit, putative [Pediculus humanus corporis]
contig2762	>ref|XP_002097933.1| GE10074 [Drosophila yakuba]
contig2765	>ref|XP_001343439.3| PREDICTED: zinc finger protein 300-like [Danio rerio]
contig2771	>ref|XP_685817.2| PREDICTED: choline/ethanolaminephosphotransferase-like [Danio rerio]
contig2779	>ref|XP_002051200.1| GJ13567 [Drosophila virilis]
contig2780	>ref|XP_001605616.1| PREDICTED: similar to ATP-dependent RNA helicase [Nasonia vitripennis]
contig2782	>ref|XP_001865469.1| myosin-IB [Culex quinquefasciatus]
contig2783	>ref|NP_001166835.1| aldehyde dehydrogenase isoform 1 [Bombyx mori]
contig2785	>ref|XP_002581890.1| hypothetical protein [Schistosoma mansoni]
contig2788	>ref|XP_393520.3| PREDICTED: similar to short gastrulation CG9224-PA [Apis mellifera]
contig2790	>ref|NP_001164088.1| cathepsin L precursor [Tribolium castaneum]
contig2794	>gb|ABF71571.1| AMP-binding enzyme [Bombyx mori]
contig2796	>gb|ADF18553.1| endonuclease-reverse transcriptase [Bombyx mori]
contig2797	>ref|XP_001846858.1| spectrin beta chain [Culex quinquefasciatus]
contig2798	>ref|NP_001037636.1| SCP-related protein [Bombyx mori]
contig2802	>gb|EFA09122.1| hypothetical protein TcasGA2_TC015983 [Tribolium castaneum]
contig2809	>ref|XP_002070670.1| GK10907 [Drosophila willistoni]
contig2812	>ref|NP_001040232.1| ATP synthase [Bombyx mori]
contig2813	>gb|EFA12337.1| hypothetical protein TcasGA2_TC016022 [Tribolium castaneum]
contig2814	>gb|EFN84484.1| Calmodulin [Harpegnathos saltator]
contig2816	>gb|AAF63957.1| CALNUC [Spodoptera frugiperda]
contig2817	>gb|ACY06937.1| putative cuticle protein CPH42 [Bombyx mori]
contig2820	>ref|XP_001649111.1| zinc finger protein [Aedes aegypti]
contig2823	>gb|EEZ99738.1| hypothetical protein TcasGA2_TC002507 [Tribolium castaneum]
contig2825	>gb|ADE05591.1| cytochrome P450 333B10 [Manduca sexta]
contig2826	>ref|XP_001847343.1| conserved hypothetical protein [Culex quinquefasciatus]
contig2827	>ref|XP_002414481.1| ubiquitin protein ligase, putative [Ixodes scapularis]
contig2828	>ref|XP_001652049.1| mitochondrial RNA splicing protein [Aedes aegypti]
contig2835	>ref|NP_001037018.1| acyl-CoA desaturase [Bombyx mori]
contig2839	>ref|XP_001602270.1| PREDICTED: similar to androgen induced inhibitor of proliferation (as3) / pds5 [Nasonia vitripennis]
contig2841	>gb|AAV91434.1| serine protease 3 [Lonomia obliqua]
contig2843	>ref|NP_001182383.1| Bm8 interacting protein 2d-4 [Bombyx mori]
contig2846	>emb|CAB41997.1| 3-dehydroecdysone 3beta-reductase [Spodoptera littoralis]
contig2847	>ref|NP_001124355.1| neuropeptide F 1 isoform a [Bombyx mori]
contig2848	>ref|XP_974490.2| PREDICTED: similar to STE20-like kinase (yeast) [Tribolium castaneum]
contig2849	>gb|EFA02305.1| hypothetical protein TcasGA2_TC007971 [Tribolium castaneum]
contig2850	>ref|NP_001040334.1| ATP-binding cassette sub-family F member 2 [Bombyx mori]
contig2853	>ref|XP_001148370.1| PREDICTED: similar to beta actin [Pan troglodytes]
contig2857	>ref|ZP_07518856.1| arginine exporter protein [Escherichia coli TA143]
contig2858	>ref|XP_002065163.1| GK15303 [Drosophila willistoni]
contig2859	>dbj|BAI44335.1| lysine-ketoglutarate reductase/saccharopine dehydrogenase [Haemaphysalis longicornis]
contig2861	>ref|NP_001098066.2| aubergine protein [Bombyx mori]
contig2862	>emb|CAP28809.2| CBR-CKK-1 protein [Caenorhabditis briggsae AF16]
contig2863	>gb|EFA11848.1| hypothetical protein TcasGA2_TC005088 [Tribolium castaneum]
contig2869	>ref|XP_001809963.1| PREDICTED: similar to BEL12_AG transposon polyprotein [Tribolium castaneum]
contig2872	>ref|XP_002000274.1| GI10137 [Drosophila mojavensis]
contig2873	>gb|EFN81843.1| Probable serine carboxypeptidase CPVL [Harpegnathos saltator]
contig2874	>ref|XP_002423454.1| dynein heavy chain, cytosolic, putative [Pediculus humanus corporis]
contig2876	>ref|NP_001166701.1| cuticular protein RR-1 motif 56 [Bombyx mori]
contig2878	>ref|XP_002432204.1| Prostatic acid phosphatase precursor, putative [Pediculus humanus corporis]
contig2880	>ref|XP_001659688.1| lupus la ribonucleoprotein [Aedes aegypti]
contig2881	>ref|NP_001040269.1| phosphoserine aminotransferase 1 [Bombyx mori]
contig2883	>gb|EFA04883.1| hypothetical protein TcasGA2_TC014944 [Tribolium castaneum]
contig2886	>gb|EFA11393.1| hypothetical protein TcasGA2_TC011553 [Tribolium castaneum]
contig2887	>ref|NP_001182632.1| sugar transporter protein 2 [Bombyx mori]
contig2888	>ref|YP_003943739.1| DNA helicase II [Enterobacter cloacae SCF1]
contig2890	>ref|XP_001864175.1| dbl [Culex quinquefasciatus]
contig2891	>ref|NP_001040337.1| aspartate aminotransferase [Bombyx mori]
contig2892	>gb|ADD18510.1| programmed cell death 4a [Glossina morsitans morsitans]
contig2895	>ref|XP_001949866.1| PREDICTED: similar to fascin [Acyrthosiphon pisum]
contig2898	>ref|XP_002090672.1| GE12667 [Drosophila yakuba]
contig2901	>ref|NP_001182393.1| carboxyl/cholinesterase 7 [Bombyx mori]
contig2904	>ref|XP_002422728.1| conserved hypothetical protein [Pediculus humanus corporis]
contig2906	>ref|XP_001655034.1| hypothetical protein AaeL_AAEL010895 [Aedes aegypti]
contig2907	>ref|XP_001651257.1| Tetratricopeptide repeat protein, putative [Aedes aegypti]
contig2909	>gb|ACY06911.1| putative cuticle protein CPG32 [Bombyx mori]
contig2910	>dbj|BAF43531.1| serine proteinase [Samia cynthia ricini]
contig2911	>ref|ZP_07501577.1| Maf-like protein [Escherichia coli M605]
contig2912	>ref|NP_001093299.1| mevalonate kinase [Bombyx mori]
contig2916	>gb|EFA11121.1| hypothetical protein TcasGA2_TC004721 [Tribolium castaneum]
contig2917	>gb|AAV91019.1| hemolymph proteinase 21 [Manduca sexta]
contig2919	>ref|ZP_07192942.1| hypothetical protein HMPREF9551_05616 [Escherichia coli MS 196-1]
contig2921	>ref|XP_001603871.1| PREDICTED: similar to ENSANGP00000012858 [Nasonia vitripennis]
contig2923	>ref|XP_321938.3| AGAP001217-PA [Anopheles gambiae str. PEST]
contig2927	>ref|NP_001162758.1| flotillin 2, isoform G [Drosophila melanogaster]
contig2929	>ref|XP_002428853.1| cAMP-dependent protein kinase catalytic subunit, putative [Pediculus humanus corporis]
contig2930	>ref|XP_971290.1| PREDICTED: similar to suppressor of actin (sac) [Tribolium castaneum]
contig2931	>ref|XP_002739301.1| PREDICTED: RAN binding protein 9-like isoform 2 [Saccoglossus kowalevskii]
contig2932	>ref|XP_001854132.1| katanin p60 ATPase-containing subunit [Culex quinquefasciatus]
contig2934	>ref|XP_001607395.1| PREDICTED: similar to ATP-binding cassette, sub-family G (WHITE), member 1 [Nasonia vitripennis]
contig2935	>ref|XP_971210.2| PREDICTED: similar to CG17646 CG17646-PA [Tribolium castaneum]
contig2936	>ref|XP_972450.2| PREDICTED: similar to glucose transporter (sugar transporter [Tribolium castaneum]
contig2938	>gb|EFN88430.1| Cleavage stimulation factor 50 kDa subunit [Harpegnathos saltator]
contig2944	>ref|NP_001040122.1| EN protein binding/engrailed nuclear homeoprotein-regulated protein [Bombyx mori]
contig2946	>ref|XP_001608062.1| PREDICTED: similar to carboxypeptidase A [Nasonia vitripennis]
contig2947	>ref|ZP_07679109.1| transcriptional regulator, LacI family [Shigella dysenteriae 1617]
contig2951	>ref|NP_001108335.1| glycerol kinase [Bombyx mori]
contig2952	>ref|XP_392682.2| PREDICTED: similar to C-terminal-binding protein (CtBP protein) (dCtBP) isoform 1 [Apis mellifera]
contig2953	>ref|XP_969791.1| PREDICTED: similar to GA21647-PA [Tribolium castaneum]
contig2955	>dbj|BAF56876.1| carotenoid-binding protein [Bombyx mori]
contig2957	>ref|NP_001095198.2| low molecular 30 kDa lipoprotein PBMHPC-23 precursor [Bombyx mori]
contig2959	>ref|NP_001036826.1| serine protease precursor [Bombyx mori]
contig2960	>ref|XP_002428559.1| Aminopeptidase N precursor, putative [Pediculus humanus corporis]
contig2961	>ref|XP_001600799.1| PREDICTED: similar to GA19944-PA [Nasonia vitripennis]
contig2966	>gb|EFN88135.1| Mediator of RNA polymerase II transcription subunit 17 [Harpegnathos saltator]
contig2977	>gb|EFN90056.1| DNA repair endonuclease XPF [Harpegnathos saltator]
contig2979	>ref|XP_974932.1| PREDICTED: similar to AGAP003680-PA [Tribolium castaneum]
contig2986	>gb|EFN73753.1| Nudix hydrolase 8 [Camponotus floridanus]
contig2987	>ref|XP_624160.1| PREDICTED: similar to CG32549-PD, isoform D isoform 1 [Apis mellifera]
contig2988	>ref|NP_001037656.1| eukaryotic translation initiation factor 3 subunit D [Bombyx mori]
contig2990	>ref|NP_001040294.1| protease inhibitor 1 [Bombyx mori]
contig2992	>gb|EEZ99621.1| hypothetical protein TcasGA2_TC002139 [Tribolium castaneum]
contig2993	>gb|EFN61998.1| Poly [ADP-ribose]
contig3001	>gb|EFN84531.1| AP-1 complex subunit beta-1 [Harpegnathos saltator]
contig3002	>gb|EFA10280.1| hypothetical protein TcasGA2_TC012484 [Tribolium castaneum]
contig3004	>ref|XP_972366.1| PREDICTED: similar to N-acetyl lactosaminide beta-1,3-N-acetyl glucosaminyl transferase [Tribolium castaneum]
contig3005	>ref|NP_001108344.1| facilitated trehalose transporter Tret1 [Bombyx mori]
contig3007	>ref|NP_001108116.1| sericin 3 [Bombyx mori]
contig3012	>dbj|BAE47146.1| vitellogenin [Bombyx mandarina]
contig3014	>ref|XP_624053.2| PREDICTED: similar to CG10841-PA [Apis mellifera]
contig3015	>ref|XP_317493.4| AGAP007975-PA [Anopheles gambiae str. PEST]
contig3016	>gb|EFN68817.1| Transmembrane protein 41-like protein [Camponotus floridanus]
contig3018	>gb|EFN66596.1| Metal transporter CNNM2 [Camponotus floridanus]
contig3020	>ref|NP_001182394.1| phenylalanyl-tRNA synthetase alpha subunit [Bombyx mori]
contig3022	>gb|ADO33006.1| cubitus interruptus [Biston betularia]
contig3023	>gb|AAD08922.1| cubitus interruptus [Junonia coenia]
contig3024	>ref|ZP_07682094.1| periplasmic dipeptide transport protein [Shigella dysenteriae 1617]
contig3025	>gb|AAS92607.1| double-time [Antheraea pernyi]
contig3030	>ref|XP_973543.1| PREDICTED: similar to polypeptide GalNAc transferase 5 CG31651-PA [Tribolium castaneum]
contig3033	>gb|EFA10302.1| hypothetical protein TcasGA2_TC012517 [Tribolium castaneum]
contig3034	>gb|EFN62643.1| Synaptosomal-associated protein 25 [Camponotus floridanus]
contig3036	>ref|XP_001651636.1| sugar transporter [Aedes aegypti]
contig3039	>ref|NP_001040273.1| mRNA export protein [Bombyx mori]
contig3041	>ref|XP_001604149.1| PREDICTED: similar to phosphatidylinositol-binding clathrin assembly protein [Nasonia vitripennis]
contig3045	>ref|XP_974721.1| PREDICTED: similar to AGAP001394-PA [Tribolium castaneum]
contig3047	>ref|XP_001661489.1| U520 [Aedes aegypti]
contig3049	>ref|NP_001106221.1| cytochrome P450 [Bombyx mori]
contig3051	>ref|XP_002740853.1| PREDICTED: hypothetical protein [Saccoglossus kowalevskii]
contig3053	>ref|NP_001036872.1| Bombyrin [Bombyx mori]
contig3054	>gb|ACJ09226.1| proteasome subunit beta 5 [Helicoverpa armigera]
contig3055	>gb|ADA67926.1| putative peptidase [Bombyx mori]
contig3056	>dbj|BAH36759.1| odorant binding protein [Bombyx mori]
contig3060	>ref|XP_001602542.1| PREDICTED: similar to ENSANGP00000029545 [Nasonia vitripennis]
contig3062	>gb|ACJ06195.1| NADH dehydrogenase subunit 4 [Bombyx mandarina]
contig3063	>ref|XP_002081827.1| GD11223 [Drosophila simulans]
contig3064	>ref|NP_001091821.1| ATPase inhibitor-like protein [Bombyx mori]
contig3065	>ref|XP_001658916.1| t-box transcription factor tbx2 [Aedes aegypti]
contig3068	>gb|ACL83459.1| carboxylesterase CarE-7 [Bombyx mandarina]
contig3069	>ref|XP_001946129.1| PREDICTED: similar to beta chain spectrin [Acyrthosiphon pisum]
contig3070	>ref|XP_001121969.1| PREDICTED: hypothetical protein [Apis mellifera]
contig3074	>gb|EFN81294.1| Hepatocyte growth factor-regulated tyrosine kinase substrate [Harpegnathos saltator]
contig3075	>dbj|BAG30743.1| branched-chain-amino-acid transaminase [Papilio xuthus]
contig3077	>gb|ACQ82817.2| hemolin [Bombyx mori]
contig3078	>ref|XP_968476.1| PREDICTED: similar to CG9395 CG9395-PA [Tribolium castaneum]
contig3079	>gb|EFN74348.1| Kelch-like protein 5 [Camponotus floridanus]
contig3080	>ref|XP_313620.4| AGAP004341-PA [Anopheles gambiae str. PEST]
contig3082	>ref|NP_001037602.1| eukaryotic translation initiation factor 3 subunit B [Bombyx mori]
contig3084	>gb|EFN62381.1| Lamin-C [Camponotus floridanus]
contig3087	>ref|XP_001947747.1| PREDICTED: similar to Collagen alpha-2(IV) chain [Acyrthosiphon pisum]
contig3090	>ref|YP_003396366.1| Collagen triple helix repeat protein [Conexibacter woesei DSM 14684]
contig3091	>ref|XP_001944556.1| PREDICTED: similar to CG6847 CG6847-PA [Acyrthosiphon pisum]
contig3094	>ref|NP_001037037.1| 35kDa protease [Bombyx mori]
contig3096	>gb|EFN81782.1| Tripeptidyl-peptidase 2 [Harpegnathos saltator]
contig3099	>ref|XP_001603270.1| PREDICTED: similar to Pik3c3-prov protein, partial [Nasonia vitripennis]
contig3106	>ref|XP_001203886.1| PREDICTED: similar to Conserved oligomeric Golgi complex component 7 [Strongylocentrotus purpuratus]
contig3107	>ref|NP_001040208.1| proteasome 26S non-ATPase subunit 12 [Bombyx mori]
contig3114	>ref|XP_001866937.1| scavenger receptor cysteine-rich protein [Culex quinquefasciatus]
contig3116	>ref|XP_001922265.1| PREDICTED: zinc finger protein 347-like [Danio rerio]
contig3119	>gb|EFN79872.1| 10-formyltetrahydrofolate dehydrogenase [Harpegnathos saltator]
contig3120	>ref|XP_002068021.1| GK10800 [Drosophila willistoni]
contig3122	>gb|ABD36235.1| ribosomal protein L4 [Bombyx mori]
contig3123	>ref|XP_001607596.1| PREDICTED: similar to beta chain spectrin [Nasonia vitripennis]
contig3124	>ref|XP_001847974.1| zinc/iron transporter [Culex quinquefasciatus]
contig3130	>gb|EFN83745.1| LysM and putative peptidoglycan-binding domain-containing protein 2 [Harpegnathos saltator]
contig3133	>ref|YP_001588436.1| hypothetical protein SPAB_02220 [Salmonella enterica subsp. enterica serovar Paratyphi B str. SPB7]
contig3134	>ref|XP_319591.2| AGAP008849-PA [Anopheles gambiae str. PEST]
contig3136	>gb|EFN68463.1| Heat shock 70 kDa protein 4L [Camponotus floridanus]
contig3137	>ref|XP_966343.1| PREDICTED: similar to 4-aminobutyrate aminotransferase [Tribolium castaneum]
contig3138	>ref|NP_001037071.1| chlorophyllide A binding protein precursor [Bombyx mori]
contig3144	>ref|XP_001957845.1| GF10614 [Drosophila ananassae]
contig3147	>ref|XP_001846858.1| spectrin beta chain [Culex quinquefasciatus]
contig3151	>ref|XP_562476.2| AGAP003615-PA [Anopheles gambiae str. PEST]
contig3156	>ref|XP_002408177.1| guanylate-binding protein, putative [Ixodes scapularis]
contig3162	>ref|XP_001987039.1| GH20188 [Drosophila grimshawi]
contig3163	>ref|XP_001605021.1| PREDICTED: hypothetical protein [Nasonia vitripennis]
contig3164	>ref|XP_002427193.1| pre-mRNA-processing-splicing factor, putative [Pediculus humanus corporis]
contig3166	>ref|NP_001103796.1| very low-density lipoprotein receptor isoform 2 [Bombyx mori]
contig3169	>tpd|FAA00503.1| TPA: putative cuticle protein [Bombyx mori]
contig3171	>ref|XP_001662433.1| MSF1 protein, putative [Aedes aegypti]
contig3172	>dbj|BAA33715.1| aminopeptidase N [Bombyx mori]
contig3173	>gb|EFN88796.1| Protein ROP [Harpegnathos saltator]
contig3177	>gb|EFN88721.1| RuvB-like 2 [Harpegnathos saltator]
contig3178	>ref|NP_001037492.1| tubulin beta chain [Bombyx mori]
contig3180	>ref|XP_002090947.1| Aats-val [Drosophila yakuba]
contig3182	>ref|XP_001601889.1| PREDICTED: similar to GA21085-PA [Nasonia vitripennis]
contig3184	>ref|NP_001037197.1| glutathione S-transferase epsilon 1 [Bombyx mori]
contig3186	>ref|XP_002429481.1| chitin binding peritrophin-A, putative [Pediculus humanus corporis]
contig3187	>ref|XP_001601926.1| PREDICTED: similar to ENSANGP00000025395 [Nasonia vitripennis]
contig3190	>ref|NP_001036935.1| A disintegrin and metalloproteinase with thrombospondin motifs like [Bombyx mori]
contig3197	>ref|NP_001037432.1| yellow-f2 [Bombyx mori]
contig3204	>gb|AAC69637.1| glutathione reductase family member [Musca domestica]
contig3210	>ref|XP_002427043.1| retiin, putative [Pediculus humanus corporis]
contig3211	>gb|EFN61427.1| Breast cancer type 1 susceptibility protein-like protein [Camponotus floridanus]
contig3213	>sp|P08825|CHA2_BOMMO RecName: Full=Chorion class A protein L12; Flags: Precursor emb|CAA33563.1| A.L12 [Bombyx mori]
contig3217	>ref|XP_002424776.1| hypothetical protein Phum_PHUM150900 [Pediculus humanus corporis]
contig3218	>dbj|BAG30755.1| similar to CG8199 [Papilio xuthus]
contig3222	>gb|EFA12585.1| hypothetical protein TcasGA2_TC001824 [Tribolium castaneum]
contig3223	>ref|XP_311076.4| AGAP000076-PA [Anopheles gambiae str. PEST]
contig3225	>ref|XP_002006977.1| GI12676 [Drosophila mojavensis]
contig3232	>gb|EFA02324.1| hypothetical protein TcasGA2_TC007992 [Tribolium castaneum]
contig3234	>ref|XP_311438.3| AGAP010723-PA [Anopheles gambiae str. PEST]
contig3235	>ref|NP_001177919.1| ecdysone oxidase [Bombyx mori]
contig3236	>gb|ADJ58547.1| seminal fluid protein HACP058 [Heliconius erato]
contig3237	>ref|XP_001811917.1| PREDICTED: similar to ATP-dependent RNA and DNA helicase [Tribolium castaneum]
contig3238	>ref|NP_001157382.1| DnaJ (Hsp40) homolog 4 [Bombyx mori]
contig3239	>ref|NP_001166194.1| coatomer protein complex subunit delta [Bombyx mori]
contig3242	>ref|NP_001036831.1| saposin-related [Bombyx mori]
contig3244	>ref|XP_002423599.1| Dipeptidyl peptidase 4, putative [Pediculus humanus corporis]
contig3246	>ref|XP_002080506.1| GD10518 [Drosophila simulans]
contig3247	>ref|NP_650448.1| CG6218 [Drosophila melanogaster]
contig3250	>ref|XP_002069115.1| GK23916 [Drosophila willistoni]
contig3251	>ref|NP_001040542.1| mitochondrial phosphoenolpyruvate carboxykinase isoform 1 [Bombyx mori]
contig3253	>ref|XP_001657404.1| ubiquitin-conjugating enzyme E2-230k [Aedes aegypti]
contig3254	>ref|XP_001869079.1| transferrin [Culex quinquefasciatus]
contig3255	>ref|NP_001040120.1| elongation protein 4-like protein [Bombyx mori]
contig3256	>gb|EFN82559.1| Vacuolar proton pump subunit E [Harpegnathos saltator]
contig3263	>gb|EFN81014.1| WD repeat-containing protein 47 [Harpegnathos saltator]
contig3264	>gb|EFN69244.1| RNA-binding protein 35A [Camponotus floridanus]
contig3265	>ref|NP_001040270.1| ras small monomeric GTPase Rab6 [Bombyx mori]
contig3267	>ref|XP_001847611.1| succinate dehydrogenase flavoprotein subunit, mitochondrial [Culex quinquefasciatus]
contig3271	>gb|EFN60110.1| hypothetical protein CHLNCDRAFT_18230 [Chlorella variabilis]
contig3274	>gb|ADI61818.1| endonuclease-reverse transcriptase [Bombyx mori]
contig3280	>emb|CAB41997.1| 3-dehydroecdysone 3beta-reductase [Spodoptera littoralis]
contig3281	>ref|XP_002426709.1| ubiquitin conjugation factor E4 B, putative [Pediculus humanus corporis]
contig3283	>ref|NP_001037014.1| transferrin [Bombyx mori]
contig3284	>ref|NP_001098690.1| mitochondrial ribosomal protein L54 [Bombyx mori]
contig3286	>gb|AAV91372.1| hypothetical protein 4 [Lonomia obliqua]
contig3287	>tpd|FAA00586.1| TPA: putative cuticle protein [Bombyx mori]
contig3289	>ref|XP_975062.2| PREDICTED: similar to nuclear fallout CG33991-PC [Tribolium castaneum]
contig3290	>gb|EFN82310.1| Basement membrane-specific heparan sulfate proteoglycan core protein [Harpegnathos saltator]
contig3294	>ref|NP_001037195.1| prolyl 4-hydroxylase alpha subunit [Bombyx mori]
contig3297	>ref|XP_001994347.1| GH23962 [Drosophila grimshawi]
contig3305	>ref|NP_001087792.1| dihydrolipoamide branched chain transacylase E2 [Xenopus laevis]
contig3306	>ref|NP_001108066.1| spatzle-1 [Bombyx mori]
contig3310	>ref|XP_974457.1| PREDICTED: similar to serine palmitoyltransferase [Tribolium castaneum]
contig3312	>gb|ABW37749.1| cytochrome b5 [Drosophila melanogaster]
contig3314	>ref|NP_001182394.1| phenylalanyl-tRNA synthetase alpha subunit [Bombyx mori]
contig3315	>ref|NP_001108473.1| chromosome associated protein D3 [Bombyx mori]
contig3318	>gb|ACY06936.1| putative cuticle protein CPH41 [Bombyx mori]
contig3320	>ref|XP_001945971.1| PREDICTED: similar to fibrillin 2 [Acyrthosiphon pisum]
contig3323	>gb|ADK90114.1| apyrase [Helicoverpa zea]
contig3327	>gb|AAV91439.1| hypothetical protein 24 [Lonomia obliqua]
contig3328	>dbj|BAC65324.1| hypothetical protein [Antheraea yamamai]
contig3329	>gb|AAZ95092.1| putative glycogen synthase [Cydia pomonella]
contig3332	>ref|XP_001601485.1| PREDICTED: similar to CG30069-PA [Nasonia vitripennis]
contig3334	>ref|XP_968621.1| PREDICTED: similar to CG17593 CG17593-PA [Tribolium castaneum]
contig3338	>ref|XP_001604256.1| PREDICTED: similar to ENSANGP00000024376 [Nasonia vitripennis]
contig3339	>gb|ABV81532.1| putative DNA replication licensing factor MCM2 [Cydia pomonella]
contig3340	>ref|XP_969432.2| PREDICTED: similar to Copia protein (Gag-int-pol protein) [Tribolium castaneum]
contig3341	>ref|XP_001653296.1| hypothetical protein AaeL_AAEL008569 [Aedes aegypti]
contig3345	>gb|EFN77629.1| Exportin-1 [Harpegnathos saltator]
contig3346	>gb|EFN85058.1| Nuclear protein NP60-like protein [Harpegnathos saltator]
contig3350	>ref|XP_002429772.1| cell division control protein, putative [Pediculus humanus corporis]
contig3351	>ref|XP_970417.2| PREDICTED: similar to fatty acid synthase [Tribolium castaneum]
contig3352	>ref|XP_972549.2| PREDICTED: similar to RNA (guanine-9-)-methyltransferase domain-containing protein 1 homolog, mitochondrial [Tribolium castaneum]
contig3353	>gb|ABN04204.1| fat body aminopeptidase [Spodoptera litura]
contig3354	>ref|NP_001157948.1| sarco/endoplasmic reticulum calcium ATPase [Bombyx mori]
contig3355	>ref|XP_392217.3| PREDICTED: similar to Ryanodine receptor 44F CG10844-PA, isoform A [Apis mellifera]
contig3361	>gb|ABU98617.1| unknown [Helicoverpa armigera]
contig3363	>gb|ACO14657.1| Transducin beta-like 2 protein [Caligus clemensi]
contig3370	>ref|XP_309571.4| AGAP011079-PA [Anopheles gambiae str. PEST]
contig3371	>ref|XP_002009922.1| GI14978 [Drosophila mojavensis]
contig3377	>ref|XP_002428436.1| ciliary dynein heavy chain, putative [Pediculus humanus corporis]
contig3379	>gb|ADI82774.1| fatty-acyl CoA reductase 1 [Ostrinia nubilalis]
contig3383	>ref|XP_001868783.1| mitochondrial import inner membrane translocase subunit tim44 [Culex quinquefasciatus]
contig3385	>ref|NP_001040287.1| vacuolar ATP synthase subunit G [Bombyx mori]
contig3387	>gb|ACA50099.1| reverse transcriptase-like protein [Ectropis obliqua]
contig3388	>ref|XP_001604541.1| PREDICTED: similar to pantothenate kinase [Nasonia vitripennis]
contig3396	>ref|NP_001040547.1| nonmuscle myosin essential light chain [Bombyx mori]
contig3398	>ref|NP_001124351.1| beta-esterase 2 [Bombyx mori]
contig3400	>ref|XP_002405559.1| hypothetical protein IscW_ISCW016136 [Ixodes scapularis]
contig3402	>gb|ACX53704.1| DUF233 protein [Heliothis virescens]
contig3403	>ref|XP_002423533.1| malate dehydrogenase, putative [Pediculus humanus corporis]
contig3405	>ref|XP_624477.2| PREDICTED: similar to Poly [ADP-ribose]
contig3406	>ref|ZP_07172160.1| hypothetical protein HMPREF9553_00243 [Escherichia coli MS 200-1]
contig3408	>ref|NP_001037540.1| phosphoglyceromutase [Bombyx mori]
contig3409	>ref|XP_001602511.1| PREDICTED: similar to ENSANGP00000010004 [Nasonia vitripennis]
contig3413	>ref|XP_002735800.1| PREDICTED: matriptase-like [Saccoglossus kowalevskii]
contig3415	>ref|XP_001655618.1| hypothetical protein AaeL_AAEL002543 [Aedes aegypti]
contig3416	>dbj|BAI49425.1| neuroglian [Mythimna separata]
contig3417	>gb|EFA01066.1| hypothetical protein TcasGA2_TC003984 [Tribolium castaneum]
contig3419	>gb|EEZ98842.1| hypothetical protein TcasGA2_TC004451 [Tribolium castaneum]
contig3421	>ref|XP_624097.2| PREDICTED: similar to CG6406-PB, isoform B [Apis mellifera]
contig3425	>ref|NP_001106225.1| ubiquinol-cytochrome c reductase core protein II [Bombyx mori]
contig3426	>ref|YP_687810.1| putative prophage DNA injection protein [Shigella flexneri 5 str. 8401]
contig3428	>ref|XP_001120971.1| PREDICTED: similar to cap-n-collar CG17894-PC, isoform C [Apis mellifera]
contig3432	>ref|XP_002105695.1| GD16809 [Drosophila simulans]
contig3437	>ref|NP_001040535.1| NADH-ubiquinone reductase [Bombyx mori]
contig3439	>dbj|BAF81491.1| juvenile hormone epoxide hydrolase [Bombyx mori]
contig3441	>ref|XP_320478.4| AGAP012048-PA [Anopheles gambiae str. PEST]
contig3445	>ref|XP_001657836.1| par-6 gamma [Aedes aegypti]
contig3449	>ref|XP_001603694.1| PREDICTED: similar to dipeptidyl-peptidase [Nasonia vitripennis]
contig3450	>ref|XP_001663158.1| hypothetical protein AaeL_AAEL003092 [Aedes aegypti]
contig3452	>gb|ACB54938.1| trypsin [Helicoverpa armigera]
contig3454	>gb|EFN85586.1| Spectrin alpha chain [Harpegnathos saltator]
contig3455	>gb|EFA03403.1| hypothetical protein TcasGA2_TC013390 [Tribolium castaneum]
contig3457	>ref|XP_001661261.1| leucine-rich transmembrane protein [Aedes aegypti]
contig3462	>ref|XP_308919.3| AGAP006825-PA [Anopheles gambiae str. PEST]
contig3463	>gb|AAU12845.1| vitellogenin receptor [Bombyx mori]
contig3464	>ref|NP_001040533.1| chloride intracellular channel isoform 1 [Bombyx mori]
contig3468	>gb|EFN66283.1| Lipid phosphate phosphohydrolase 1 [Camponotus floridanus]
contig3470	>gb|EFA07798.1| hypothetical protein TcasGA2_TC005359 [Tribolium castaneum]
contig3471	>gb|EFN77868.1| hypothetical protein EAI_13890 [Harpegnathos saltator]
contig3472	>ref|NP_001166719.1| cuticular protein RR-1 motif 32 [Bombyx mori]
contig3474	>gb|EFN73692.1| Cytochrome c oxidase copper chaperone [Camponotus floridanus]
contig3476	>ref|NP_001036945.1| juvenile hormone binding protein an-0128 [Bombyx mori]
contig3477	>ref|NP_001093279.1| H+ transporting ATP synthase subunit d [Bombyx mori]
contig3479	>ref|XP_973970.1| PREDICTED: similar to AGAP003207-PA [Tribolium castaneum]
contig3484	>ref|NP_001037053.1| clip domain serine protease 11 [Bombyx mori]
contig3489	>ref|XP_562493.3| AGAP003627-PA [Anopheles gambiae str. PEST]
contig3490	>ref|NP_001166835.1| aldehyde dehydrogenase isoform 1 [Bombyx mori]
contig3491	>ref|XP_973054.1| PREDICTED: similar to collagen and calcium binding EGF domains 1 [Tribolium castaneum]
contig3492	>ref|NP_001182381.1| putative acetyl transferase [Bombyx mori]
contig3493	>gb|EFN65507.1| Disks large 1 tumor suppressor protein [Camponotus floridanus]
contig3499	>ref|NP_001040343.1| peripheral-type benzodiazepine receptor [Bombyx mori]
contig3501	>ref|XP_972469.2| PREDICTED: similar to sticks and stones CG33141-PA [Tribolium castaneum]
contig3502	>ref|XP_001120158.1| PREDICTED: similar to 26S proteasome non-ATPase regulatory subunit 6 (26S proteasome regulatory subunit S10) (p42A) (Proteasome regulatory particle subunit p44S10) (Phosphonoformate immuno-associated protein 4) (Breast cancer-associated protein SGA-113M)... [Apis mellifera]
contig3503	>ref|XP_001859620.1| conserved hypothetical protein [Culex quinquefasciatus]
contig3504	>ref|XP_001868222.1| frizzled-2 [Culex quinquefasciatus]
contig3507	>sp|Q25490|APLP_MANSE RecName: Full=Apolipophorins; Contains: RecName: Full=Apolipophorin-2; AltName: Full=Apolipophorin II; AltName: Full=apoLp-2; Contains: RecName: Full=Apolipophorin-1; AltName: Full=Apolipophorin I; AltName: Full=apoLp-1; Flags: Precursor gb|AAB53254.1| apolipophorin precursor protein [Manduca sexta]
contig3511	>ref|XP_319685.4| AGAP008931-PA [Anopheles gambiae str. PEST]
contig3512	>ref|XP_001846392.1| chondroitin 4-sulfotransferase [Culex quinquefasciatus]
contig3513	>ref|NP_001161910.1| cuticular protein analogous to peritrophins 3-A1 [Tribolium castaneum]
contig3514	>gb|EFN78987.1| ATP-citrate synthase [Harpegnathos saltator]
contig3515	>ref|XP_002411231.1| ATP-citrate synthase, putative [Ixodes scapularis]
contig3519	>ref|XP_001601487.1| PREDICTED: similar to glycogen debranching enzyme [Nasonia vitripennis]
contig3521	>gb|EFA01707.1| hypothetical protein TcasGA2_TC007283 [Tribolium castaneum]
contig3526	>ref|XP_001846102.1| conserved hypothetical protein [Culex quinquefasciatus]
contig3528	>ref|XP_002431248.1| tetratricopeptide repeat protein 7B, putative [Pediculus humanus corporis]
contig3530	>ref|XP_001651529.1| beta chain spectrin [Aedes aegypti]
contig3532	>gb|ADI61810.1| endonuclease-reverse transcriptase [Bombyx mori]
contig3533	>ref|NP_001116812.1| tubulointerstitial nephritis antigen [Bombyx mori]
contig3534	>ref|ZP_07619457.1| outer membrane autotransporter [Escherichia coli TA280]
contig3535	>ref|XP_002083280.1| GD13438 [Drosophila simulans]
contig3536	>ref|XP_002430009.1| Spectrin alpha chain, putative [Pediculus humanus corporis]
contig3537	>ref|XP_001121476.1| PREDICTED: similar to Cell growth regulator with RING finger domain 1 (Cell growth regulatory gene 19 protein) [Apis mellifera]
contig3538	>ref|XP_001848117.1| conserved hypothetical protein [Culex quinquefasciatus]
contig3540	>ref|NP_001037628.1| transport protein Sec61 alpha subunit [Bombyx mori]
contig3550	>ref|NP_001040224.1| UDP-galactose 4-epimerase [Bombyx mori]
contig3555	>ref|YP_001958210.1| hypothetical protein Aasi_1144 [Candidatus Amoebophilus asiaticus 5a2]
contig3556	>gb|AAD17918.1| fasciclin II GPI-linked isoform [Manduca sexta]
contig3557	>ref|XP_971718.1| PREDICTED: similar to AGAP011539-PA [Tribolium castaneum]
contig3559	>gb|EFN72641.1| E3 ubiquitin-protein ligase UBR2 [Camponotus floridanus]
contig3560	>ref|XP_974039.1| PREDICTED: similar to ubiquitin ligase E3 alpha [Tribolium castaneum]
contig3561	>ref|NP_001136335.1| egalitarian [Nasonia vitripennis]
contig3562	>ref|XP_002428200.1| DNA-directed RNA polymerase III largest subunit, putative [Pediculus humanus corporis]
contig3563	>ref|NP_001139127.1| oxygen resistance gene 1 [Bombyx mori]
contig3568	>ref|XP_002431724.1| Calnexin precursor, putative [Pediculus humanus corporis]
contig3569	>ref|XP_002138867.1| GA25046 [Drosophila pseudoobscura pseudoobscura]
contig3571	>ref|NP_001040457.1| ornithine decarboxylase [Bombyx mori]
contig3573	>gb|EFN83629.1| Sphingosine-1-phosphate lyase [Harpegnathos saltator]
contig3574	>ref|XP_001946332.1| PREDICTED: similar to spectrin [Acyrthosiphon pisum]
contig3581	>ref|XP_973088.2| PREDICTED: similar to GA12518-PA [Tribolium castaneum]
contig3582	>ref|XP_394762.3| PREDICTED: similar to dunce CG32498-PO, isoform O [Apis mellifera]
contig3583	>dbj|BAG30721.1| sarcalumenin [Papilio xuthus]
contig3584	>ref|XP_002426266.1| vacuolar protein sorting 13A, putative [Pediculus humanus corporis]
contig3587	>gb|ABV82404.1| RH34904p [Drosophila melanogaster]
contig3588	>gb|ADI61832.1| endonuclease-reverse transcriptase [Bombyx mori]
contig3589	>ref|XP_002424002.1| Peroxidase precursor, putative [Pediculus humanus corporis]
contig3590	>ref|NP_001036935.1| A disintegrin and metalloproteinase with thrombospondin motifs like [Bombyx mori]
contig3592	>ref|XP_001599298.1| PREDICTED: similar to ENSANGP00000009625 [Nasonia vitripennis]
contig3594	>ref|XP_393114.3| PREDICTED: similar to kuzbanian CG7147-PA, isoform A [Apis mellifera]
contig3596	>gb|EFN66959.1| LIM domain-binding protein 3 [Camponotus floridanus]
contig3598	>ref|XP_966582.1| PREDICTED: similar to ubiquilin-1 isoform 1 [Tribolium castaneum]
contig3606	>ref|XP_002431138.1| SEC23-interacting protein, putative [Pediculus humanus corporis]
contig3607	>sp|Q26474|LACH_SCHAM RecName: Full=Lachesin; Flags: Precursor gb|AAC37185.1| lachesin [Schistocerca americana]
contig3609	>ref|XP_974698.1| PREDICTED: similar to X-prolyl aminopeptidase (aminopeptidase P) 1, soluble [Tribolium castaneum]
contig3610	>ref|NP_001038956.1| ecdysteroid 22-kinase [Bombyx mori]
contig3612	>ref|XP_001654425.1| f-box/lrr protein, putative [Aedes aegypti]
contig3615	>emb|CBH09273.1| putative zinc phosphodiesterase [Heliconius melpomene]
contig3617	>ref|XP_001652176.1| hypothetical protein AaeL_AAEL006724 [Aedes aegypti]
contig3619	>ref|NP_001128673.1| cathepsin L like protein [Bombyx mori]
contig3622	>gb|ADB43610.1| chitin deacetylase 1 [Helicoverpa armigera]
contig3623	>ref|XP_975542.1| PREDICTED: similar to guanine nucleotide-binding protein beta 5 (g protein beta5) [Tribolium castaneum]
contig3624	>ref|NP_001093280.1| malate dehydrogenase [Bombyx mori]
contig3625	>ref|XP_002405753.1| ankyrin, putative [Ixodes scapularis]
contig3626	>ref|XP_316460.3| AGAP006422-PA [Anopheles gambiae str. PEST]
contig3631	>gb|EFN71988.1| Cysteine-rich hydrophobic domain 2 protein [Camponotus floridanus]
contig3633	>ref|NP_001103813.1| P-element somatic inhibitor [Bombyx mori]
contig3635	>ref|XP_967420.1| PREDICTED: similar to cullin [Tribolium castaneum]
contig3636	>gb|ACX53767.1| aldehyde dehydrogenase [Heliothis virescens]
contig3637	>gb|AAV91377.1| hypothetical protein 9 [Lonomia obliqua]
contig3641	>ref|NP_001037003.1| transitional endoplasmic reticulum ATPase TER94 [Bombyx mori]
contig3642	>ref|NP_001037003.1| transitional endoplasmic reticulum ATPase TER94 [Bombyx mori]
contig3644	>gb|EFN88241.1| Putative U5 small nuclear ribonucleoprotein 200 kDa helicase [Harpegnathos saltator]
contig3646	>gb|ACY06925.1| putative cuticle protein CPG46 [Bombyx mori]
contig3647	>ref|NP_001165815.1| cytochrome c oxidase subunit 6B1 [Nasonia vitripennis]
contig3648	>ref|ZP_07690653.1| DNA helicase II [Escherichia coli MS 145-7]
contig3651	>ref|XP_001354472.2| GA17620 [Drosophila pseudoobscura pseudoobscura]
contig3652	>gb|EFN66021.1| NSFL1 cofactor p47 [Camponotus floridanus]
contig3654	>gb|EFA10673.1| muscle-specific protein 300 [Tribolium castaneum]
contig3655	>gb|ACI67339.1| 2-amino-3-ketobutyrate coenzyme A ligase, mitochondrial precursor [Salmo salar]
contig3657	>gb|AAS00446.1| hemolin [Bombyx mandarina]
contig3659	>ref|ZP_07514706.1| putative lipoprotein [Escherichia coli TA206]
contig3660	>dbj|BAF03520.1| peptidoglycan recognition protein B [Samia cynthia ricini]
contig3662	>ref|XP_001651687.1| ubiquitin-protein ligase [Aedes aegypti]
contig3664	>ref|NP_001037424.1| yellow-fa [Bombyx mori]
contig3665	>ref|XP_001862292.1| U4/U6 small nuclear ribonucleoprotein Prp4 [Culex quinquefasciatus]
contig3666	>ref|XP_623719.2| PREDICTED: similar to Muscle-specific protein 300 CG33715-PD, isoform D [Apis mellifera]
contig3667	>gb|EFA04092.1| hypothetical protein TcasGA2_TC014326 [Tribolium castaneum]
contig3670	>gb|ACY06937.1| putative cuticle protein CPH42 [Bombyx mori]
contig3673	>gb|EFN74448.1| hypothetical protein EAG_08902 [Camponotus floridanus]
contig3674	>gb|EFA01619.1| hypothetical protein TcasGA2_TC007188 [Tribolium castaneum]
contig3675	>ref|XP_001811729.1| PREDICTED: similar to CG30387 CG30387-PB [Tribolium castaneum]
contig3679	>gb|EFA10605.1| hypothetical protein TcasGA2_TC012866 [Tribolium castaneum]
contig3682	>gb|ABM66814.2| trehalose 6-phosphate synthase [Spodoptera exigua]
contig3683	>ref|XP_002074725.1| GK23219 [Drosophila willistoni]
contig3687	>ref|XP_001865623.1| zinc finger protein 250 [Culex quinquefasciatus]
contig3688	>ref|XP_966331.1| PREDICTED: similar to epithelial membrane protein isoform 1 [Tribolium castaneum]
contig3691	>sp|Q25490|APLP_MANSE RecName: Full=Apolipophorins; Contains: RecName: Full=Apolipophorin-2; AltName: Full=Apolipophorin II; AltName: Full=apoLp-2; Contains: RecName: Full=Apolipophorin-1; AltName: Full=Apolipophorin I; AltName: Full=apoLp-1; Flags: Precursor gb|AAB53254.1| apolipophorin precursor protein [Manduca sexta]
contig3692	>ref|XP_624562.2| PREDICTED: similar to CG9643-PA [Apis mellifera]
contig3693	>ref|XP_002405253.1| aldehyde dehydrogenase, putative [Ixodes scapularis]
contig3694	>ref|XP_001648461.1| aldo-keto reductase [Aedes aegypti]
contig3695	>ref|NP_001040157.1| tetraspanin E [Bombyx mori]
contig3698	>ref|NP_001040467.1| copper transporter [Bombyx mori]
contig3702	>gb|ABV81472.1| putative splicing factor [Cydia pomonella]
contig3703	>ref|NP_001182135.1| phenylalanyl-tRNA synthetase beta subunit [Bombyx mori]
contig3705	>ref|NP_001037404.1| eukaryotic translation initiation factor 3 subunit E [Bombyx mori]
contig3707	>gb|AAD08922.1| cubitus interruptus [Junonia coenia]
contig3711	>ref|XP_001602109.1| PREDICTED: similar to ENSANGP00000017873 [Nasonia vitripennis]
contig3716	>ref|XP_308638.4| AGAP007123-PA [Anopheles gambiae str. PEST]
contig3721	>ref|XP_002422733.1| bifunctional purine biosynthesis protein, putative [Pediculus humanus corporis]
contig3723	>gb|EFN65040.1| Plasma membrane calcium-transporting ATPase 3 [Camponotus floridanus]
contig3724	>ref|XP_393966.1| PREDICTED: similar to CG2446-PC, isoform C [Apis mellifera]
contig3725	>ref|XP_001648755.1| hypothetical protein AaeL_AAEL014423 [Aedes aegypti]
contig3727	>gb|EFN75525.1| Spectrin beta chain [Harpegnathos saltator]
contig3734	>ref|XP_001948286.1| PREDICTED: similar to blastopia polyprotein [Acyrthosiphon pisum]
contig3737	>ref|XP_002063120.1| GK21551 [Drosophila willistoni]
contig3738	>ref|NP_001121192.1| cytochrome P450 CYP339A1 [Bombyx mori]
contig3739	>gb|ACJ85262.1| unknown [Medicago truncatula]
contig3747	>gb|AAL31707.1| prophenoloxidase activating factor 3 [Bombyx mori]
contig3749	>ref|XP_317283.4| AGAP008184-PA [Anopheles gambiae str. PEST]
contig3750	>ref|XP_001846777.1| nikI, nikkomycin biosynthesis protein P6 [Culex quinquefasciatus]
contig3751	>ref|NP_001040289.1| prohibitin protein WPH [Bombyx mori]
contig3755	>ref|NP_001037646.1| spliceosomal protein on the X [Bombyx mori]
contig3759	>ref|NP_001040437.1| muscular protein 20 [Bombyx mori]
contig3761	>ref|NP_001037343.1| cyclin B homolog [Bombyx mori]
contig3762	>emb|CBJ00191.1| glutamate/aspartate ABC transporter, substrate-binding protein [Escherichia coli ETEC H10407]
contig3766	>ref|XP_002138489.1| GA24366 [Drosophila pseudoobscura pseudoobscura]
contig3767	>ref|ZP_05971877.1| glucose-1-phosphatase [Providencia rustigianii DSM 4541]
contig3770	>gb|EFN86549.1| GTP-binding protein SAR1b [Harpegnathos saltator]
contig3771	>gb|AAC06038.1| beta-glucosidase precursor [Spodoptera frugiperda]
contig3772	>ref|NP_001116813.1| fringe [Bombyx mori]
contig3773	>ref|XP_001972103.1| GG14069 [Drosophila erecta]
contig3774	>gb|EFA03514.1| hypothetical protein TcasGA2_TC013516 [Tribolium castaneum]
contig3775	>gb|EFA03940.1| hypothetical protein TcasGA2_TC014081 [Tribolium castaneum]
contig3779	>ref|XP_001647999.1| acid phosphatase-1 [Aedes aegypti]
contig3784	>ref|XP_001650740.1| carbonic anhydrase [Aedes aegypti]
contig3786	>gb|EFN65040.1| Plasma membrane calcium-transporting ATPase 3 [Camponotus floridanus]
contig3790	>gb|EFA02204.1| hypothetical protein TcasGA2_TC007862 [Tribolium castaneum]
contig3795	>ref|XP_557101.2| AGAP006427-PB [Anopheles gambiae str. PEST]
contig3796	>ref|NP_001037071.1| chlorophyllide A binding protein precursor [Bombyx mori]
contig3799	>ref|XP_309659.4| AGAP003498-PA [Anopheles gambiae str. PEST]
contig3800	>gb|EFN61569.1| Vigilin [Camponotus floridanus]
contig3806	>ref|NP_001103794.1| calcyphosphine isoform 1 [Bombyx mori]
contig3807	>gb|ACC69184.1| pro-phenol oxidase [Bombyx mandarina]
contig3809	>ref|NP_001040481.1| phosphoribosyl pyrophosphate synthetase [Bombyx mori]
contig3811	>ref|XP_001948798.1| PREDICTED: similar to ATP-dependent bile acid permease [Acyrthosiphon pisum]
contig3814	>ref|XP_001601388.1| PREDICTED: similar to lipase [Nasonia vitripennis]
contig3816	>gb|ADF43476.1| carboxyl/choline esterase CCE015a [Helicoverpa armigera]
contig3817	>ref|XP_001950941.1| PREDICTED: similar to serine/threonine protein kinase [Acyrthosiphon pisum]
contig3824	>gb|EFA09442.1| hypothetical protein TcasGA2_TC010657 [Tribolium castaneum]
contig3828	>ref|XP_002423012.1| Nucleolar protein Nop56, putative [Pediculus humanus corporis]
contig3829	>gb|ACT22576.1| FATP [Manduca sexta]
contig3830	>ref|NP_001164313.1| peroxidase [Tribolium castaneum]
contig3831	>ref|XP_625134.1| PREDICTED: similar to GDP-4-keto-6-deoxy-D-mannose 3,5-epimerase/4-reductase CG3495-PA [Apis mellifera]
contig3835	>ref|XP_001601664.1| PREDICTED: similar to Parcxpwfx02 [Nasonia vitripennis]
contig3842	>ref|ZP_07146961.1| RhaT L-rhamnose-proton symporter family protein [Escherichia coli MS 187-1]
contig3843	>ref|NP_001119705.1| transformer 2 isoform A [Bombyx mori]
contig3845	>ref|NP_001040422.1| transcription initiation factor TFIID subunit 12 [Bombyx mori]
contig3846	>ref|NP_001040303.1| NADH dehydrogenase [ubiquinone]
contig3847	>ref|XP_002051839.1| GJ10199 [Drosophila virilis]
contig3848	>ref|XP_002428960.1| Aminopeptidase N precursor, putative [Pediculus humanus corporis]
contig3849	>ref|XP_001845903.1| phosphoinositide-binding protein [Culex quinquefasciatus]
contig3850	>ref|NP_001040546.1| pyruvate dehydrogenase E1 component beta subunit [Bombyx mori]
contig3852	>ref|NP_001040239.1| coproporphirynogen oxidase [Bombyx mori]
contig3855	>ref|NP_001037660.1| eukaryotic translation initiation factor 4H [Bombyx mori]
contig3856	>ref|XP_001635152.1| predicted protein [Nematostella vectensis]
contig3858	>gb|EFN87756.1| E3 ubiquitin-protein ligase MARCH3 [Harpegnathos saltator]
contig3860	>ref|NP_001040152.1| Sr protein [Bombyx mori]
contig3862	>ref|NP_001036898.1| G protein alpha q isoform 1 [Bombyx mori]
contig3865	>ref|XP_001688076.1| AGAP007006-PB [Anopheles gambiae str. PEST]
contig3869	>ref|NP_001166703.1| cuticular protein RR-1 motif 54 [Bombyx mori]
contig3870	>ref|NP_001166703.1| cuticular protein RR-1 motif 54 [Bombyx mori]
contig3871	>ref|NP_001036973.1| ras-like protein 1 [Bombyx mori]
contig3872	>gb|ACY69181.1| UDP-glucose pyrophosphorylase [Spodoptera exigua]
contig3873	>gb|AAL37476.1|AF329946_1 signal transducer and activator of transcription [Spodoptera frugiperda]
contig3874	>ref|XP_395811.2| PREDICTED: similar to Hdac3 CG2128-PA isoform 1 [Apis mellifera]
contig3877	>gb|ADA74615.1| putative FOG: EAL domain protein [Shigella flexneri 2002017]
contig3878	>ref|XP_319037.3| AGAP009919-PA [Anopheles gambiae str. PEST]
contig3880	>ref|XP_969612.1| PREDICTED: similar to WD repeat-containing protein slp1 [Tribolium castaneum]
contig3883	>gb|ADO28547.1| ubiquitin-conjugating enzyme e2 j2 [Ictalurus punctatus]
contig3884	>ref|XP_001943811.1| PREDICTED: similar to AGAP000054-PA [Acyrthosiphon pisum]
contig3888	>ref|NP_001104835.1| aminopeptidase N3 [Bombyx mori]
contig3890	>ref|NP_001091829.1| vacuolar ATP synthase catalytic subunit A [Bombyx mori]
contig3891	>ref|XP_969249.1| PREDICTED: similar to salivary/fat body serine carboxypeptidase [Tribolium castaneum]
contig3893	>gb|EEZ99246.1| hypothetical protein TcasGA2_TC000871 [Tribolium castaneum]
contig3894	>ref|XP_001663738.1| uncoordinated protein [Aedes aegypti]
contig3895	>gb|EFN73800.1| Transmembrane protein 199 [Camponotus floridanus]
contig3899	>gb|EFN78871.1| hypothetical protein EAI_02279 [Harpegnathos saltator]
contig3901	>ref|XP_312855.4| AGAP003164-PA [Anopheles gambiae str. PEST]
contig3903	>ref|NP_001040122.1| EN protein binding/engrailed nuclear homeoprotein-regulated protein [Bombyx mori]
contig3904	>ref|XP_002429594.1| myosin heavy chain 95F, putative [Pediculus humanus corporis]
contig3905	>gb|EFA03011.1| hypothetical protein TcasGA2_TC010434 [Tribolium castaneum]
contig3907	>ref|XP_001948711.1| PREDICTED: similar to alanine aminotransferase [Acyrthosiphon pisum]
contig3908	>ref|NP_001112377.1| chorion class CA protein ERA.2 precursor [Bombyx mori]
contig3909	>ref|XP_002423295.1| Cyclin G-associated kinase, putative [Pediculus humanus corporis]
contig3910	>gb|ADO33065.1| translocation protein 1 [Biston betularia]
contig3912	>ref|XP_001950164.1| PREDICTED: similar to Choroideremia [Acyrthosiphon pisum]
contig3916	>ref|XP_974414.1| PREDICTED: similar to transglutaminase [Tribolium castaneum]
contig3917	>ref|XP_002399259.1| bleomycin hydrolase, putative [Ixodes scapularis]
contig3918	>gb|EFN62471.1| Bullous pemphigoid antigen 1, isoforms 6/9/10 [Camponotus floridanus]
contig3919	>gb|ADD19204.1| kynurenine aminotransferase [Glossina morsitans morsitans]
contig3920	>gb|ACU14517.1| unknown [Glycine max]
contig3923	>ref|XP_002422559.1| serine protease, putative [Pediculus humanus corporis]
contig3928	>gb|EFA07743.1| hypothetical protein TcasGA2_TC002223 [Tribolium castaneum]
contig3930	>ref|NP_001037624.1| membrane protein TMS1 [Bombyx mori]
contig3931	>ref|NP_001091797.1| eukaryotic initiation factor 5C [Bombyx mori]
contig3936	>ref|XP_969569.1| PREDICTED: similar to serine-threonine kinase receptor-associated protein [Tribolium castaneum]
contig3937	>gb|EFN83234.1| Hepatic leukemia factor [Harpegnathos saltator]
contig3944	>ref|XP_319450.4| AGAP010261-PA [Anopheles gambiae str. PEST]
contig3945	>ref|XP_394154.3| PREDICTED: similar to dystrophin CG31175-PA, isoform A [Apis mellifera]
contig3946	>dbj|BAB86288.1| mariner transposase [Apis cerana]
contig3952	>gb|EFN85497.1| Protein polybromo-1 [Harpegnathos saltator]
contig3954	>ref|NP_001037177.1| protein star [Bombyx mori]
contig3957	>ref|NP_001036994.1| glutathione S-transferase sigma 2 [Bombyx mori]
contig3961	>ref|XP_001948862.1| PREDICTED: similar to Putative phospholipase B-like 2 precursor (Lamina ancestor homolog 2) (LAMA-like protein 2) (76 kDa protein) (p76) (66.3 kDa protein) [Acyrthosiphon pisum]
contig3962	>ref|XP_970657.1| PREDICTED: similar to conserved hypothetical protein [Tribolium castaneum]
contig3963	>ref|NP_001038667.1| phosphoribosylformylglycinamidine synthase [Danio rerio]
contig3965	>ref|XP_001859354.1| secretory carrier-associated membrane protein [Culex quinquefasciatus]
contig3969	>ref|NP_001040245.1| glutamate dehydrogenase [Bombyx mori]
contig3970	>gb|EFA01972.1| hypothetical protein TcasGA2_TC007593 [Tribolium castaneum]
contig3973	>ref|XP_395525.3| PREDICTED: similar to CG9461-PA [Apis mellifera]
contig3975	>gb|ACM78945.1| heat shock protein 70 [Spodoptera exigua]
contig3976	>sp|Q25490|APLP_MANSE RecName: Full=Apolipophorins; Contains: RecName: Full=Apolipophorin-2; AltName: Full=Apolipophorin II; AltName: Full=apoLp-2; Contains: RecName: Full=Apolipophorin-1; AltName: Full=Apolipophorin I; AltName: Full=apoLp-1; Flags: Precursor gb|AAB53254.1| apolipophorin precursor protein [Manduca sexta]
contig3978	>ref|XP_392069.3| PREDICTED: similar to ATP-dependent RNA helicase abstrakt (DEAD box protein abstrakt) isoform 1 [Apis mellifera]
contig3982	>ref|XP_001846183.1| igf2 mRNA binding protein [Culex quinquefasciatus]
contig3984	>ref|NP_001037071.1| chlorophyllide A binding protein precursor [Bombyx mori]
contig3986	>ref|XP_001973061.1| GG15883 [Drosophila erecta]
contig3987	>gb|EFN82670.1| Laminin subunit gamma-1 [Harpegnathos saltator]
contig3991	>ref|NP_001040436.1| hydroxysteroid dehydrogenase [Bombyx mori]
contig3994	>ref|XP_976128.1| PREDICTED: hypothetical protein [Tribolium castaneum]
contig3995	>ref|NP_001108408.1| FK506-binding protein [Bombyx mori]
contig3997	>ref|NP_001159620.1| juvenile hormone epoxide hydrolase-like protein 4 [Bombyx mori]
contig3998	>gb|EFN78823.1| Mediator of RNA polymerase II transcription subunit 26 [Harpegnathos saltator]
contig4000	>ref|XP_002076566.1| GD17990 [Drosophila simulans]
contig4004	>gb|EFA01452.1| hypothetical protein TcasGA2_TC006998 [Tribolium castaneum]
contig4008	>dbj|BAG65666.1| epidermal growth factor receptor [Gryllus bimaculatus]
contig4011	>ref|NP_001008126.1| U1 small nuclear ribonucleoprotein 70 kDa [Xenopus (Silurana) tropicalis]
contig4012	>ref|XP_001964950.1| GF22842 [Drosophila ananassae]
contig4013	>ref|XP_317924.4| AGAP011396-PA [Anopheles gambiae str. PEST]
contig4015	>ref|NP_927793.1| DNA-directed RNA polymerase subunit beta' [Photorhabdus luminescens subsp. laumondii TTO1]
contig4017	>gb|EFN89580.1| Synaptic vesicle glycoprotein 2B [Harpegnathos saltator]
contig4018	>ref|NP_001040262.1| nuclear migration protein nudC [Bombyx mori]
contig4019	>ref|ZP_07625377.1| isopentenyl-diphosphate delta-isomerase [Escherichia coli H299]
contig4020	>gb|EFN71758.1| Scaffold attachment factor B2 [Camponotus floridanus]
contig4021	>ref|XP_393087.2| PREDICTED: similar to GDI interacting protein 3 CG5469-PD, isoform D [Apis mellifera]
contig4022	>ref|NP_001128674.1| stromal interaction molecule 1 [Bombyx mori]
contig4023	>gb|EFN75148.1| F-box/LRR-repeat protein 2 [Harpegnathos saltator]
contig4024	>ref|XP_002736138.1| PREDICTED: hypothetical protein [Saccoglossus kowalevskii]
contig4025	>ref|XP_002424904.1| zinc finger protein, putative [Pediculus humanus corporis]
contig4026	>ref|XP_001870961.1| conserved hypothetical protein [Culex quinquefasciatus]
contig4030	>ref|NP_001104817.1| hemocytin precursor [Bombyx mori]
contig4031	>ref|XP_002424639.1| Dipeptidase 1 precursor, putative [Pediculus humanus corporis]
contig4032	>emb|CAB55500.1| vacuolar ATPase subunit a [Manduca sexta]
contig4038	>ref|NP_001166663.1| cuticular protein RR-2 motif 105 [Bombyx mori]
contig4040	>ref|NP_001182634.1| inorganic phosphate co-transporter [Bombyx mori]
contig4041	>ref|XP_001847067.1| myosin i [Culex quinquefasciatus]
contig4047	>gb|EFN65607.1| Probable queuine tRNA-ribosyltransferase [Camponotus floridanus]
contig4048	>ref|XP_319423.3| AGAP010235-PA [Anopheles gambiae str. PEST]
contig4049	>ref|NP_001116499.1| matrix metalloproteinase 1 isoform 1 [Bombyx mori]
contig4051	>ref|XP_970029.1| PREDICTED: similar to aldehyde reductase 1 [Tribolium castaneum]
contig4055	>gb|ABK76646.1| forkhead box subgroup O [Aedes aegypti]
contig4056	>gb|EFA00604.1| hypothetical protein TcasGA2_TC003476 [Tribolium castaneum]
contig4058	>gb|EFN75525.1| Spectrin beta chain [Harpegnathos saltator]
contig4059	>ref|XP_391944.3| PREDICTED: similar to rhea CG6831-PA, partial [Apis mellifera]
contig4061	>ref|XP_312216.4| AGAP002711-PA [Anopheles gambiae str. PEST]
contig4064	>ref|XP_001651332.1| short-chain dehydrogenase [Aedes aegypti]
contig4066	>gb|ADD60452.1| yellow-h3 [Heliconius melpomene]
contig4067	>ref|XP_001650401.1| 60S ribosomal protein L35 [Aedes aegypti]
contig4068	>ref|XP_966993.2| PREDICTED: similar to fibulin 1 and [Tribolium castaneum]
contig4070	>ref|NP_001040107.1| chaperonin subunit 4 delta [Bombyx mori]
contig4075	>gb|ACY45337.1| protein kinase [Ctenolepisma lineata]
contig4076	>gb|EFA10004.1| hypothetical protein TcasGA2_TC012174 [Tribolium castaneum]
contig4079	>gb|EFA11478.1| hypothetical protein TcasGA2_TC014189 [Tribolium castaneum]
contig4081	>gb|EFA02234.1| hypothetical protein TcasGA2_TC007896 [Tribolium castaneum]
contig4083	>ref|NP_001036995.2| argonaute 2 [Bombyx mori]
contig4084	>gb|ACO90372.1| myosin heavy chain variant [Bombyx mori]
contig4088	>ref|XP_322065.3| AGAP001102-PA [Anopheles gambiae str. PEST]
contig4089	>ref|NP_001037028.1| ornithine decarboxylase antizyme [Bombyx mori]
contig4094	>ref|XP_001358200.2| bruce [Drosophila pseudoobscura pseudoobscura]
contig4095	>gb|EEZ98842.1| hypothetical protein TcasGA2_TC004451 [Tribolium castaneum]
contig4096	>ref|XP_001847611.1| succinate dehydrogenase flavoprotein subunit, mitochondrial [Culex quinquefasciatus]
contig4101	>ref|NP_001037632.1| transport protein Sec61 beta subunit [Bombyx mori]
contig4102	>gb|EFN81456.1| Serine/threonine-protein phosphatase 2A 65 kDa regulatory subunit A alpha isoform [Harpegnathos saltator]
contig4103	>dbj|BAC57926.1| reverse transcriptase [Bombyx mori]
contig4104	>ref|NP_001108477.1| chorion protein ERB.1 precursor [Bombyx mori]
contig4106	>emb|CAG29675.1| translation initiation factor 2 gamma subunit [Scoliopteryx libatrix]
contig4108	>ref|NP_001076460.1| hypothetical protein LOC100009622 [Danio rerio]
contig4111	>gb|ACZ64279.1| ATP-binding cassette sub-family C member 4 [Trichoplusia ni]
contig4112	>gb|EFA07297.1| hypothetical protein TcasGA2_TC014537 [Tribolium castaneum]
contig4113	>ref|XP_001649589.1| hypothetical protein AaeL_AAEL014771 [Aedes aegypti]
contig4115	>ref|NP_001139127.1| oxygen resistance gene 1 [Bombyx mori]
contig4116	>ref|XP_001657108.1| hypothetical protein AaeL_AAEL003698 [Aedes aegypti]
contig4121	>ref|NP_001037592.1| sorbitol dehydrogenase [Bombyx mori]
contig4122	>ref|XP_002164806.1| PREDICTED: similar to Tc1-like transporase [Hydra magnipapillata]
contig4124	>ref|XP_001607166.1| PREDICTED: similar to ENSANGP00000013147 [Nasonia vitripennis]
contig4125	>ref|XP_001354330.2| GA11967 [Drosophila pseudoobscura pseudoobscura]
contig4126	>ref|XP_002130803.1| PREDICTED: similar to Dihydropyrimidine dehydrogenase [Ciona intestinalis]
contig4130	>dbj|BAI50021.1| beta-glucosidase [Nasutitermes takasagoensis]
contig4131	>ref|NP_001153944.1| heme A:farnesyltransferase [Acyrthosiphon pisum]
contig4132	>gb|ABN58714.1| pol-like protein [Biomphalaria glabrata]
contig4136	>gb|ADI82778.1| fatty-acyl CoA reductase 5 [Ostrinia nubilalis]
contig4137	>gb|AAK15256.1|AF297644_1 dystrophin-like protein DLP2 [Drosophila melanogaster]
contig4138	>ref|NP_001128674.1| stromal interaction molecule 1 [Bombyx mori]
contig4139	>ref|NP_001091758.1| annexin isoform 1 [Bombyx mori]
contig4144	>ref|XP_319184.4| AGAP010039-PA [Anopheles gambiae str. PEST]
contig4145	>ref|XP_001992873.1| GH13402 [Drosophila grimshawi]
contig4146	>ref|XP_002428150.1| aldose 1-epimerase, putative [Pediculus humanus corporis]
contig4147	>dbj|BAG30762.1| similar to CG5304-PA [Papilio xuthus]
contig4149	>ref|ZP_07681927.1| dihydrodipicolinate reductase [Shigella dysenteriae 1617]
contig4151	>ref|XP_967873.1| PREDICTED: similar to AGAP008596-PA [Tribolium castaneum]
contig4153	>ref|XP_973726.1| PREDICTED: similar to inter-alpha (globulin) inhibitor H4 (plasma Kallikrein-sensitive glycoprotein) [Tribolium castaneum]
contig4154	>ref|ZP_04535007.1| conserved hypothetical protein [Escherichia sp. 3_2_53FAA]
contig4155	>gb|EFN83566.1| GIY-YIG domain-containing protein 1 [Harpegnathos saltator]
contig4157	>ref|XP_001845616.1| venom allergen [Culex quinquefasciatus]
contig4158	>gb|ADJ58540.1| seminal fluid protein HACP044 [Heliconius erato]
contig4159	>ref|NP_001103402.1| G protein alpha S subunit Gs2 [Bombyx mori]
contig4160	>ref|NP_001153676.1| male reproductive organ angiotensin-converting enzyme-related protein 2 [Bombyx mori]
contig4167	>gb|EEZ98587.1| hypothetical protein TcasGA2_TC001102 [Tribolium castaneum]
contig4168	>gb|EFN62178.1| Pyruvate carboxylase, mitochondrial [Camponotus floridanus]
contig4169	>ref|XP_002100784.1| GE17252 [Drosophila yakuba]
contig4171	>ref|NP_001036832.1| prophenoloxidase activating enzyme [Bombyx mori]
contig4175	>gb|EFN80681.1| hypothetical protein EAI_13871 [Harpegnathos saltator]
contig4176	>ref|NP_001040329.1| receptor expression enhancing protein isoform 2 [Bombyx mori]
contig4177	>ref|XP_001655890.1| sodium/hydrogen exchanger 7, 9 (nhe7, nhe9) [Aedes aegypti]
contig4181	>ref|XP_972149.1| PREDICTED: similar to GA18629-PA [Tribolium castaneum]
contig4184	>ref|XP_001354964.1| GA12511 [Drosophila pseudoobscura pseudoobscura]
contig4185	>ref|XP_001606680.1| PREDICTED: similar to LOC447949 protein [Nasonia vitripennis]
contig4187	>ref|NP_001093091.1| H+ transporting ATP synthase delta subunit [Bombyx mori]
contig4188	>ref|XP_001949074.1| PREDICTED: similar to CG1021-PA [Acyrthosiphon pisum]
contig4189	>ref|ZP_07153227.1| D-ala D-ala ligase [Escherichia coli MS 21-1]
contig4190	>ref|NP_001095935.1| nuclear factor NF-kappa-B p110 subunit isoform 1 [Bombyx mori]
contig4191	>ref|XP_002431390.1| snRNA-activating protein complex subunit, putative [Pediculus humanus corporis]
contig4194	>ref|NP_001091766.1| fructose 1,6-bisphosphate aldolase [Bombyx mori]
contig4195	>gb|EFA10254.1| hypothetical protein TcasGA2_TC012454 [Tribolium castaneum]
contig4197	>ref|XP_002613905.1| hypothetical protein BRAFLDRAFT_128646 [Branchiostoma floridae]
contig4203	>ref|NP_001166610.1| coatomer protein complex subunit beta 2 [Bombyx mori]
contig4204	>gb|ADD19490.1| GTP-binding protein DRG2 [Glossina morsitans morsitans]
contig4205	>ref|NP_001036837.1| heat shock 70 kD protein cognate [Bombyx mori]
contig4206	>ref|XP_002426242.1| predicted protein [Pediculus humanus corporis]
contig4210	>ref|XP_002083280.1| GD13438 [Drosophila simulans]
contig4214	>ref|XP_002072108.1| GK22496 [Drosophila willistoni]
contig4218	>ref|XP_001844990.1| translocation associated membrane protein [Culex quinquefasciatus]
contig4219	>ref|XP_967626.1| PREDICTED: similar to translocation associated membrane protein [Tribolium castaneum]
contig4220	>ref|ZP_07519645.1| hypothetical protein EcolT_19690 [Escherichia coli TA143]
contig4223	>gb|ABF18205.1| conserved membrane protein [Aedes aegypti]
contig4224	>ref|XP_002412565.1| striatin, putative [Ixodes scapularis]
contig4225	>ref|NP_001037578.1| RNA binding motif protein Y14 [Bombyx mori]
contig4229	>ref|NP_001040431.1| cyclic AMP-regulated protein [Bombyx mori]
contig4230	>gb|ABP52098.1| lysozyme-like protein 1 [Antheraea mylitta]
contig4231	>gb|EFN84321.1| Wiskott-Aldrich syndrome protein family member 3 [Harpegnathos saltator]
contig4232	>ref|XP_001661416.1| adducin [Aedes aegypti]
contig4236	>ref|NP_001157377.1| cuticular protein CPFL family 3 [Bombyx mori]
contig4239	>ref|XP_002432190.1| ATP-dependent RNA helicase Ddx1, putative [Pediculus humanus corporis]
contig4240	>gb|ABQ43785.1| mitochondrial cytochrome c oxidase subunit VIa [Bombyx mori]
contig4242	>ref|XP_001849385.1| conserved hypothetical protein [Culex quinquefasciatus]
contig4248	>ref|XP_001600108.1| PREDICTED: similar to ENSANGP00000025519 [Nasonia vitripennis]
contig4256	>ref|NP_001103386.1| cocoonase [Bombyx mori]
contig4258	>ref|NP_001036886.1| alpha-tubulin [Bombyx mori]
contig4260	>ref|XP_001947734.1| PREDICTED: similar to novel KRAB box containing protein [Acyrthosiphon pisum]
contig4262	>ref|XP_002428534.1| conserved hypothetical protein [Pediculus humanus corporis]
contig4263	>ref|NP_001161777.1| yellow-b [Tribolium castaneum]
contig4266	>ref|XP_001602014.1| PREDICTED: similar to GA22160-PA [Nasonia vitripennis]
contig4269	>ref|XP_969763.1| PREDICTED: similar to meteorin [Tribolium castaneum]
contig4270	>dbj|BAH66325.1| olfactory receptor [Bombyx mori]
contig4271	>ref|NP_001139708.1| serine protease inhibitor 16 [Bombyx mori]
contig4272	>ref|XP_001849659.1| conserved hypothetical protein [Culex quinquefasciatus]
contig4274	>gb|EFA09698.1| hypothetical protein TcasGA2_TC011830 [Tribolium castaneum]
contig4276	>gb|AAF74750.1|AF261988_1 putative trypsin precursor Hz3 [Helicoverpa zea]
contig4279	>gb|EFN64722.1| Ubiquitin carboxyl-terminal hydrolase 5 [Camponotus floridanus]
contig4280	>gb|EFN61404.1| Muscle M-line assembly protein unc-89 [Camponotus floridanus]
contig4282	>gb|ADD18760.1| diadenosine and diphosphoinositol polyphosphate phosphohydrolase [Glossina morsitans morsitans]
contig4289	>gb|ACX53798.1| aldo-keto reductase [Heliothis virescens]
contig4298	>ref|XP_002038925.1| GM17122 [Drosophila sechellia]
contig4306	>ref|XP_001663831.1| homogentisate 1,2-dioxygenase [Aedes aegypti]
contig4308	>gb|ACR61720.1| triglyceride lipase [Manduca sexta]
contig4311	>gb|ADI61811.1| endonuclease-reverse transcriptase [Bombyx mori]
contig4313	>gb|ADO33036.1| puff-specific protein Bx42 [Biston betularia]
contig4315	>gb|AAF04457.1|AF078161_1 lacunin [Manduca sexta]
contig4319	>gb|EFN63097.1| UPF0539 protein CG14977 [Camponotus floridanus]
contig4321	>ref|XP_001844409.1| mixed lineage kinase [Culex quinquefasciatus]
contig4322	>gb|EFN81313.1| Protein transport protein Sec24C [Harpegnathos saltator]
contig4327	>ref|XP_003132800.1| PREDICTED: uncharacterized protein C21orf59-like [Sus scrofa]
contig4328	>ref|XP_001601820.1| PREDICTED: similar to dipeptidyl peptidase iii [Nasonia vitripennis]
contig4329	>ref|XP_320745.4| AGAP011765-PA [Anopheles gambiae str. PEST]
contig4330	>dbj|BAA76304.1| endonuclease and reverse transcriptase-like protein [Bombyx mori]
contig4332	>ref|XP_001943083.1| PREDICTED: similar to CG33120 CG33120-PA [Acyrthosiphon pisum]
contig4334	>ref|NP_001040300.1| fumarylacetoacetase [Bombyx mori]
contig4337	>ref|XP_001614128.1| hypothetical protein [Plasmodium vivax SaI-1]
contig4338	>ref|NP_001036959.1| neutral endopeptidase 24.11 [Bombyx mori]
contig4339	>gb|ABF71569.1| F-actin bundling protein [Bombyx mori]
contig4346	>ref|NP_001037526.1| protein kinase c inhibitor [Bombyx mori]
contig4348	>ref|XP_001120202.1| PREDICTED: similar to alpha isoform of regulatory subunit A, protein phosphatase 2 [Apis mellifera]
contig4351	>ref|NP_001037560.1| peptidoglycan recognition protein S2 [Bombyx mori]
contig4353	>ref|XP_002718343.1| PREDICTED: mCG3164-like [Oryctolagus cuniculus]
contig4357	>ref|XP_969840.1| PREDICTED: similar to CG11490 CG11490-PA [Tribolium castaneum]
contig4360	>ref|NP_001093090.1| NADPH-specific isocitrate dehydrogenase [Bombyx mori]
contig4362	>ref|XP_001656087.1| hypothetical protein AaeL_AAEL002882 [Aedes aegypti]
contig4363	>ref|NP_001036981.1| A disintegrin and metalloproteinase with thrombospondin motifs 1 [Bombyx mori]
contig4368	>ref|XP_002073340.1| GK13206 [Drosophila willistoni]
contig4371	>dbj|BAH70826.1| ACYPI006611 [Acyrthosiphon pisum]
contig4372	>ref|NP_001040366.1| NADH dehydrogenase-ubiquinone Fe-S protein 2 precursor [Bombyx mori]
contig4377	>ref|XP_002100430.1| GE17049 [Drosophila yakuba]
contig4378	>gb|EFA01249.1| megator [Tribolium castaneum]
contig4381	>ref|NP_001093269.1| scolexin [Bombyx mori]
contig4383	>ref|NP_956024.1| diacylglycerol O-acyltransferase 1 [Danio rerio]
contig4384	>ref|NP_001036919.1| aquaporin [Bombyx mori]
contig4385	>gb|EFA01220.1| hypothetical protein TcasGA2_TC010547 [Tribolium castaneum]
contig4387	>ref|XP_001945971.1| PREDICTED: similar to fibrillin 2 [Acyrthosiphon pisum]
contig4390	>gb|EFA01718.1| hypothetical protein TcasGA2_TC007298 [Tribolium castaneum]
contig4391	>ref|NP_001040250.1| kazal-type proteinase inhibitor [Bombyx mori]
contig4393	>ref|NP_001040496.1| cysteine-type peptidase [Bombyx mori]
contig4394	>gb|EFA09698.1| hypothetical protein TcasGA2_TC011830 [Tribolium castaneum]
contig4397	>gb|EFN60911.1| Serine/threonine-protein kinase ULK2 [Camponotus floridanus]
contig4400	>ref|NP_001037378.1| sterol carrier protein x [Bombyx mori]
contig4402	>ref|XP_971078.2| PREDICTED: similar to receptor tyrosine phosphatase type r2a [Tribolium castaneum]
contig4403	>ref|XP_317830.4| AGAP011476-PA [Anopheles gambiae str. PEST]
contig4404	>gb|ACR15979.2| serine protease 40 [Mamestra configurata]
contig4407	>ref|ZP_07190877.1| conserved domain protein [Escherichia coli MS 69-1]
contig4409	>ref|XP_002423335.1| conserved hypothetical protein [Pediculus humanus corporis]
contig4411	>ref|XP_002005821.1| GI20678 [Drosophila mojavensis]
contig4413	>ref|XP_002016559.1| GL10435 [Drosophila persimilis]
contig4414	>ref|NP_671477.1| rRNA promoter binding protein [Rattus norvegicus]
contig4415	>ref|XP_969701.1| PREDICTED: similar to AGAP009525-PA [Tribolium castaneum]
contig4418	>ref|XP_002428093.1| voltage-activated ion channel, putative [Pediculus humanus corporis]
contig4423	>gb|EFN80687.1| Titin [Harpegnathos saltator]
contig4424	>gb|ADO28708.1| mitochondrial NADH dehydrogenase (ubiquinone) flavoprotein 2 [Ictalurus punctatus]
contig4426	>ref|NP_001128672.1| beta-1,3-glucan recognition protein 3 [Bombyx mori]
contig4427	>ref|NP_001073348.1| chaperonin [Bombyx mori]
contig4428	>ref|NP_001036831.1| saposin-related [Bombyx mori]
contig4430	>ref|NP_001036848.1| eukaryotic translation initiation factor 3 subunit H [Bombyx mori]
contig4433	>ref|XP_972389.1| PREDICTED: similar to Rpt1 CG1341-PA [Tribolium castaneum]
contig4434	>gb|EFO24801.1| hypothetical protein LOAG_03677 [Loa loa]
contig4435	>ref|XP_001629536.1| predicted protein [Nematostella vectensis]
contig4438	>gb|EFN85455.1| N-acetylneuraminate lyase [Harpegnathos saltator]
contig4439	>ref|XP_001984305.1| GH15087 [Drosophila grimshawi]
contig4442	>ref|XP_001605622.1| PREDICTED: similar to mitochondrial solute carrier [Nasonia vitripennis]
contig4443	>ref|NP_001037083.1| thiol peroxiredoxin [Bombyx mori]
contig4444	>ref|XP_972384.1| PREDICTED: similar to cyclin [Tribolium castaneum]
contig4445	>ref|XP_001945240.1| PREDICTED: similar to terribly reduced optic lobes CG33950-PA [Acyrthosiphon pisum]
contig4448	>ref|NP_001037656.1| eukaryotic translation initiation factor 3 subunit D [Bombyx mori]
contig4449	>dbj|BAH66325.1| olfactory receptor [Bombyx mori]
contig4454	>ref|XP_001743519.1| hypothetical protein [Monosiga brevicollis MX1]
contig4456	>gb|EFA07762.1| hypothetical protein TcasGA2_TC005316 [Tribolium castaneum]
contig4458	>gb|AAC24190.1| potassium coupled amino acid transporter [Manduca sexta]
contig4459	>gb|ADO95150.1| ribosomal protein L30 [Antheraea yamamai]
contig4460	>gb|EFA09819.1| hypothetical protein TcasGA2_TC011965 [Tribolium castaneum]
contig4465	>ref|NP_001040451.1| vacuolar ATP synthase subunit E [Bombyx mori]
contig4467	>gb|AAK81696.1| trypsin-like protein [Galleria mellonella]
contig4468	>ref|XP_397138.3| PREDICTED: similar to dihydroxyacetone kinase 2 [Apis mellifera]
contig4474	>gb|EFA03337.1| hypothetical protein TcasGA2_TC013314 [Tribolium castaneum]
contig4475	>gb|EFA10080.1| hypothetical protein TcasGA2_TC012257 [Tribolium castaneum]
contig4476	>gb|ADO28442.1| small glutamine-rich tetratricopeptide repeat-containing protein alpha [Ictalurus punctatus]
contig4477	>ref|NP_001040332.1| signal sequence receptor beta subunit [Bombyx mori]
contig4478	>ref|XP_970876.1| PREDICTED: similar to AGAP003932-PA [Tribolium castaneum]
contig4481	>ref|XP_392012.3| PREDICTED: similar to nuclear autoantigenic sperm protein (histone-binding) [Apis mellifera]
contig4484	>gb|EFN88140.1| Ankyrin repeat domain-containing protein 17 [Harpegnathos saltator]
contig4486	>ref|XP_002401232.1| calnexin, putative [Ixodes scapularis]
contig4488	>gb|AAD22196.1|AF118391_1 salivary peroxidase [Anopheles albimanus]
contig4489	>ref|XP_002133671.1| GA23027 [Drosophila pseudoobscura pseudoobscura]
contig4493	>gb|ABV32570.1| 1-Cys peroxiredoxin [Bombyx mori]
contig4495	>gb|EFN76361.1| Membrane-bound O-acyltransferase domain-containing protein 2 [Harpegnathos saltator]
contig4496	>ref|XP_394078.3| PREDICTED: similar to Neu3 CG7649-PB, isoform B [Apis mellifera]
contig4501	>gb|EFN82877.1| E3 ubiquitin-protein ligase UBR5 [Harpegnathos saltator]
contig4505	>ref|XP_001602871.1| PREDICTED: similar to aldehyde dehydrogenase [Nasonia vitripennis]
contig4506	>ref|NP_001093088.1| ring finger protein 5 [Bombyx mori]
contig4507	>gb|EFN62410.1| Hemocytin [Camponotus floridanus]
contig4510	>ref|XP_309796.2| AGAP010895-PA [Anopheles gambiae str. PEST]
contig4512	>gb|EFN81185.1| Solute carrier family 46 member 3 [Harpegnathos saltator]
contig4514	>ref|XP_001950619.1| PREDICTED: similar to putative gag-pol protein [Acyrthosiphon pisum]
contig4515	>ref|NP_001040467.1| copper transporter [Bombyx mori]
contig4520	>ref|NP_001040223.1| ubiquitin conjugating enzyme E2 [Bombyx mori]
contig4523	>ref|XP_001851010.1| phospholipid-transporting ATPase 1 [Culex quinquefasciatus]
contig4527	>gb|ADD18685.1| chaperonin complex component TcP-1 eta subunit CCT7 [Glossina morsitans morsitans]
contig4528	>ref|NP_001040346.1| septin [Bombyx mori]
contig4532	>ref|XP_001120413.1| PREDICTED: similar to CG5941-PA [Apis mellifera]
contig4533	>gb|EEZ98377.1| hypothetical protein TcasGA2_TC000836 [Tribolium castaneum]
contig4536	>ref|XP_001607636.1| PREDICTED: similar to bitesize [Nasonia vitripennis]
contig4539	>ref|XP_001601931.1| PREDICTED: similar to Osiris, putative [Nasonia vitripennis]
contig4544	>ref|XP_971596.1| PREDICTED: similar to pontin [Tribolium castaneum]
contig4546	>gb|ACA50099.1| reverse transcriptase-like protein [Ectropis obliqua]
contig4549	>ref|ZP_07448833.1| outer membrane porin protein C [Escherichia coli NC101]
contig4551	>ref|XP_975596.1| PREDICTED: similar to AGAP011532-PA [Tribolium castaneum]
contig4553	>gb|EFA05436.1| hypothetical protein TcasGA2_TC015613 [Tribolium castaneum]
contig4555	>gb|EFA04191.1| hypothetical protein TcasGA2_TC014440 [Tribolium castaneum]
contig4556	>gb|EFN89889.1| Katanin p60 ATPase-containing subunit A1 [Harpegnathos saltator]
contig4558	>ref|XP_974784.1| PREDICTED: similar to estradiol 17 beta-dehydrogenase [Tribolium castaneum]
contig4563	>ref|XP_968472.1| PREDICTED: similar to GA16025-PA [Tribolium castaneum]
contig4566	>gb|EEZ97195.1| hypothetical protein TcasGA2_TC004382 [Tribolium castaneum]
contig4567	>ref|XP_001602727.1| PREDICTED: similar to axonemal dynein intermediate chain polypeptide [Nasonia vitripennis]
contig4569	>ref|NP_001040429.1| H+ transporting ATPase V0 subunit D [Bombyx mori]
contig4571	>gb|EFA03010.1| hypothetical protein TcasGA2_TC010433 [Tribolium castaneum]
contig4574	>ref|XP_001967470.1| GF20740 [Drosophila ananassae]
contig4575	>ref|XP_001122940.1| PREDICTED: similar to eukaryotic translation initiation factor 4E nuclear import factor 1 [Apis mellifera]
contig4581	>ref|NP_001165397.1| C-type lectin 4 [Bombyx mori]
contig4583	>ref|NP_001040457.1| ornithine decarboxylase [Bombyx mori]
contig4587	>ref|XP_002407745.1| transformation/transcription domain-associated protein, putative [Ixodes scapularis]
contig4589	>ref|XP_002428406.1| conserved hypothetical protein [Pediculus humanus corporis]
contig4590	>ref|XP_001652168.1| 2-oxoglutarate dehydrogenase [Aedes aegypti]
contig4591	>gb|EFN74520.1| Interferon regulatory factor 2-binding protein 2 [Camponotus floridanus]
contig4592	>ref|NP_001166194.1| coatomer protein complex subunit delta [Bombyx mori]
contig4598	>ref|XP_002050552.1| GJ20138 [Drosophila virilis]
contig4601	>ref|XP_969882.1| PREDICTED: similar to aldehyde dehydrogenase 7 family, member A1 [Tribolium castaneum]
contig4604	>gb|EFN89117.1| Muscle M-line assembly protein unc-89 [Harpegnathos saltator]
contig4606	>ref|NP_001159618.1| juvenile hormone epoxide hydrolase-like protein 2 [Bombyx mori]
contig4607	>ref|XP_001945498.1| PREDICTED: similar to AGAP001627-PA [Acyrthosiphon pisum]
contig4608	>gb|EFN77944.1| Protein ECT2 [Harpegnathos saltator]
contig4612	>gb|EFN88339.1| Serine/threonine-protein kinase ULK2 [Harpegnathos saltator]
contig4613	>gb|EFN86018.1| WD repeat-containing protein 32-like protein [Harpegnathos saltator]
contig4617	>ref|XP_003002386.1| xaa-Pro aminopeptidase [Verticillium albo-atrum VaMs.102]
contig4618	>ref|NP_001135961.1| autophagy related protein Atg3-like protein [Bombyx mori]
contig4621	>ref|XP_392195.3| PREDICTED: similar to transcription elongation factor B polypeptide 3 binding protein 1 isoform 1 [Apis mellifera]
contig4623	>ref|NP_001040462.1| serine proteinase-like protein [Bombyx mori]
contig4624	>gb|EFN74038.1| Zinc carboxypeptidase A 1 [Camponotus floridanus]
contig4625	>ref|NP_001136442.1| innexin 3 [Bombyx mori]
contig4626	>gb|EFN66499.1| Niemann-Pick C1 protein [Camponotus floridanus]
contig4627	>gb|ACR15975.2| serine protease 19 [Mamestra configurata]
contig4628	>ref|XP_001986339.1| GH21305 [Drosophila grimshawi]
contig4631	>gb|EFA11121.1| hypothetical protein TcasGA2_TC004721 [Tribolium castaneum]
contig4634	>ref|NP_001040132.1| hydroxyacyl-coenzyme A dehydrogenase [Bombyx mori]
contig4635	>gb|EFN64463.1| Autocrine motility factor receptor, isoform 2 [Camponotus floridanus]
contig4638	>dbj|BAE66652.1| phenylalanine hydroxylase [Papilio xuthus]
contig4639	>gb|EFN84144.1| Nesprin-1 [Harpegnathos saltator]
contig4640	>gb|AAD53751.1|AF172845_1 death-associated LIM only protein DALP [Manduca sexta]
contig4643	>gb|ABX58212.1| intestinal mucin IIM-46 [Helicoverpa armigera]
contig4645	>ref|XP_002009583.1| GI15159 [Drosophila mojavensis]
contig4646	>ref|NP_001040115.1| DnaJ (Hsp40) homolog 13 [Bombyx mori]
contig4649	>ref|XP_311484.3| AGAP010462-PA [Anopheles gambiae str. PEST]
[truncated: 9,200 more rows]
