# Supplementary material for: Transcriptome Analysis of the Silkworm (Bombyx mori) by High-Throughput RNA Sequencing
Source: PLoS One. 2012 Aug 23;7(8):e43713. doi: 10.1371/journal.pone.0043713 (PMC3426547; doi:10.1371/journal.pone.0043713)
Supplement: Text S1 — Lists of the 37,408 contigs assembled from reads could not be mapped to the silkworm genome. (TXT) [file pone.0043713.s011.txt]

>contig1
TAGACGGTGCTCAATTGACGTACAAATTAGATGACCCAGTGCCGAACTATGGCTCCAAATTGACTATACAATTGCCGAAA
CGAGCCTCAAGTGGTGATAAAGTCGACTCCAATCGAAGAATTTCGAAGGAATCTTCATCGTCCGAAAAGAGTAAATGTTG
TTCTGAGGATACGCCTCTGGC
>contig2
CAATAACACTGATTTAGAGATTATGGGTCAGCACCAAATTTGAATGATAATAATTGTTTGTTGCAGAAAACTGGATGTAA
CATTTTTTTTTTGTTTTTTCTTTCTTCTTTTTTTTAGAGTGCCTAAATTGTTTACTGCCTCCAATTAAGAGGATACCCAA
GGAACAAAATAATTTCCCCCAAGACTTCAT
>contig3
AGAGTGAGCGAGCTGAAATCCGTCTCTTCACGGCAGATGGCGAAACAGCTCGGTATCAGCCAGTCGAGCATTGTGAAATT
TGCCCGTTCGCCAGAGCCTGTTCCCAGGCGTTGAGTACGGCAACGCCAGTGGAACTCACGGTCTGTACTTCTGCGCCTAC
TGCGCGCGTCTGCATAACATTGAGCAGCAACTGCTGAGCATGTTTGGCGATACCGATGGACAGGTATTTCGCCATTGCGC
TACTTGCCCCACGGTTAGAGAGGGCAAA
>contig4
AGTCCCCGAACCTGTATTTCCCTTCTCCGACCTGGAACACGCGGAACTTCTGTCGGCACGTGCACAGCATCACGAGTCGC
TTCACCTCGTCGTGAATTTTGTCCGCATCGGTCGGGGGTCCGCGGAGTCAGGGCGAAGCGCCGCAATGAACTCCTCCCAG
TCGATGAGGCCGCTACCGTTCCTGTCGAACAGATCCGCCACGGCGCCCATCTCCAGCCG
>contig5
TTTTTTTTTTTTTTTTGCAAAATTGATGTTACTTTTGCATTTTATTTACTTATAAATCTATGAATTGGAGTTGGGTCCGC
GACGACGTCCGAAGGTCTGCACAACGTTGACAAATCTTCTGTTGTACTGAATTCTACGCTTAGCACGGCCAGTCTTCTTC
TTCTTTTTTTTTTGTTTTTCCACTTTGGGGGTTTGTCCTTTTCTAGTTCAGATGATGAGAGCTCA
>contig6
AGCCAACTCAAACAAGTATGGAATCGCTGCTGAAAAACTTAAAGTTCCACTGGCCACAATACGAAATCTTGTCCAAGCTC
TCGTTTATCTAATATTGGAGCTGATTTTAGATCTTCATTAGCATTGGCAGGTTTTTCAAATGATCAGCAAGATGTTATGA
GTAAATTGTACAATACAAAGAAGAAAGAATTATATGAGGCCTTACAATTGTTACAACGTAATGATCCAAAATATATAGAT
TTTGCTTGGAGGAGATCGGAAGAGCAC
>contig7
ATTTTCTTTATAAACTCTAATATTTCTTATGTTGTCCTTATAATAATATCTTTTGTGTCTACCGTTAATGACGAAGCTGT
TCAAAGATTTTATATTTATTACGCAACGACATTGCAGTGTTCGACATTCTCGCACTCTCTCGCTTACGGTTTGTACGAT
>contig8
AGTTCTCCAGGCTGAGGGTGATGACGTCACTCACGAGGCAGTCCGCCGGCTCCGAGCAGATGCCGACCAGCGCATCGGCG
CACCCGTAGAACTCCTCCTTGAGCGAGATGACGATGGTCTGCAGACAGCCCTTCTTGGAGCGGATGTAGGAGGCGACCTT
GCCTATGTTGGTGTTGTCCAGGGCCGC
>contig9
AACTCGCACTAAGCCTACTGAAGTCACTTCGCTTCGGGAACATTTATATTATTATTGACGATGAAAATAAGAAATCAGAT
TTTTTTCCTACTTACTTGACGCTTATCGTTATATTTTGGGTAATTTACAATATATCTTTATATACGATAGCCTATGTGTT
ATCCTGATGTGTCAGCTATATTAT
>contig10
GGTGAAGCCGCGTAATGATTCCATCTCTACTATAAGGTCTAAGACGCCAGCCGCAGTCATCACGCCCGGCCACGGTTCAC
TCGGATTAAACATCACCATATGAACCAAACTTTTTTATTTTAATTTTCTACATACATAATAATTTATTGTTTCCAACTTT
TATTTATTTATATATAATGAAAATATAGTTCTACTATTACCAAATTGTGCTACTGTTTGATTGAAATGGGATTCTGTGGA
ATGCTATGTGTTCATTATATTAATTTTACCAATAAAGCTACTTAAAGTCTGAATGAAATGACGAAAAACCCATTGGGTGT
ATTTTGTACAAAATTTATCTTATTATTACACTTAACACTCACACTCGCGCATATGCACTCATGACTTGTTCCATTAGTCC
AAAGAAAGATTAAAAGTCTTGTCCATTTTGACGTGTAGCGTAACAGTGAAGCCCCAGTTCCCTTTGCCACAGCTTGACCG
TTA
>contig11
TACAAACGCACGTACAAGAATGACGTCAATAGATTACACTAAAGTAACAATCAAGGAGAAGGAACTATATACTCCTCCGT
TGGACGAAGTAGCTTGTGTATTGTCGAATGGTTTAACAACGAACTTCAAGTTTGTGGAAGTGTCAGTGGCCGATAGTCCA
GACCTCACTGAACCTCCTTACTATCTCAAATCACCAGGATTGACTGGCGACGCCAAACTGGTCGAGATCGGGGGCCCGCC
G
>contig12
CCCCAGGTCAAACGCGACAAGATATACGACCTGGCCAAGCTGCTGGAACACTTGAACCGCGACCCCGCCTTCCTCGCCGG
CGCTGGAGCCGGACCGTGGCCGTACCTGGGCGTGAACTGCGAGGGTATAGTAAACCTTAGTGTCCGCAACGGTACTGTTG
ACCAAGGTACCAGAATAGTGTCGGTGCACCCAGTAGGAGCGCCCAAGGGCAGCAGCGGCTACCTCCAGCAACAGCTGCCC
AACGACGAGACCAGGACTGCGTTGCTCGGAAACTACCTGCTGACGGAAGGGAAACCCGGAAAGGTAATTAAAGTGGTCGC
GAAGAACCGCACGGGCAAGTCCAACTTTATCACGTCCATCCGAGAGACATTGAAGACTCACTACGGAGACAAAGTCGTGG
GTCTGGGCGGCGCGTTCGTGCTGCGCGCGGGCCGACGTGATGCCGGACTTCTCCCGCGCGCCGCTGTGCTCCGACGCCGC
CGTGGACTCCTGGCTGCACTACTTCGAGCTGGACGCGCCGCTCACTGTCGTCGGCACGCTCGTCACGGGAGACCTCGG
>contig13
CCTGTGACTACTGTCCTGAATACAGGAAGCGTCAAATGAAGTTCGCTTACAGTTTTTCAGGAAAGAAAGTTCTGAAATGT
GCTGTTCAAATCAAATGTGTGCCGTATAATTTGGATGCCTGCGGGTTTTGCGGCTGTTCCTGCTCAGCGCAAGGCGACTA
TTGGCAGTACGAGAATCGCATATTTCTCTGTCGAAAACATTACGCGAGACTGTTCAGGCATTGCCTAGCAAAGTTTCAAG
GCGCTAAGCTGGCAGAATTTAAGTCTGTCAGAGATTGTTTCTTCGCACATTCCCACAATAGCTGTAAAGCTGCTCTGAAG
ATCATGAAGAGTGAAGATATCGAAAAGAAGCTGAGAAAAGAAGCCTATCTTGATTTATATTTCCCTCAACGTCGTTTTTG
TAATGA
>contig14
CTTGACAATTGAAATATAAGACAAGTACAACTTAAGCTATCTAAAAAATATCTTAACGCTAGCGTCGAGATGGTCCTGAC
CCACCTTGCCAGCCTCCACGGTGGCCCCCACCTCTTCCACCTGCTCGTCCTCGACCAGCAGCTTGGGCTCGCAGTATCGC
ACTCTTCCCTCGTCCTGCAGTAGGTTTATTCCCTTGTCTTTTGAACATTGGCGCGTTCTTCAACATGTCCGGTAATATTA
AAAATC
>contig15
GGATTCACAAATCAGCGCCGTTTTATGACCGTAAACGTCCGCCAGATCGTAGATACGATGTTGTAGCATCTTATCCAGCA
ACCAGGTCGCATCCGGCAAGACATCCGTCGTCCCCTGCAAACGGGGGCGATTTTCCTCCATTTGCCTCAG
>contig16
GAATAGGTTTTGTACTTACTATGGAATGGATTGCCGATCCGTCTATCAATATTTTGTTCCTGATAGTTACGAGCGATGCT
GTTAAGAATGTCGCGGATCTGCGTCTTTGCCGTTCTCCGTTACCGTCAGGCTGTTTTGCAGTTGGTTGAT
>contig17
TTGACGACAACCTTTTTTGTTGCTTTAGCTATACGACTCTGCACCGTGTAAGTGAGATTTCGAAATTCTAAATCCATTTT
CAGTAATCTTCCAAAACGTCTGAAATAACGCGCAACCAAAACAAAATTCGGGAACACAAATAGCTTGTTTCGCAAACGCG
TTAAAGCTGCACTATATCACCGAAACGATTCAAACGCTTTCGTATTAATATTTAATTAAAAATAATCAATGACAATCGTA
ATGAATTTTCATTGAGCCGCGTTCGATGTTCAAATAATATACTT
>contig18
TACAAGGGCAATAAAAAAATCATACATAAAAAAACAAGCGTTAATTGTGCCTTAATATATATCTACAGAAAATCCAAATC
ACATTCTACATTAAACAGTTTTTTTTTTACTTTTGACGCGAACCACTAATTTTCAATCATACTTTAATATAAAAATGTAA
AAGTTAATTGAACCAAACAGAACCGTGACCGACAGCAACGTCTAGATATGTTATACGTGAACAATGTTAATGTAAATGAA
CAATACATAGGTATACTGGGTGTTAGGAGACCGCTTCCGAAAACGAAGTCAACCGATAGTAAACAAAGTAAGCTTTGGGA
AGCGCCGTCGCAGTGCCGCGTCGGTATGCGTGTAAAAGAAACGCCGCGCCCGGGCGTTCATTGATCCGAGCATCAGCTGT
TTTTGACTTTGTGTTTCATTGCTGGTTCTTTTTTTTAATAAAGTAATGTATTTTTTTTTATAAAACTATCCTTTCATTTA
GCTGTACTCACACGAGACAGCGTAAATAATTTTAATAAAACGTTTTTTTATCAGGATCGATTTTTTTTCCCGTCTGTCTT
CGTTTTCGGAA
>contig19
TTAGATTAATGTCGCGTGTTTCTCTTTGAAATGTCATTATATTATTTTTGATATTTCAAATGCTTCGAAGTGTATCTGAT
CTTACAAGACTATGTCATAATTAATGTCGTGACAATAAAAACGAGATTTGAAATTGTAATATTGGTTTTAATTATGTCAA
AGACACGCACGAGTGACGGAAAAATATAATTTAAAAATCGGGAAAACTTA
>contig20
GAAGCATTTCATAGAAGAAAAATCACTGGCCTAAACATTATCCCCTTTTTGCCTGGTTTTTGACCATTTCCGCGATTTGT
TACACATTGAAATATCACTT
>contig21
TTCATCAACATGTTGATGAACGACACCACATTCCTACTCGACGAGTGTCTCACGTACCTGAAGCGCATCCACGAGGCGCA
GGAGGGGGCGGCGGGCGGGGGGGGAGACGCGCGCCCGCACGCTCGCGCAGGACGAGAGGCAGTGCCGCTCCTACCTCACG
CTCGCCAGAGAAACGGTTGACATGCTGGAGTACTTGACGGTGGAGATCAAAGAGCCGTTCTTACGCAGCGAGCTGGTGGA
CCGGCTCGCCTCCATGCTCAATTTCAACCTGCAGCAGCTCTGCGGCCCCAAGTGTAAAAACCTTAAGGTCCGCCGGCCCG
AGAAGTACGGCTGGCTGCTGAGTCAGCTCGTGGACATCTACCTGCACCTGGACTCCCCGCAGTTCCACGCCGCGCTGGC
>contig22
CGTAAGCTTGCCTCTTAAAAATCTTCGGTACTAAAGAGAAAAGAAAAGAAAAAAAAAGACTGTAAAGTACAAAAGCGTTT
TGATTTTCGATGCCTCCAATAAACACTAACTACTCTAACTCAAAATATTGTAATTTTCGTTTTTCACGCAAA
>contig23
TTCACTCGAAAGTCTGGAAAAACTCTACGACCATCTTAATTACACCCTGACGGACGATCAGGAACTGATATGATGTGCGG
GTTATTTCCGATGAAATCCA
>contig24
TTACGGGCGATATCCACACGGCGTTTAAACTCTGGTTCTTCAAACCACGTGTGCTGAAGTCCTCGACCGTAACGCCGCTC
AGTTCCTTATATGATGTGCGTCCGGCGATCGATAAGGGCAGTGCATCCCATTTATCAATTCATTTATCAA
>contig25
AAATGTGGTGTAGCTGAATGTATTATCAATGTACAGACCGCGCGTGAGCTCAGATGAATCTGTGGCTGAGGATCTTCACA
CCCCGCACTCTCCCAGTACTAGTGTCGATCTTAACGTGAGAGTGCGCTCACCGACTCGTCTTTATTAATTTTGCGATAGC
AGTG
>contig26
TGACGTCACAGCTAGCAGTTCTAATAGTTCTGCTATTGACGTCATTCACGTAAAACTATCGTCACTAAACCGACTACAGA
TATTATTATTATTATTATTTTTATGCTTACTCGAAATGTTTGGCAGGAAAATTTTCGATAAGCT
>contig27
ATGTATAGAAACATAAAATAGATATTTAAGTAGTAGTAGATCAGGTACCAGGTTTTTTGCACTCAGATATCAAGAGGGCA
AAAAAAAATTTTTTTTTTTCGTATCTTCACTTCATCTCTTCTTTTTAGTTTCATATCTTTCTTTACGGTAAATAAATAAT
ACATTCTTACAAACTATAATAATATACAAAATCTATTTTGAATATAATATCTTTATGATATTGATTCATCGA
>contig28
AAAATATCTAAAATATATAAATACGATACTCTATTAGCAAACGAATGTCAGCAGTTTTTTTTAAGTAAACTCACTATTTT
TATCTAATCAACACAAAAACGTGTCCTTGTTTAGGTACTAAGCTGTCTGCACACTATATACACTAACAAAGAATTCTCGT
TTAAGACAGATCTCAATTTTTTTAATTAAACTTCTTTCGTTTATGTAGTTACCATATATGAGGGGAATGTACTATTCTTC
ACACAAAAAAATATGATGTAACAGTATCGAAAGACGAACAAAACTCACGCAATGGCCGGTGCTATCACTAATAATAGATC
AGACAATCAATTAGCACATATAGAGCTATGAAAAAATCATATCAGTAGTTTGTTATAATATATTTTGATATAATGGGGCA
GCTTAATAAAATCAGAAGAAAGAAATTGGAAGTGTACTTACGTCGAAGCGATTCTCAATATGTACAGGCAGTGACAG
>contig29
TCACTCATCAAAAATACAAGTTTTGAGCATAATTGATATGATGCGGTACGGGTCTGCGTTAGCTGCGGGTCGCCTATCTT
CTAGATAGCCCCGCTTGTCCTCGGAAACTTGCCGAGGTATCCTGACGCAACAACTCCGATTAGCCACACCTGCAGTGAAA
TCCCTGATGTGTGGCATTCCATTTTTTCC
>contig30
TGGAGTCGCTGAAGAAGGACTTGATGTATAACGAGAAGGAGTGCAAGAGGCTGCAGGAGCAAATCGAATGGGTGTCCCGG
AGGCGGGCCGAGTTGAAAGAAGAGGGGCGACGCATCTGAACTGCAGCGAGGTCGCGGCCAAGATTACAAGATAACAGAGA
AGCCACACGTCCAGCGCTCAGTCACCGAGCTGCGTCACAGAAAGGAGCCGCATCTACCGCGACCGAACCCGGCTGCGTCG
TTGGTGATAAAAACGTCACCACCGCAGACGTCTGAAGCGATCGTCACGCATTTCGAC
>contig31
GCCGAGAGCGGACTCCGCCTCGAGCTCAAGGTGAAAGAGGAAGAGATAGACTTGCTCAAGGCGAGGGTCAAGAACTTGGA
GACGGAGTTGCAGGCGGCCCCGGCCAAGCCCGGGGGGCCCGGGGGGAAGAACCAAGACATCATCAACAGCATCAAGCTGC
AACACGAGGAGCTCCTGAGCAAAGCGAGAGGCATGATCTTC
>contig32
CATCTCCAAAGTGAAGAGTGTCAATCTCGATTCGTGGACTCCGGAGCAAGTGGTGTCGCTACAGCAAATGGGAAACAGCC
GCGCCCGGGCCGTGTACGAGGCGAACTTACCAGACTCGTTCAGGTACCAGACTCGTTCAGACGTCCACAAAACGACATGT
CCTTGGAATCGTTCATACGCGCCAAATACGAACAGAAGAAATACATTGCGAAGGAGTGGGTG
>contig33
CGTCAAGGAGAAGCTGATATAACATCTCCAGACTATCAGCATAGGTCAGAAAAAAAAAACAGATTTTTGTCACAGGTTAG
AGCCCCGTGAACTCACCTACTCTTTACTACTAAAGTATTTTCTTAGGTTTTCGCGAGTCAAAGACATAATTCGAAATATT
TGTACGATTTATTCTCGAGTTCTTATTGAGTGCCATGTGTGTCATCGGTGCCCTTCG
>contig34
GCGGGTCTGCTGGCCAGCGTGGGCGCCTTGTTCTGCCGCTCCCAGAAACCCTACACCTGTCTCCTGGGCAGAGTTCTGGA
CACCGATCTCTTCCTTGATACGAAGAGATACAGGGCCGCAGAAGAGCTGCCGGGCATCAAGATATTCCACTACTGCGGCG
GCTTGAACTTCGCCAGCAAGAACCTGTTCC
>contig35
CGCTAGATGGCGTTAAAACACAAAACGATTCGTTTCTCGTTAGAACCGTTCTGTGAAGATAGCAAAGTTACTTTCACACA
CCAACAGATGGCGCTGTTCTAAAAATATTTACGCGACCTTTTATGATGGCGACAGTTAAAATCTGGCTTCATATTAGTTT
TACAAATATATTTAATAGGTTCATGTTCGCTCAATAGATCAACACGTGTCACCACACTAGCTCCGCTCGAAAAGAAGATC
GTAATCACAGTTTACATTGTACAAGGATTACTCCATTTAATACATTGATTGAGGCGAAGAATTTGTAACATTAATTTACA
GAAAAACATCATTGAACATACTAGATATTATGACAG
>contig36
TTTGCGCAAAAGCAAAGAAAAGTGTTTGTTAAATCGGCAATTCATCGCCGGAGTAAGTATCTACTAACGCTGAGGACGGC
ATCGCTAACGCCAGCTTGGA
>contig37
GGTGATGCTGCATTTACGTTGGGCAATGCCGGAGGCGTTGTTGATATCGGTACGTATGAATATACCTTGCTGGATAATGG
CAACCATGGGTAACGCCAGT
>contig38
ACGCTACTGCGTATCGCCTCGATCCGAAGAACAGCGATGCCGCACTGGGATACGCTGAAGCGTTGACTCGTTCATCTGAT
CCCAACGACAACCGCCTCGGAGGGCG
>contig39
CGGGGACAGAGATCGGAAAGAACATGAAAAAAGAAATATTCGCAATTCGCCAGAACAATGGGAAGATGATGAGGTACCAG
CACCACCTCCACCGCCTCGTATTACCAAAATATCTATTGGCTTCAATAAACCTAAAGCTCCCATTAAGATGAACCTAAA
>contig40
CCGGCTACCATCCAGACGCGGACGGACTGTGCCGGGACATCGACGAGTGCGATATGCACCAATCCTACTGCGCGGGCGGC
CAGTGCCGCAACACGGCGGGCAGCTTCACGTGCGTGTGTCCCGAGGGCACGCGCCACGAGCCCGAGCTGCAGCTGTGTCG
GGACATCGACGAGTGCGAGGAGCTGGCGAGCCCGTGCGACAACGGG
>contig41
CAAATAGTGACTTTCATACCGGCCGGGCCAGTACTATAATGTTCAATACTAATTTTTCCATGTTTGGCTATTTTCATTAT
ACTATTGGAATTTATAATTACTTTTTGTCCTATCCGGTAAATATTTCTGAGTAAGCCGTGAGTTACCATTTTATTTTTAT
TTTTT
>contig42
GGTCTACTGCGAATGTGAAGAGCCGCAAGTGTGCGTGGAGTCGGCTCGTCCCAGTGAGCCGCACCCCACGGACTGCAGCA
AGTTCTACGAGTGTGGCCCCTGCTGAAGAACTGTGGGCCCGGCACGTGGTACAACCCTCAGTCCATGGTCTGCGACTGGC
CCGCCGCTGTAGCCGCTGTCCGGTCGGACTGCGCCTTCACCACCCAAAAACCCCAGGACACCAGTCCCCCAGTGACTGTC
ACCAGCGAAGCTTCTTCAGAACCAGTGAGCACCACATTAGCGACAACCACATCCCGGTGCCCTCCCGGGGAGGTCTACCA
GGCCTGCGCCTACAAGTGTGACCGCCTCTGTGACCACTTCAAGAAGACTCTCATTGCGAAGGGCAGATGCATTAGCGAGA
TGTGCGTGGACGGATGTGTGGATGAGTCCGTGGCCAGCAATGGGTGCGAGGGCTCCTCGCGCTGGCGAGACGAGCGAACC
TGCGTCCCCGTCAAGGACTGCACGTGCTACAACGACGGGCAAATCGTCAAGCCAGGAGGAGTGACGGAGTCCGGCTGCAT
CAAGTGTCAGTGTTTGGACAACAACCTGTACTGCGACTCTAAGGACTGTGTCTCGTTGAACATCCCTCACCAAGGGTCCA
CCCACCTGCCGTACATCGTGCGGCCGGTCAGCACCACGACCACCAGTACGACCACCACTACAACCACCACTACAACCACC
ACCACAACCACCACCACTCCTGCACCGACTGAGACGACCACCGAGACTACGGTGCCGCTTATAATCAAATCGACCGTGTC
TCCGCCCCCAGAATGTTCGCCGGACAACTATATAGACTTGGTAATGGGAGACGAGCCTCTCCCCGACACAGCGTTCACCG
CCAGTTCAGAGTTCAGTGAGATCTTCGCTCCGCACAACGCTAGACTAAATCGAGGACCAACGAATTCTGGAGCCGGCAGT
TGGAATCCTAAAGTGAACAATGACAAGCAGTACATACAAGTGGAGCTTCCTCGTCGGGAGCCGATCTATGGGGTCGTCTT
GCAGGGCAGTCCCATCTTCGACCAGTACGTCACCAGCTACGAGATCATGTACGGAGACGACGGCAACACCTTCTCGACTG
TTGACGGACCTGATGGCAAACCTAAGATATTCCGTGGCCCGATTGACAACACTCATCCAGTAAAGCAGATGATAAGTCCT
CCCATCGAGGCCAAGGTGGTCCGCATCAGACCCCTGACGTGGCACGATGAGATCTCCCTCAGGCTGGAGCTCATCGGATG
CGCGGAGCCCCTCACCACAGAAACTTCGGAGCCTACTCCCACCTCTGAATCACCACTACAATGTACGGAGCCGCTTGGGT
TGATCGGTGAGTTGCCGCTAGAGAACATTCAGGTCAGCTCCAATAGCGAGGAGAAGGACTACCTTTCCATCAACGGAAAC
CGAGGCTGGAAGCCGCTGTACAACACGCCGGGATGGGTCATGTTCGACTTCACAGGGCCCCGTAACATCACCGGTATCCT
CACCAAAGGCGGAAACGACGGATGGGTCACCTCCTACAAAGTCCTTTACACCTCAGACTTCGAAACTTTCAACCCAGTCA
TCGACAAAGAC
>contig43
CGCGAATCGAATTTTATCGGCTGATTTATACTGCCGTTTAATGGTGTGTTGTGACCGGTTTTCGCGTTGGACTCCGGCTG
TATATTTATTAGTGTAGACTGAAATATCCAACGCGCAAATGTCACTTATTTTTCTTGTAGCGCGACCAAGGCAAATAACA
C
>contig44
CAAGATTGAAAAGGCTGAATACAGACAACGGTTCGAAAAGGAAATCGAAGCTATAGAAGAGCAATGGCGAACCGAATCGG
CCGAGTTAGTAACGGCCGTGGCGAGACTTCAG
>contig45
ACGAGAACAAGCGTCTCCGGCGAACAATAAACGCGCCTGCGGACGGTACAAGCGCACCGCCGTCTCCGGCACGTGAACAC
GATCAAGAAGTGCTGTCGCGACTGAGCAGTACCGCGGAGAAACAGC
>contig46
TACAGTAAAATAAGTTAAAAGAGATATTTGCGCAAACTTGCTCGTACTTGGGAATGCTTTCAGTCGTTAGGGTCGCGATG
ACTACAAACTACCCTTTTTTTCTTTTTTATTGCTTAGATGGGTGGACGAGCTCACAGCCCACCTGGTGTTAAGTGGCGCC
ACCCACCCCACCCTCCACGGAGTCTACACGGTGTCTAGTCGTCTTTAGCGAAGGGATTATAGTTGGAGTCGTAGTCGTCG
TCTCCCGCGAAGGGGTTGGTCGGGTCGTCTCCTTGTTCGTCCGCGAACGGGTTCTTGGACTCGTCGTAGTGCTCGTCGAA
GGGGTTGCTCCCCTCGAGCTTCGTTACTGGAGGTTTCGAGGTTTTAG
>contig47
GGGGAGCCCGCTGGGTAAGAGTATGTGGGTGACTCATTCGTAGATGTAGACGGGGAGTCTGTTGATACTGATGACGTAGT
TGACAGCTGCGATTTCGAAGCTGGACTGTACAGGGAACTGATCATTTGGTTCATCCGCTCGGTCAGGGATGGCAGCTGTG
TTTGCTGTAATTCTTGGAGAGTGGCGTTAGTAACATGACAGCAATCGAATAGCAGAGTGCTCAATAT
>contig48
ATCCTGCCGGCCTCTTTCTTCTGCACGTCGAGCCTCCGCTGTGCAATGTCCAGGTAGGCCTGCAGCTGCCGCGGCATGAG
CGCCACGCGCAGCGCCGCCGCGCACACCACCAGCACGATGCGCAGGGTGTCGAAGGCCTGCGACGTCATTAAAGGTTTCT
CCATCCCGCTGAATACTCGAGCTGTGAGGTAGTGCCTCGTAATTGGACGCACCCACAACAGTACAAGTATGAACGGCAGA
GCAAAATTAAAATTTAGCAACAAATACTTTATTTTGTTTTCT
>contig49
GTGGTGGCCTCGTGGACGTGCTCCAGAGAGCCCGCGTACCGCGACACGTCCGTGGAGGTGCCGCCCATATCGAAACCTAT
GACCGGCAGGCCAGTTTCTTGCCCAGAGAGGATGGCGCGCGAGCCGTTGAATAAATTCATAGGAGTCAAACCACCGTCAG
ATTGCATAAACAGCACGTTGGCGTCCTTCAGAGAATC
>contig50
TATAAAGTTTGATTTAAAAAATAAAAAAAGATAAAAGGTAAATTTTACTAAAGCGTTTCTGGAGAGTGCTGGAGCTATTT
ATTATTAGTAATTACATATTTAACTTTGTCGTAAACTCTGAAATTGCATGTGGTAATATTAATCTTTCG
>contig51
GCCAATTTTGCTTGGAAAGAACCTTGGATGTAAAAGCCAACTAGGTTTTTCTTCTAAAACGCCTATATCCACTTTTCTGG
GCTCCATTTAAACGAAAACTGTGTTATATTAAATCCAATTCAGTATTTTTATGTAGTGTTAAAAACGTTTTTCATTTTTC
AAGTAAATTAAACAAATCTATTACACTCGTGTGTTACTGCTATCTAATCTATCTATATTATGAATTTATGAGTATCTATG
AGAATCGCAACACGCACATTTTAGGTTAGTTTATAGGCTTATTACACTTGGCT
>contig52
TCAACCGCATCCTCAACCCGTAATGTAATCTTCACTGTGTTTAATCATGATGAGATTACCGTAGCCACGCAGCTGGTTGC
CCACATACACCACCTTTCCT
>contig53
AAAAAATCTTAATAATTATTCTAACTAAACGTTTTGTTTTATTGCGATATATTATGGCGGAGTGAATATATATTTATAAC
TCCTGTTGTGGTCGGTGTTACGTCAAATGTGAACAAAAAAAAACCAACGATTATTATTTTTATTAAAATTATTACCGCAT
CGCTAATTTGGATTGCTTCTTCTGTTCGGCATAACGTAGACCACTTCACTTTCGCTTCTAATATGCTCCTCGTTGGAATA
AAATCACTAATTACAACTATAATTCGTGAGACAAAGGCTTTGTTCGTCGGAAGCATCACGCTCCGAAGGGACCAGCGGTG
TCGGAGTTTCGTAAGCCGTGCTCAAGGTAGGGGCCGAGCGACGATTCCCTTCAACTTTATCGATTAATTTTATCGATATT
CTTAACTTTATCGATATTCCATAAACAACTTTCAATATTTAAGATACTGATGATACATAGCTCGGCCCATATAAAACGTG
CCATTAACGTGCGTCAGTTTCGCAACCAGAATCGGACCTGTTTCGTTTGCATTAATCAGATAGTGTAGGTACGTAAAAGT
TTAAATGACATTGACAGTTGAGA
>contig54
TACTGAGTAGGTACATCTGATTCCAGAAACGAAAGAAATATTCCAATTGTTCTGTGTCAAAAATTGTATTAGTTATGAGT
TATATAGATTCCCCTAATTAATCATGTCATGTTTATGTGGATACTGATTCGAAAAATTCCTAAGTGATTTAGTAGGAGAT
AATTGTTTTTTGACATATCAGGCTGACGAACATAAGGCCTGAACCTGACA
>contig55
CATCGCGATGTTGCTCATGATAAGTCGCTAATGTGTCGAGAATTTTCCGTTGCCAGCGAGCGGCAACCGGCGCATTCAAC
AAGCTATAACCAGCCTGAAT
>contig56
CCGCTATCTGTGTCTCCCAGTGCTGCATGGTGTCCCTCTTGGCCCGCAGCTCGTCCAGCTCCAGCTCCATCTGGCGACGC
TCCGCCTGCCAGCGCCGACCGTTCTCCGCCATGGCGTCCAGGTCCTTGGCCAGCTTCCTGTTCTCGTTGATCAGCATCTG
CCTGTCCTCGGAGTCGCTAAGCTGC
>contig57
AGTTTAGCTCATTATGTAAGAGAAACAGTTAGGAAGAATAAGAATAAGCTATGTGTAGATATATATTAGAATAGGTCTGT
GGTTGCGCTATGCGGTTGGTAGACCAAATTGTAACGGTCACCTAATACAAAAATGAGTGTGGACTGTATTTGCG
>contig58
GTTTTAGTAGAATTATATCATGTGCTACGTTAATTTATCTATTTAAGAGTGCTTTTTTAATTTTTATGTTTTGTTTATTA
TTGTTTTTTGTATTTAATTTTAACTGAATTATTGTCAGGCCGGTGGTGCAGATTACCATTAGATTATTACGTTACTACTT
AAGTGTTCAATACGTCTTAATTTTAATCGTTTTAGTTCGCGATTCGTGAAGTTCTTGCGAGTCGTAGGCGTGCTTTAGAA
CACTTTTACGTAT
>contig59
TTAGAAGTTTCACTTCAAAATGAGTTTCATACTTTGAACGACTCATAAATGTGCATTCCATCACTTTATAAAAACGGTTT
CTTTTAGTTTAGAAAAGGACAAAGTACTCATTCTGTCTCTTAAAAATAGAGCGCATATCTTAAAACCAAACAATGGCCCA
AAAAACAATGTTATCACGCGGCCCGCGACGTATGTTTTAATCAGAAAATAGTATTGGATATAAATAGTTTGGATAATAGA
ATTATTTGTCAAAACATAGAATCTATATTTGGTATAATCTATCTTTATTCTTGTAACATT
>contig60
CAACGCAGCAACCGAAGAATACGGCAACATGATCGACATGGGTATCCTGCAGTAACAGAACGCATAACAGCCCGCCAACC
ACCGCCAGTAGTCGATAACGACCTTGCAATAATTTACAGCCTGCCAGCATGCATAACAGATAAATCATAATAAAGATGC
>contig61
GCTTCACGCACACAAGACGAATAATTCGAAACACTATGCGATGTTATTACAAGCGGCACTAGCCATCGGCATGGCGACCC
TGGTTGTTACACAGGACATTGTAGGCCTGAAGTATAATTTTCGCGATGGCTTCTACGAAAATTTCGATCAAAGTAAATGC
GGGGCGGCCAGTGAGTGGTTTTTAGTGGAATACGAATCTCTGAAAGTACGTAGTCCGTTTGTGAATTCTAATGGCGTCAG
AGCCACAGCGTTTAGCTGCGCGACCTCGTTCCCAGTGATTTTGATACCGGG
>contig62
CGTCGCTCCTGATGGCACGCCAGTCCAAGTTTCCTATGTTGCTGATGAAAACGGCTTTAGGCCAACCGGCCCCCACATTC
CCAGTGATGGTAAAGCACCC
>contig63
GGCGCGCAGGCGTCCTGCTCGCTGCTGTACATAGATCAACTCATCGAACAAGAGTTTGCTGGGGATAGGATACATCAGAT
GTGGATGAAGGGCGGCAGCG
>contig64
CGCATCTGCCCGACCTCACAGTTATAACGCCGGTCTTCCACGGGAGCGACCCTCGTCCGATATTCTTCGTGGCGTCCCGC
GGGCACCACGCCGACATCGGCGG
>contig65
TCATGAGCCAGTAACCGGGCACTGCCAATAAAACGTTTATTTCCACCTATAAATGTACGTATATATATGATTTATTTGTA
ACAAGATTATTTTGTTTTTTGATTTTTTTTGATTTGACTTTAAGATGTTTGTTCTAAGTTTTCATTTAATTCATAATTAA
TAACTATTTCTGAACAAAGTTATTAGCGTTG
>contig66
GATCCATACCACAGAGGTCATTCATTCCTTTGCGGATTTCCCAACCATCAATGTCTTTTCTGTTGAAATATGCTTCATAT
CTGTTATCGAATTCTTCGTCACTTTCCACTGGACCTCCGTGTGATCTCCGTACAGATACGGCGCTGACCCTTACGGCAGG
AACTAATGATCTTTTAAGGACATTTGCAAACGCACCTGATGCGGA
>contig67
GCGAAAATTGTCAAAACTACGCCGATTACAGATGATTACGACATCTCAAATACAGTCCTCGGCCTTGGGATCAATGGAAA
GGTTCTAGAATGCAAAGAGAAGAAGTCCGGTTTGAAGCGAGCGCTGAAGGTGCTACACGACAGCGTGAAAGCGAGAAGAG
AAGTTGAACTACACTGGAGAGCTAGTGGATGCAAACACATAGTGGAGGTTATCGATGTATACGAGAACGCTTACGGCGG
>contig68
CGGGTTTCCTTATTACTAGCACTCTCTTCAGTCATTATTTGGGTTTAAAATTTCCTATGTTAATATCTAATAAACTATCA
AAATTACGCCGTTCTTCATAGATTATACACTTAATATATTAGAGACCGTTCTTGGTGGGCGCAATATTATTATTATGAAG
AACGGCGTAATTTT
>contig69
GCAACAACTTATGACATGGAAGGACACCCGATGGATACCCAACGATTCCAATCCCAATTTCATTGGCATTTATCGTTTAA
TCCGATCGTCAACCTGCTACCGCTGGAACAGGACGAACGTATCACCGCGATCCTGCCGGTGACCGAGTTTGAAGAAGGCG
TGA
>contig70
TGAAATTAAAGAAAAGACAGTGCTATCTCTGAGAAACACTCAAGAGGAGGAGCCACCTGATCCCCAGCTGATGAGGCTTG
ACAATATGTTGATTGCGGAGGGTGTAGCTGGACCAGGGAGGTGCGGGTGCTGCCGCCTCGGCATCTGCTGCGGCCGGTGA
ATGGGATAATGCCATCGAGCACTCGGACTACCGTGCAAAACTGGC
>contig71
TTTTTTCAAAATAAAGAAATTATATTTTTAAATAATAAATTAAGAAGTCTTTCACAGTCTATCGAGCGGTTGATTGTAAA
TAATCAAATTGTTTTTTTTTTTCTTATTGTCTTTTTTCTTTTTATTTCCCGTGAGCGATGGTCGCCGCCTGCCCCACCAC
CGCAACAGCTGGTCCAGCCTTGATTATCCCATC
>contig72
AGCCTCGACCACTTTACCTGTCATTGAAGACGGAACGGTACGGGATTCCAGCTCAAAGACGTTTTCAATCAGCTCGTGTT
CCTGTTTACGTAACACGCCCGCCAGCGCACCGGCTTCCACTACCGCGTAGATGTCATCAGAAGTGATGTCATCTTTACGT
ACC
>contig73
TTTTTATTTTTCTATCTTATTTTAAAAACTTTCAACGCCTTTTTTTTTAAATTTACTCGGTTGCTACTACAGCGCCACAC
TTATTTAGCAGATTTTAATGGACACTTTTTCACAACAGAGACGGTTCTCCTTACCTGTACCCTGCTTACTTTTTCTTTTC
AAACCACGCGCGTTCAAGTCTGTATAATCTATGGTGCAAGCTATATAGTCTATGCGGGCACGCTAAGTCTGAACCACGTG
CAGATATTGCTTGATGAAATGTTCGTGTTTCGAGACTTGTGTGAATGTTGTGAATGTGTTTGTGTTGCA
>contig74
CAAGAAGATACATTGTAGTAGCATAGTGCAAAATGCTGGCTCACAGATAACATTAAATTCCAGAAATTCCAGAAATTCCA
GAAGCACGTCAGCCACGTCA
>contig75
CTAACAAAGACAATGATGAAGAGGTGGAGCTGGTCGAGACGACAGCGGAGCCGGCCCCGGGCCCGTTCTCGCAGTGCAGG
CTGTTCCTCGCGCAGCTGGGGGCGGAGCCACGCGTACCTGCTGCGCCGCACCGACCGTTTGTTGCGGGAGCTCAGGAACC
TCGACGCGCAGAGATGTCGTGAGACCCACAAAGTGGCGGTCATATATGTTGGAAAGGGACAAG
>contig76
CTAAAACCAGGAAAGAGATTAAGAAGGAATATGATCCAGATGACCCTACAGGCATAAGCCCATCAAGCGGAGAGAAAAAA
CCTAAAGCTCGAGTAAAGAAAGAGAAGCCAGAGAAAGCTGAGAAACCTGATAAAGTTGACAAAGCTGAAAAAAC
>contig77
GGCCGCCGCTCGACGGCGCCTCGATGCCGTACTGCTTGTTGAGCTCGATGTTCTGCCGGTCCAGGTTCGCTACGAACTTA
GTCTTCGCGTCGATCAACGAGTTGATTTTCCCGAAGACGAACCCGAGCACTGCGTTCTTGACGCCGAACTTTGCCTGAGT
GATGCCCTC
>contig78
ATACAGGGTGTTACAAAACTATCCGTAAAGACGTAAGGAGGTTAAATGAGGCCTTATAACGAGTCCAATCAGAATATTAA
AAAACCGTAGTAACGCTGTATAACATAGCCCAAAAAAATAAAAAAATAATATTATTTTCACTGGTGTACAAACCCTATTT
CAGTAAAAT
>contig79
ATCTCACCAATCAACTAAAATACAACGATACTCACGCCTACGAGTTATTTAGCGCCTACTGTTCGCTGGTGTATGTCACG
CCAATCCTCGGTGGCTTTTT
>contig80
TCCACCGCTATGATTTCGTCCCAGCCCAGGAAGTAAGTTTTGAACACCTGTGTCTCGGTGCCTTCTTGGAGACGCGTGAC
GAGCGCGTGCGGCGGCCGCGGCACCATGTTGAACAGTTCCTGCGGCCGGGAGGACTTCTTACCGAACCAGACGAAGACGT
CGAGGTGCGCGTCGAGGATGTAAACGTTCCTAGTGGCG
>contig81
AACACTAAAAAATATCATAGGGCAGAAAAAAACTTAGCTAAAGCACCGGACGTGACTTTAAAGAATAGGAACATATAGTT
AGGATAAATATTTATTTATCATTAAACAGTATGTTCGTAAAAAATATATATATTTATATATGTACGAATATTTTGAAATT
GGCGTTCAATTAGTTAGATGTGTGCGTGCCTACAAAGATTCATTGGACGTAATTTTAATTTATCAAATGTCTAAGTGCCG
TATGGCATATACATATATATATATATATGTATTGTGTGTGTGTAATTGAGCTGAATTTTGTATGTCTTTAAACAATAGAA
AGATATGAATGTATCGG
>contig82
TAATGTGTTGTGTTTTGGAAGGATAGGACAATAATTATATCATACAATCACAATACAAAAGCCTCACATTTGCCAGGTGC
AGCGTGCACATTGTGATATCTATTGTTGATTGAAATTTGATAGAGAATACTCAGATTTCTCATATAAAGACTCAACTTCA
AAAAAATAAACTAAAAATATAATGATTTACCTTATCA
>contig83
TATTAACTCCATGGTTCCGGTAGAATCGTGGTTTCAAGATCCGACTGTCATTTTTATTTCAAAAGCGAGTCATTCTCCGG
TGCTTTCGGTTTTCGTCTATTATTCAAAAGTCTTTAGTTTCAACAAGATGCCTCTGCAGATGACCAAACCCGCTCCCCAG
TTCAAGGCCACGGCCGTCGTCAACGGAGAGTTCAAGGACATTTCTCTGTCTGACTACAAGGGGAAATATGTTGTGCTGTT
CTTCTATCCTTTGGACTTCACGTTCGTGTGCCCGACGGAGATCATCG
>contig84
GCTTATTCATGAACGAACTCATACAGATGAGAGGCCGTATTCTTGCGACATCTGCGGAAAGGCTTTCCGTCGGCAAGATC
ACCTAAGAGATCACAGGTACATCCATTCTAAAGAAAAACCTTTCAAATGTCTCGAATGCGGAAAAGGGTTTTGTCAGTCA
AGAACATTGG
>contig85
CCCGCTTTTCTTTGTAGGATCCTCAATAGCGTTGATACCACAGTCTATAACGACGGCTCCAGGCTTGATCCAAGAGCCTC
GGACCATCTCTGGACGACCGATCGCCACCACCAGTATTTCTGCTGTCTTAGTAATTTCACTCAAATTCTTAGTCTTTGAA
TGGCACACTGTGACAGTAGCGTGTTCCCATTTCAGCAACTCTGACACCGGAGTACCCACAATGCGACTCCGCCCGAGCAC
TACCACATTTTTGCCAGCTATAGTGACGCCGGTCTTCTTAATCAGTTCCACGCACCCGGCCGGAGTGCAAGGAATGAATC
CGGACAGATCACCTACTGCTACTCGACCTTCGTTAATTGTGTTTAAGCCGTCAACATCTTTATCAGGCGAGACAGCATCA
GTGACTCGATGAGCGTCGATCGCGTGGTCCGAATCAAGGGGCATTTGAACAATGATGCCGTGAACGGAAGGAGATTCGTT
CAGACTCGTGATTTTTGCTAACAGCTCTATT
>contig86
CGGGTATATCAAGGTTTGGCTCATGAGAAACTATCTGCGGAACGAAGAGGTCCACGTCTGTATGCCGAAGCTACGTTTAG
AGTTTCCGTTTCTATGGCGG
>contig87
GCTAAACTTGCTGAGTTCTACGTCCAGAAAACGCAGAGACGAGGCAATCCTGCCGAAGCTGTTGCGACTTTCAATGTCGA
TCGGAAATCGTGTAACGAGCTGCGTGCGTATCTAGCGAACATCGCCGAACAGTGCACCGCAGCGGCGACCGGCGAGGAAG
CGCCGCTACCTTCCGTTGTTGTGCTCGACAACTTGCAACATGCGTCTGCTTTGGGAGACGCTTTCGCCGGACTTTTGCCG
CCCGACAATAGAAACATGCCTGTCATTATAGGAACAATGTCTCAAGCGACGTGTAATACAACTAATCTCCA
>contig88
GAAAGTTTCTGAAGACCCGAGCTTAAAAGAAGGAATGGAGGCGGACGTCCACACGGCCACTCCGTCGCTAAGCAACGCGG
CGGCCACGTGGGCGGGCTGGGCC
>contig89
CTACGATGTCTTCAGGCATCTCGCACTTGAGTTCCACAATAAGATCGAATGCTCGTTTATGGAGAACGTAGTGTCCCTCT
GGTTGACCCTGAACGGCTCGCGCCTGGTCGATGGCCACGCTCGCTGTGCCCGTGGACAGGCCGCGAATACGATTGGCGTC
TGATACTGTTACGGCCTTGCTTCAGTCTCTGTGCAAATTAGAAAACGTCTCGCTCCGCTGCTGGGTATTATCCATGCAAG
CTTTGGCGTGGATC
>contig90
AAAAGTGTATAAGTAATTAATGTTAAATAAATAAATACAACCGACTACTACTACGCTACGGATGCTCTGATAAATTCCCC
AGTCTCTATTATACAGACTTCGCCTGCCAGTTCTATGAAATCAGTATAGACTTACCAGGCTACTGGTAATTAGATAGGGA
AAAAACCTGCAGTACATACTTTTGGACAATTAAATGAAAACATATATTTAATAATTGATTTTTTTGTGCTTAAGTGGGTG
AACGAGCTTACGGCCCTCTTAGTGTTAAGTGGTTACCGGA
>contig91
TTTAAAATGCGTGACGAAAACATTACCTATATTGAATACTATTATAAGAAATACAATCTACGCATTCAAGATCCGGGTCA
ACCGCTTCTGATCTCGCGGTCGAAGCCGCGTGAGATTCGTGCGGGTCTGCCCGAGTTGATATATCTAGTGCCAGAACTGT
GCCGTCAGACCGGCCTCTCCGACGAGATGCGAGCTAATTTCAAG
>contig92
GGACAGTTGCAGCAGTGATATCGCGGTATTCTTGAACACTTTTTCGATGCCCTGATCGTGCAGCGCGGACGTTTCGCAGT
AAGCGGCCCCGATGGTGGCG
>contig93
CTCAGGGATTCCAGATCGCTTTTATTGCCGACAACGGACAACACCATCGCCTCTGGAACATTGCTTTGTAGCTCCTTGAC
CCAGCCCTTGATGGCTGTGAAGCTTTGCATGCTCGTTATGTCGAAGACCAGCAGCGCGGCGTTGGCGTTTCTGTAGTACA
TCGGCGCCATTGACCTGAACCTCTCCTGACCAGCCGTGTCCCAGACCTGGAGTTTGACTCTTGCGTTTTCGACGCTAATG
TTGCACGTGAAGAAAGACGCTCCGATGGTAGGTGAAACGTGCTTCGAGAACATCTTCCCGATGTAACGCACGACCAAACT
CGTTTTGCCCACACCTTGTGATCCAAGTACAACTATTTTGGCTTCTATAACCTTCATTTTGTT
>contig94
CGGATCCTGGATTTGCATGACCATGGCGGAATTTTTCATAATCCTGCCGCATGGTCCAAACTGTTGTATTGGGGACGGCG
CGTTCAGGGATCTAGTTCTCCTTTCTTCTTCTTCAATAGTTTCCTTGCTGGGGCCAGCATGTTTCGAATTGTAATGTTTA
CATTTGTTATTCATA
>contig95
CGGGAACAAGACCCCTGAAATCGGCACAGACTCCACATCAAACAACTCGACGGACACGTTCAATTCAAGCGACAACAATC
TGCTTCTCCCCACGCCGCCGCCGACACACAATGGGAAGATGAGCGCCGGTAAGGGACTCCTCGATCTGCCAAAGAATCCC
GTCGTAGGTCCGAGACTTGAGGAGCTGATACTCAACTCAGATTCG
>contig96
CGCCCATAATTGATAGGACTTCAAATGAACATGTGAAAGTGATTTCGGAGAAAATTTGGAAGCAATGAAATGATAGCATT
AACCCTTTTTTTTTTTTTTTTAAATAACCTTGGTCATTGGAATAGGTATCATTGAGATCAAATAAATTTTACACCAAAAT
TTTCATGATTATTTAATACTAAAAAACATGGATAATATGGGAAAATATGCTTTTAAAGTTTGTTTGGCATTTAAGACTAA
GCAATCAGACTCAGAGTTATTTCCGATATTCTATATTATTTTGCAACGCCAGCGTTTAGTTTCGTAGCT
>contig97
GAAAATTAAAACAACCTAATCCCAACATCCGGAGCTTACTGCACAATTTTAGTCTCAAAGCCAAACATACCAATGTGTAG
AACACATAAAGTTCTTAAAAGCTCAAATAACACTTTTTAGATTAATCACTCAATTCGTTTTTTTTTTAATGAATAGAACT
TAAATGTAGTAAGAAGATTAAAGGAATCAACATATC
>contig98
CAAAAACCAAAAACACATGCATGCATTCGCTTGTCCAAAATTATCTAAATGTTTGGTTTTACAGAACTCAAATTCACATA
AAGAATATACTGCTTCTAAAAATAAATTATAGGTATCGTGAAAGGATTTAGAGTTCATTTAAATAAAGTTGTATCTCGTC
GATTTCAGTTGTAACATATTTAATCAAGGAATTATCACTTTTTTTATGAGATATCTACCTCAAATACCATACAGCTCCAC
TTTAAAATAAAGCTTTATTGAAATTTGAATGGTCTTGATCCCAAAAACCGAAATTGTAAATACAATTTAAACCATGGCCA
GAAACGCAGAGAAAGCAATGACAACACTAGCACGTTGGCGTGCGGCACAAGTTCAGGAAGCGGGAGGCCAGCGAGAACGA
CGTCCGTACCTTGCATCAGAATGTAATGATTTGCCACAAG
>contig99
GCGGGCTATCTTTTCGATGTGCTTCTGTAGGTTTCGTACGCCACTCTCGCGGCAGTAGGAGCGCACGAGCGCAAGCAGCG
CCGGCTCCGACACCGCCAGCCGACACAGCCAGCTGCTGCTGGGAGAGCCCACAGTTCTGCCGCGCCGTCGGCACCAGGTA
CTGCTGCGCTATGGCCAGCTTCTC
>contig100
CTCCAATCCAGCAACGAAAGTTTAGGTTCAAAGTCTGAAACAAAATTATTTAATAAGAATAGTTTATTTTTAAGTTTGAA
TTTTTTTTTTATATTAATTTAAAAGGAATGGCGAATAGCAAGATATTAAGTGCCCTTAAGATCTTGAGAAGCCGTAAGGA
ATTATTCATATCCGGTGTACATAGCCGAAAGTATGCCGTTCCAGCAAGCCAAGTACATAC
>contig101
TCGATGTAACGTCTTAGAACACGGCCCCCCCTAGAATTTTGCATTTTCTTGGCATTCAGACTTGTACGAATGTATATGCA
GGTAATCATGGCCAGAAAATGTGCCTTTGCGTTAGTCTCTGTCAATCGCTTACAAGTGACAAGTGGCTACTTTGTCAAGT
GTCAACGGTGCCAAGTCGCAACTCTTTGCTTTAGCTTTAATTAAATGTCTATTT
>contig102
CGCGCGTGCTTATGTCTATATCATCCTCGTCGCCGGAGTTAATGTGTCTGCTTTTAGTATCGCCGTTATACCCATGCGAG
TGCCTCAAAGGGCTCGGGTCAGGGGCTCGGGTCGCACGTGTAGGGCGGGTCGCCGCTGATGTGCATTTTGGTCCCTGTAT
CTCCGAGTC
>contig103
CATGATTTGAAGCAGCCGTGGATCTCAGCCTGGTCTACTAACTCTCTCCTGTCCGATTTACTTGAGGCGCCAAAATACCA
GCCTCAAGTTTCCGGTGCCCGTCGTCCCACCATCAAAATAAATGTACCACATAATTTCATGTTCG
>contig104
AATTAATACATTAAATGGTTATCACTCTTGTTAATTTTTTTGATCATTCGATGGATCAAATGATGGTTAATAAATAATTA
AGCCATATTTTTATATTTTGTGAACAGATTGTAAAGCACTCGAAGGGTTGACTTGAGGTCGAGATTCACGATATCTTCAG
GCCTGGCTTTGGGCTTTCCC
>contig105
GGACAAAGTTCATTAAATACGATTTAACTCGAATGTATTTGTATGGAGCGTTTAAACTATTAAAAGATTCACTCACCGCA
CATCCGGCCCCAAGGAACCTAATTGGAAAGCGCGCAATGGCATGTTTAAATGAAAACGAGATTTGTGTTAAGGCCCCGTG
GGGTAACATCAGAGGATTGACATGGGGTAACCCTTCGAATCCACCAGTACTGCTATGCCACGGGAAGCTGGACGCTAGTT
CAGGGTTCAGACCCCTAGTCTCCCTCCTGCCGGATTCGTTCTATTACGTGGCCATAGACTTACC
>contig106
GAGTTATGTGAGATGCCCGAAGACGACGAAGACGATAATGACCCATCAGAAGACACGTTCAAGTCTGAGGCTTTCCACGA
GAGACTTCAGACCGCGACTCAAGATCTCGGGCTGAAGTTACAATTTCAGCCCATCGTCAAACAGTACACAGAAGCGATAG
ACTGGTTGTCGTCGGGCGGCGAGCTCACAGAGAAGCAAGTGTACAAGCGCGCGGTCGCGAGCCTGGCGCAGGCGACGGCG
CTGTCGGTGGAACTGTACCACAAGGCCGGCGAGATGCTGCTGGTGAAGCCGCGTCGCTCCACGGCAGACGAAGCTGACGC
CCTCACTCAAATGACCGCGGTACTGACCAAACACGTCAGTGAGTTGGCGACTCTCTTCACCGAGAAATTGAATGAATTGC
AAACAGAGAATACGGAGCAAATACATAATTACATCACGAATATATTTTTAGAGGCCGG
>contig107
CCCAGCTTTCTTCACTTAATTCACCGGTCATTACTTCCTCTTCGGTGAACTGTATGCCGATTAAGAATGTTGGACGAATT
TGTCTTTGTTCAATAAATTCTTCCAATTTAGGGGGCGCAAAGAAACCTGGGACGAGGAAGTCACTTCTAGGGCTGAACTG
CTCC
>contig108
TTATCCCGCAGGCCACGACGAGTTCAGCAGGACGTATCATTGCTTCACGGTAAATACGGTACAAACATTTAAAAAAAAAT
CACTGCATTCCGCTCCATTGCACTTTTAATCCAATAAACTTATATCTGTCAGAACAATTCAATTAGTTCTACCGGGCATC
GTTCTCGTCGAACCCGT
>contig109
CTTCGATCGTTGGTTTCCTGAAAGTTTTGAGCAGCAAGCTTGAGCAGACTACGGAGACTGAGCTCATCGCCATCGCAGCT
GACGCCGTCCAGGGCTGCAGCTGCATTCCGTACAAAGCGAAGGCTCCACTCGCCAGCGGCTCGCCAGCGGTATCCCTAGC
AGATTGTAGACGGAAGCGAAAAGGAAGTTCAGCCTGACCCTCC
>contig110
CACGTTTACAGCAGCAGTAACCCACCTTAGCGAGAAGGATCTCGTTGAGACTCTGAGTGACAGCGCCCTTCTTTCCACGC
ATACTGGGCGCTGTTGCTTTTTTGAACCAGGAAACAGAACCGCTCCGAAATTCAGCCGCTGAAAGGCCGCGATTTTGGC
>contig111
GTTACTGAGGCGAGAGATGCGACTCGAAAACATTGCTGTGCAAGGCCTTACAAAACGAAGACCAAGTTGACTATTGCGGG
GCTCGTCGTTCTCGTTATTTATTTCATCAGGTCTGGCCGGTTACTTCATAGGCGGTGCAGACTACAAGGCGGCACATCGT
TTGGCGAATCCGCCGGACCCTATAGAACCATTGAAACCTTCAGCATCA
>contig112
CCATATCGCGGTTAATATTTTTTTCGTCACGCGCACGTACGGTGCCCGTAACCTGAATGCAGAACTCATTACGCAGTTCA
GAGGCCAGCTTTAACGCGTCCGCGCACTTTACCCATTTCTTCCCATGCAGTGTAGACATCAATCGCGCCGTCATCATATG
TCACAACGTC
>contig113
TAGGTTAGAAGTAAATTGCGTGGGCTCAGTGGGCGGGGTGTGCGGCGTTCCTCAGCAACAAGCGCCGTTGCAGCACATGA
TGCAGCCGCAGCAGCAGCAG
>contig114
CTCGAACGAAAATCTGAAGTAAAATCAAGTGGCAGATTTCCAAAAGAGTGACAAGTGATTCTATTTTCTTTCTTTCCCCG
CCCTGAGGCCAAGATAACGAGGAGCTCAAAACCAAGACAGGTTCCGAAGATCGGGAAATAGTCTCCGGCGTCGTTCATTT
CTATAGCAAGCTCGTAAATGTGTTGACCGGCGTCAGCGTATCCATTGGATTGGTTGAAGAACGTTGCTCCCCCGGGAATC
AATACTCCATTAATTTTCTTCATCAGCTCCTTATAATACGAACGGTCTTTACCGATCAGAATGGGCACAACCCGAGCTCC
CGATGCTTCAACGTCTTTGACATACGAAGAAGCAATGTAGCTTGTGTAGTTCTCTTCAGGGAATTTTCCATGGAGGTAAA
ACGATTGTTCTTGAGAAAGTACACCGATTATAGGTCTGTCATTTACGACCGAGTACTCATTGCTGTCCACTATCACAGCG
CCTTCGCAATGAAAAACGTACAACCAGAGCAAAAGCAATGCACTCTTCA
>contig115
ATGTATTATTATGGGATTATTGTATTATTAAAATTAATTTCAAATCACGTTTAGACAGCGCATCAAAACAAATAGTCTGT
TTCGTTGATAATTTTAGCTTGCGAAAAACATTCCTCGAGCCACCTCATACCTACAAACGATATGGTATCGACATGTTTTT
TCTTCATTTCATTTAATGTTTCAGAAGCGATGCACTCCGGAACAATGA
>contig116
AAGTGTCTATAGAATATTACAAGGGCGAATGAAAACTACCTACTTGGAGGGGTGAATGTAAACTCGATGAAATATGAATT
ACCTTAAATTGACAGCATTGCTTGACTGTGGTAAGTGTTTTATGTGGGATCATTTGTCGGTGTACGTCTTGATAAGATAC
CCATTTTTTATTTGTGAAATAAAATAAAAGCGGTGTTTATGTTTTCCCAGTAGTTGACATTTTGCGCCATTAAGACGTTT
ATTGAATTATCACCATTGTCTTAACTACCTTTGTA
>contig117
GCACGTTGTCGCCGCCATGTAACCTGTACCCATCATAATCAACAATGACCAATATCTCGGGGTATATAACATAAGGCGCC
TCGCGTTTCTGTCGATTATGGGCCTCTGCCGATCTTTTCCGCCTGTATCTCTTGCCAATGTGGTCAGGCTCCATGAATGC
GTAGTCACTCATGTGGTCAACTTCCGCAGGATCCCGTTTGATGATAACGTGTTGGGCTCCGTTCAGGGCCTCCTGTAGTC
TGTCTTG
>contig118
CGGACATCCATCATAGCCTTGGAGATCTTTTGACTTCTGGAAACAAGTCCGCGGGTTACGACGCGGGCAGCGACACAACG
GACTCGCCGATGTCGACGAATCGATATCTTCAATCAAGCCCGTTATCAGGACGGGCAGGGCACTCATCAACCCCTTCGAT
C
>contig119
GATGCAGGGTCTGCTCGCCGACGGGAGTGCCTCGGATCGGATTCAAACTCACGATCAGACCGTTGCCTGTTTCCTCGTGT
TTCCCGACGATAGTGAGGTA
>contig120
CGCGCCCGCTGCTCTTCCCATACCACGGGCTGCGTTTGTACCACCGGCCCACCAGGAGAGCGTGTCGGCTCAGGAGGCGA
GCACGTGTGTGGCCCGCGAG
>contig121
CCCCGCTGGTGTTCTCCCCGCCTCCAGCGCCCAAGCCGCGCAAAATAAGGGGCACCCATGGCTCTGTTAATCTAGACCGA
TCGGGTTGTTCGTCGAGTAACAGCGG
>contig122
GTCATATTAATTATATAATAACTGATAAATCACCGGGTGCAGAGTGGATAGCATTTTGCAAAGACAATAATCGCGAAGTC
ACTATCCAGACGGTATTCCG
>contig123
TGAAAACAGATCAAAGCGGCCCTGGATAATACTGTTCGGCCACCGACCCATGTACTGCAGCAACTCCAACGACATCGACT
GCAGCGTGGAGCTCACCCGCGTCGGAATCGCCGGAATGTTCGGTCTAGAACCATTGCTGATAGAGTTTGGCGTGGACGTG
GTCATATGGGCTCATGAGCACTCTTATGAGAGATCCTGGCCCTTGTACGATAATGTTGTGTACAACGGCACCGAGGGACC
TTACATCAATCCTGGGGCCCCGGTGCACATAGTCACAGGATCTGCAGGCTGCCAGGAGTCCACGGATCCCTTCAACTACC
CCGCCGCCGCGTGGTCCGCCTTCAGGTCCACTGACTACGGCTACACGAGGTTCAAGGCGTACAACCAAACACACATTTAC
TTTGAACAGGTGAGCGTCGATCGAAAAGGGAAAGTCATTGATTCTCTGTGGATCGAGAAACACAAGCACGAATCCTACAA
TCTTTGATAGCGTTGCGGCTTAATAATAATAATAGTAATAGCACATTAATATAATAATCAAACCGTTAACGTGGTACATA
CGGTCAATAAGAAATCATCAAACTAATCAGAATTTGGACCTTGACATGTTTAGTTTGCAGACATTTTGAAGGTGACGAAG
ATTACATTGAAATATTTCGACAACATCATGAAAGCGCGTTATAATATAAGATAATTCATCGAATAATGATAAGAATCTTA
AAAAAGTGTACTCAATATTTTTTACAAGAATAAACCTTATAGTGTTAAAGTTAATGTGCAATATTGCGTGGTGGACGGTA
TGATGTCATCTGGGCAAGGCGGGTGGGATGTGCGCGTTGTGATGTTCGCGGACTCGGGTAACCACTTACCAACGGTTGGG
CCGTGAGCTCGTTCAACCCTCTATGTGATAAAAATCAATTATAATTTTCTTGCGATTAAATATTACTTTTATTTTTTTAC
AAAATATTTAAGAAACTAGTGAAGTACCCGTCAATAATGTAACTCGGGTATTTGAATAAAGCAGGTTTGAGCCCCGTGAG
CTCACCTACTAGTTATGGCGACGCTGATATAGCCTCTCAAGGCTCTCCGCTTAGGTAGGAAAAAAATAATGAATAAAGCA
CCAGCAAAATATTACTCCTGTTAGAGCAGATATTAGCGAAGTCCCTCAGGCCCTATGAGCTGCCCTACAACTTCGGTGTA
GGGCAGCTCATAACCCTTCGAGGCTAGAAGCTGTGGGTAGGCAAAAAAAACCGAGATAATTTCAAAGAATATCTTGTACA
TTATTTAGCATCACACTACTTTGGAGGACACGGCGGGTGTGCGTATGTGAAAAGGCATTTAGTTTGATCTTGTTGTTTTA
AGTTTTCGTACAAAAATATATTTTGACTAAATACAATAAATATTAAAAAATATATAAATA
>contig124
CTTGCAGACACACTGGTTTGGTCAGTTTTGTTCGTCCGGTATCAGTCGCAGCGCAACCGTCATGGATAAACTACTGTTAT
TAGTTACGTTGGTGTGTGGAACGCAGGCGTTCTACATGTTCGGTCATGAATTCTCAAGGACAAGACTCGGCGATGCCATC
GACAAGACCTCCTTGAAGATTCTTAAGGAATCCTACAACCTAGCTGACGACAAGAATGTGATAGCGTCTCCTCTCGGCGT
GATGCTGCTGCTTTCCTTGTACGAGTCTGGAG
>contig125
CGAAGCTTGTATTAGAAGCGTAGTAACGAAAAATTGTTTTAACGTATAGATTTTTATGTATCCAAAGGTTTTTTTGCATT
AACACAAATCTTACGATAAC
>contig126
TTATGAATGTTTTTGATTTAGTACAGGTCGATATCTAACACTCAAAATCATTGACGCTTCACACTTTATACGCATTAATA
AGTCGATTTATCGACGGTTCGCGCTCTAAGGATTAAGATGGCGCTGTAAGAATGTAAGAATTCCTGAATTTGATATTTGT
CATTCATTACATTTCGAAGCCTAACTGTCATTGTAATAAGGGTCATTTTAGAAGTTCTATTGAAATAATGGCTAAGATAA
TAATTTAAGTTGCGTACGAGAGACTCCTTGACTTTGCTTCTGGTCGTACGAGCGTCGGTTAGTTGCAGGAAACGTCGCCA
GGACACGAAACTATTATCCTTGTTTTTTTTTTTAAATCATAGACAAACAAGATGTATGTGTTTTAGGCTGTATACAGATC
GTTCCCTGTGCCGATATACTAGTAATTTGAATTAAAAAAAAAACAA
>contig127
GCTATCATTCGTGGAGCTTTTACTTCCATCTTTAGGCACCTTCTCCTTCTGCTTACTAGCATTCTTAGTGACTCCATCTG
TTTCTGTAGAGGTTCCCTTTTTGCCCTTATTCTTGGGCGCTGTATTTTTTTTTTTCTTTACTTTGAGTACGTTCACTTTC
TGAAGTCTGCGCGTCTTTG
>contig128
ATTAATTAATTAATTAATGATAAAATGATAGTTTTGTTGTTTATTTACTTGATACGCGGTTGTTTGTGTCGCGCGCGCTG
GGACGCCGACGGACCTGCCTCTACAGCATCATCTTTCAGCGCCGACACAAATACTCTAATATTTACTGTACTTTCCATAA
GAATATATTTAACATAAAAATAATTCAAGAGGGTAGTTTTCCATTAATGGGAAAACTATTAATTTTTTCCTAAAAA
>contig129
CCGGACGGGGGTGACCCGCCTACCCGGAACTGACAACCGTTGTTCTGCTGTTGCGGTACGTCGACGTGGTGGTGATGGTG
GTGCCTGGTGGTGTAGTCGGTGG
>contig130
TTCGATTGTATTGCAGATACATAGATAGGATTCATATATTTTTCAGATTCTCAGCAGAGGAAGCAAGAGATCTGATTCAA
CGCTACCTTACAGAGCATCCCTTGGCCAGCACTTTTTGTTATTGTAACCAACAATGTTCTCATTGTTGGGATCAGGATGC
TCTGTAAGGTAGCGT
>contig131
CCGCTGAGTTCATGAGGATCTGTCAAGGTGGAATGGGAAGACCCAATCTTACACAGGATCTTGACGAGTGTCGCGTCCGC
CCCGACGTGTGCGTGGGCGGGCGGTGCGTCAACACGGACGGCTCGTTCCGCTGCGAGTGCCCGGACGGCTACGTGCTCGC
CCCGGACGGGCTGTCCTGCGTGGACGCGGACGAGTGCGCACTGGACCCGAGGATCTGCGAGACCTGCTCCAACACGCGCG
GAGGCTACGAGTGTCAGTGCAGCCCTGGCTTTACGCAGGGACCGGATCAGACCTGCTCCAATACCC
>contig132
AAACCAGACAACGCCAGGTATACTTGTTAGCTGTGATAGCAATAATAATTTTGCCTGTCAGACCACAATGACTGAAGATG
TTATTCAGCGAATTACTACACACACTCATGAGAACGCCTCCCGTTGCTCAAATACGCGGCTTAAAACATA
>contig133
TCCAGTTGTTCTGTTGCGGGCCCCACCACTTCATCTCCTTTAGGGCACTCTCCAGCTTTCCTGGTTTCGACATGTTGAGT
CGTTCCTGCAGCACCTGCATCAATTTCTTGGAGGAGGGAGTCTGCAAGTTCATGTAAGGTGTCGATGTATTCCTCTGAAT
CGAATTGCGCGAGGAGGTCTGCGATAGAAGACACATCGCTAGCAGCAGGCGAGCCGCG
>contig134
CCGGTGTTACTATGTGCCCTTCAACTTGAGGAAATAAGCTTTTATGATCTTCGAACATGGCAACACTGAGAGCCTCAATA
AGATCTTGTTCGTGAGTTTTCCGAGAGAGTATATGTGAATGATTAACGCGAGCAGATTATCCAAAGGCAAATTGCGTTCT
TTACGG
>contig135
GCGCTTGGGAGTTCGCTGAGGCCGAGAAATATCTGCAAGCCGCCGAAAGACTCTGCGGCGCTTACGAATGGAAACAGTAC
GACTTACTGGTGCTACCCCCTTCCTTCCCGTACGGGGGGATGGAGAACCCGTGCCTTACTTTTGTAACGCCCACTTTGTT
GGCTGGTGATAGAAGTCAAGCAGACGTGTTGATCCACGAGATCATGCACAGTTGGACCGGTAACCTCGTTTAGCCAGAAA
TGTT
>contig136
ATTCCACACAGATCATACATATAATGAAAACAGGACATTTTTAACGAGATCAAAACCTTACTAAGACAACATCAAATCCT
ATTTTTTTTTAAATGTTTTTTTTTATTATTAACTACTGATCTCGATGAAAGCGTAAAGTTTTCAAAAAATAAACATTATT
CGAAGGGCTAGTTCAA
>contig137
AAATTTACCATTATTCATTGGTACAGTTATCTTCGCAATGGAAGGAATCGGAGTTGTACTACCGGTAGAAAATACAATGG
CTAAACCTCAACACTTTCTAGGTTGTCCGGGGGTACTGAACTTAACCATGAGCGTTGTGGTCTTACTATATATGATAATG
GGCTTCCTTGGATACGTCAAGTACGGAGACCAAG
>contig138
TGTCATTGTTGCTATCATTTGCAAGCTCCTCCTTGATTATTTCTACAAAGCTATTAGCCTCCTCCAGCATCTGTTTCAAT
GATGCATTTTCCTCCTTCAGTTCTTCAATAGTTTTTCGTAGTTTCTCATTTTCATCTAAAGCATCTTGTAAAGCCAATTG
TCTTTTCTCAGCTAATATTTGCCAATATTTCTCTGATGCTCCTTTAGGATTTGTTAGATCATCTTCAGAAATCTTAGTGT
CGAGATTGGCC
>contig139
TAACGAGGTCTTAGATAAGGAACAAACACGTCATTTAGAATTGTCCAATATTGAATCATGGATGATGCTGTCGATATTCC
GGGGGCACATCGACGCCACC
>contig140
AGAAATAATATTTTGGACTGATTGTTACGTAAAAGTCGCAATGTTCAAAGCTATCTGCCAGACAGCAGGTTTATCGAAGA
ACCATTTATCAAGGTTTAAACCTGCGTTTTCAACGTACAGTGTTCGCTATGCTGATGTAGATCCAACATGCCGAAAGGAA
GCACCTAAAATTGAGAACGAATCCGTTTTGGCCTTGCCAGAAGAAGCTCGGCATCAAAAAGCACTGGATTCCACTATTGT
AGTGCCAACGAAGGCAGATCTCAGCCCCATTTTAGGAGTCCCAGAAGAACATATTAAGACTCGC
>contig141
ATCACCGCCCATCTGTGAACTGGGGCTTGATACCTCAACCAATTCCGAAATTCGTCTCAATATTATATGTAATATTTAAA
ATCGTACAGTGTAAATCACAAAACGCATACATAATCGACATCTCATCGTTAACAGACTGGTTATTCAGCAAGCAGCGACT
TGGCGTAACCCTAGTATTGTTGATGTCCATTAGCGACCACGACCACTTAACATCACATTGACCGTATGCCTACAGAACTA
>contig142
CATTTAATAATATATTGGATCGCTATAATTACTAATTCCTTATTATTCCCTATATAGTTATGTGGTTATTTACAATAATA
CTATTTAAAATTAGATTCGAGGTACAAATTGATTCGAACCTATTCTTGTTATTAACACAACGTCGCAACACCTGATCTGA
AGACGACCAGTATTACGTAACTGGTCCAGTGGATGCAGATTCTTCGATATACTACTAGCCTTTAATCTCCAACCTGATAA
TTAGCTGTGTTAATGAATTTGATTTCTAGTCTTACTGTAACTTTTGTTATGTTATACTATACTTTTATATTCGATTCTGT
CTTCCGATAGTGATTTTTATTCTCTAGATTCGAACTGAGTCCATGTCCCTCCCAAAACTTTTATATTGAAT
>contig143
GTGAAATACGCCAAATGATAAATCTTTGGTCAGTGAAAAGATTTGCTTATGAATATGTACTTTCTCAGAGAATGTCTTTG
AACTTTCGAAGTAATGAACGAGGAAGCTTCTTGAGGGTAGCGGTCCAAACTCTATTGAATGTTAGTGATAAATGTG
>contig144
CTCACTGCACTGCAGCTTAAACGAGCACAATCACCACCTCATCAACGAGTTCACCATCAAACAGATGCGTCCAGGTGCGT
TTCTGGTGAACACGGCGCGC
>contig145
CGGCGAGGGGCTCGCCGCCGCGCTCAAGCAGGGCCGCATCCGAGCCGCCGCGCTCGACGTGCACGAGAACGAACCCTTCA
ACGTCTTCCAGCAGGGTCCGCTGAAAGACGCTCCGAACCTGCTGTGCACGCCGCACGCGGCCTTCTACTCGGACGCGTCC
GCACAGGAGCTGCGCGAGATGGCCGCCTCGGAGATCCGCCGCGCCATCGTCGGCCGCATCCCCGACTGTCTGCGGAACTG
CGTCAATAAGGACTACTTCATGGCGGGAACGGGCGGCGTGGTG
>contig146
TGGAGCCGGTTGGGCTGGGCGTCGGTCTCAGGTGCGGCGTGGTGGCGCGACCCGCACCCCCGCTTCCACCAGAGTCATTG
CTGTTCTGCCCTGTCAGATCTGATGTCGCGGGCCGCCTTATGATGACAGCCGTTTTGAATACTTTTAGTGACGACTGTTA
AAC
>contig147
GGGATAACAAGTTCAGAACTTCTTCTTGGCTGTTAGGTTACCAGAGGGTGAAAACACCACTACGGCGCCACTCACGTGAA
ACGTGGAGTCGAGATTGAAAGTAGCTATTGCTTTTAAACCGGAAAGCATGGTTGCTTTACGGCAGAAAAGGAGATGGTGG
>contig148
ACCGGGCTGGGTCTGCAGCAGCCTGTTAGGGTTGCTGCACATGACGCTGTAGTTGCCGGGGCTTGCTTGGTCTTCTTTGA
TCTTTTTTTCGAGTTCCAGTCGTCTCCTCCAAGTTCTGTGGATGACGACGA
>contig149
GACGAGTAGGAGCGTTAGCAGCAAGAGCCCCACGGCTCCGCCCAGCAGCCAGCTGATCTGCAAGCCCGCCAGCCCTGCGG
AAGTAACTTCGGCGGGGAAGTGGGTTTGCTCCGACGGGCAGCCGCCGCCGAGCCCGCACTCCTCCTCGCCCACGCTGCAG
TTCGCGGAGCACGCTGTATTATTTCTTATGCACGTTCCATTGGACAGTATGTATCCGGAGTCGCACTCGCACGCTCCGTC
CAAAGAGCACCGGCCATTTTCGCAAGCTCCATCGCATTTCTTGTAACAAACGTTCGAAT
>contig150
GGAACAAATGACAAAATAAATGACAAATTTAACATCTGCTATTAAAATAGCAGATGATAAATGTCTCATTCTTAACTTGC
GTGGAACTTCCTACCATTGTTTTTGTATTGTTTTCTCTTAAATATTGAATCTATTCTATTTCGTGGACCTAAATAACTTT
GTAATTTTATCGCATTCTTGAAACCGAC
>contig151
CATAATCTGCGCGCTGCCGCGTTCGAACATATTGCGATTCTGGTCGTCTTTAATCAGCACGCGTAATCCCTGGGGAACAA
TCTCCATCTCCAGATTCGCT
>contig152
ACGCGCTTTATTACGCAGACCTTCCGGCACTTCATACAGCGGGCCGAGGTGCTGATATTGCTGTGCCATATCGAGGTATT
TTGCGCTACCGAGGGTGTCCTGTTTACCGTGACGCATATTACCCAGCGTGAAGATGCGATTTACCATTCC
>contig153
GCGGGCTATACGCATGCTTATTGATATTTTGGCTTCGTACAACCGTGAAGAACAACGACACTTCTTACAGTTTGTTACTG
GAAGTCCAAGGCTGCCAACTGGTGGATTCAAGGCATTGAATCCACCACTAACTGTGGTGCGTAAATCGCTGGAGTCTTCA
TTGGATCCGGATGAATATTTGCCATCAGTGATGACATGTGTCAACTACTTGAAGCTGCCA
>contig154
CAAATTAGTTTCATGGTAATGTGATTTGTCGAATCCTTGTCTCGTTTTCAATCAGTAACGTCCAGTTTTCAGTCAGTTAT
GTACAAATGTATGTGCTTTTTGACTGTTTTTTTAATATGTAAATTGTGTTGGTGTGCAATAAAGTGTATTCTCTCTCTCT
TTCTCTCTCTAACGCCATACAATATAACGTCTAGTTTATTGTGGCTACATTAAATATTCCAAACACGGTGCGTAGCTTAT
GTTTCCTCCGATTCAAATGTGTCAAAACTTTAACCATTTTACTAACTTTACAAGAATTTCTGAATCGTCAAATGATATAG
CTTATTCTTCTCAGTCGTACACTCC
>contig155
AAAGAAGGCATGACTAAGAGCTCCTTGTGGTACGGAGTTCTCCCCGGCGGTGCCTGCGGTGTGTTCGATCCTAACCAGAC
CAAACCATATTCGAAACCAGAGAAGCCATTATCGCTGGGCTCGCTATCGCCGAATCCGAATCGTCATTCGTCACGTTCGT
TACGTCCCTCCCTAC
>contig156
ATTTGTCTTCTACTTCTGTTCAAGTGGAAGCTCCTCCAGAGACGGAAGCGGATGTTTCAGTGGTTTCATCACCCCCTCCC
CCACCTCCTCCTCCACCTCCCCTACCTATTCTGCAAGCCGCCCAACGCAAGCGGAGACTCAAACGAGCATTGCATCAACC
AGCGGCAGAGACGTTGAAGAAGCGAGCATGCCAAGTGATAA
>contig157
TTAAAGCATATACTAATGACAAACTAACATGTCGTAAACTTCTGAACTCACCATAACTAAGTTTGCAGGGAAAACTGATT
TTTTCATATAAGGGCATAAAATTGCCAGGTAAACGTTGCGTTCGTCGGTGCTCAGTGCGTTTACGTCCGGTACGCTAACG
GTTGGGATGATGGCTGTATGCGCTGTTACAGGGAGAAGGCCGAATCCGATTTGCTTAATCACGGATTCACTC
>contig158
CGCGTTCAATTTACAACTCAAATTAAATACATAATAGAAGTGATCAAGAAAAAACGAAGTTTAGGGAATGTCTTCCCAAA
ACATGAAATCCCGCGCCCCGCGACTTCACCGGCATCAAACGTGTTATCCAGGAACAGGAGGATCGGCAGTAGCTTTTCAC
CCTCCGGCCTACTACACTACTACTACCTACATACCGTACTTCCGAACTTCATTAAAGGTTAAT
>contig159
CGACAGACCGCAATGCAATCTGCGTGAACTGCATCAAAACGTGCCATTCCGGTCATGACGTCGAATTTATTCGTCATGAC
AGGTTCTTCTGCGACTGCGGCGCGGGCACGCTCTCGAACCAGTGCCAGCTGCAGGGCGAGCCCACGCAGGACACGGACAC
GCTGTACGACTCGGCCGCACCCATGGAG
>contig160
GCAGAAGGCCGCGCGCGAGGCGGAGTCGGCGCTGGCCGACCTGCACGACGACCTGGACGCCGAGCGCGCCGCCCGCTCCA
AGGCAGAGAAGCTGCGCCGGGACCTCAACGAGGAGCTCGAGGCGCTCAAGAGCGAGCTGCTCGACTCGCTGGACACCACC
GCAGCCC
>contig161
AAAGTTTCGCCCGGCCTGGTCATGCTGAGTTCATTACGCGCACGCTCTTCGAGATTGATCCAGAAGTGCTTGTACGCGTC
TGCTTACCATTGCGTGCCAACTCCCACGCTGTTTAACCAGTCTGAAACCACATCTTGCGCGCTATGCGCAGTTAAATCC
>contig162
GAAGACCGTCGTCCAACAGGAACAGAGCAGGTTGCGAAGCGGAATACAACTCCTTTTGCTCAAAAGGGAAGGGTGTCACC
AGCTGCTCGTGCCGCAGCGGAGACAACACCTCGTTAGCCTCGAACTGTCCGCTCGCGTCCGTGAAGTGGAACAGGCGC
>contig163
AGTCTACCTAGATTATGGTGAATTGCTACCGCCAGATGTTACAGGGTTTATTCACTCATCGCATCGCGCCAGATCTTCAA
CTTGTTGATGCCGTTAGCCT
>contig164
CCGATGTGAGATTGTCCAGGATACACCAGTTAGCATCAACCACACTCTAGAAGTATTACAGGCTCCGGTTATAGAGAATT
TGACAGCTACCAATGGCGGGTACGTGGTGGAAGGATCGAATCTCCTGCTGACTTGCAACGTCCACGCTACTCCAGCACCT
CAGATTATGTGGTCCAGGGAAGTTGCGAATGTCAACGAGCGACTTCGCGAGAACGACGGAGAATTCACCGGGAACAGTCT
CTACATCAAGAACGTGAAACGAGAGGAATCCGGGAAGTATTACTGCTATGTGTTGAACGCGCTGGGGCATACGCAGG
>contig165
CTTAGAATAATTGTACCTATCCGGTATAGTATATCAGTATAGACGTCCGGTATAGTATACCGGTATAAACGTCCGGTATA
TACACATAATTTGATTCTACAAGCAAAACAGCTGCTCTGGCTGGCAGAGGCGATTCCATACCAATCCTTGACAATTCTTA
ATCACG
>contig166
GTGCTTTAAGATTGGCGCACAGATCCTCAAACTCCACAAGCGACATGCCGTTCCGTCTGGCGTCGCCGTTCAAACTTCCG
TTGACACCTCGTCCGTGCTTCCCTCCATTATCGTAGTACTCCTCGATCATGCACCGTACCTTCCATTGTGGAATCTTATA
TCCTACGCCATCTAGAGCATCCTTCAGTTCCTTCAAGTCGATGTAGCCATTGCCGCTAGTGTCCAGCTGCGCGAATTGCT
CCCGGATCTCTATTAATTCTTCGTCGGTCAATTTTGAATTGTCTGCCATTGTCAGTTTTGCAAAATTCACAAAAACAAAT
CACATGCACATACGCCGCTTTTGCTAGTCTCTATCTCACTATCGCTTCTTTCACTGTTCACTTACACAATAAATATA
>contig167
GCTGAAGAAGGCGGCCAGACAGTCTTGCAACGACACCACCGGTCCGTAGAACCAGGACCGCAGCCAGCTGAGCAACCACC
ACACCCAGGACTCCTGCGCGTTGTGGGCCGCGTGGTGGTTCAGCATGGGCTGCTGGCAGCGCAGCACGGCCAAG
>contig168
CAGACCGCGTGCTTTCTTAGCGTAGAAGCTGATGATCTTGCCGAAGTGGATGGGAATGATCCGCTGTTCAAAGTGAAAAA
TGGCGAAAACGCCCTGGCCTTTATCAGCCGCTGCCGTTGGTGCTGCGCGGATATGGTGCGGGCAATGACG
>contig169
GTCGAACATTGCGGTGTGAAGTGTGTTCTAAAGACTTCTTATGTAAAGGACACTTAGCGGCTCACAGACGTACACATGAA
GAACCTAAAGAAGGGGCGATATACGCCCGCCGAAACTATAGAATGCACTAGTGAATGCAACCCTAAATTCATTAAAGTCG
AAGTAGATCCTGCCGAAAGGAAACATGAAATAAGACCACCACAAGCTGAGAACAGACCAGCAGACAACAATGTTGCTCAA
AATCAACAAACCAACACAAACACCGTTATGCAAATAACTGGCCAA
>contig170
ACAAAATGAACCCAAAAGTGAAACAATATTAAAAGATAATGAATCTAAGCCAATTGTCAATGAAAATATTAAAAAAAATA
CACACAAAAAAAAAATCTAGAAAAAAAACCGACACAACTTTTGACTATTGTGAAATTAAATCGTCTCCTTTAAAACAAAA
CACATCCATTCAAAGCACTACAGAGTCTTCTATATTTGAAACACACAGGAACCAGTCAATAATTAATACTACATATGATA
AAAA
>contig171
GAAACGCTACGATCTGCCGGTGATCCTGCATTCACGGCGCACGCACGACAAACTGGCGATGCATCTTAAACACCACGATT
TGCCGCGTGCTGGTGTTGTCCACGGATTTTCTGGCAGCCAGCAACAGGCTGAACGGTTCGGTGCAGGTGTTCCGTCCAAT
CTCCAACAACGATCTGATCGTTGGTGCGGTTGGTGT
>contig172
ATTTATTTGTCACGGACATCCTCTTATTTTACAATATTTTTAACATATCTTAACTATTCCTAATTATTACGTCCATCGCG
AACATCCTCCCGCCGTGCAGAGTCGTTGACGTCGCTGCATCCTCCTTGGTGAGCGGCGGGAATCGTGGGCTGCAG
>contig173
GCCATCCCCTGTCGAAAAAGAAAAGCCTGCAACACCGACCCCACCTGACCCCGACGACATCGTGCTGCAGACCGACATCA
ACAAGTGGCTCGTACTGAAAGGTTCCAACACCCTGACGCTCTCATAGTGCTCGCGACTAAAGGAACCAAAGAGACGGAC
>contig174
GTCAAGGCTCCCCTAGATCAGCCAGGTCCTTCGAGCCTTTACCCGACGAGCCCAGAGCCAGGGAGAATCAAGTGGACCTC
AGACTTTGGACGGAGTTGCCGATTTCTTGGAGAACTTTGTCATTCAGCTACGTCTGCCGAAGGGTGCCATTGAATCTGCG
AAGCGATCCTTGGAAGAAGGTCGCGGTAAGAAGAAGAAGTTGAAGCAACTCCTGCCCATACTGGCACTCCTGCAACTGAA
GATCCAGTCCCTCATCCCCGTCTTCCTCGGAATCATTGCCTTTGCCGCCGTCAAGGGTCTTATGTTAGCTAAAGCAGCGC
TCTTGGCTTCCGGTTTAATACTCCTCAAGAAACTGCTTTCCAAAAA
>contig175
ATCAACTTCAAGCAGAACGATCTGAAGGCGATGCGCTCGAAGACATTGTTCAACGAGGTAGAGAGCGCCTACGCGGCCCG
CCGCCCGGGACCGCACCTCGTGGTCGACTACAACATGCAGAGCCGACAGGAAGCAATAAAAATAGTTCGGGACACCGCGG
AGCTCCTTATACATCACGCCAGGAGACAAACTGCTATACAGAAGGCTGAGAAACGGAGA
>contig176
GCCAACTTGGACAAAGAAGAGAAAGCTTGTTACACAGGTCTTGCTAAACAGTACAAAGATGCTTTCTTCAGCGCCAATCC
CGACTTCAAGTGGTACAAGTTGCCCGCGCCCTCTCGACCCAGAGATGTTCCCGACAAACCGGCTGTTTCGCCCCATGCTG
AC
>contig177
TTACATTTAACCAATAAAATGCTAATACCCTTGTCTGTTATAAAATGTAGGTCGTTTATTTTAACTATATTAGGTTACAT
TCTTTATTTTTAAGAAAAAAAAGATAATTTTGAGCATTAAATTCAACAAAATGGTCAGTAAACGCTTATGACGGCACAAG
TCAGTAAACAGATTGAACAAACATAGGCCACAAATGTAATGTAATCCAAAATAGTTTTGCCGATATTTTCATGTATTTCA
GATAATTAACATTATCTTATAATTATTTTAGAATAAAGACAACATTATATTTGGTTTTAAATAACAGCGGTGCATATTGT
TAACAACAAGAGTAGACATATACATTAACAGAGGTATGATCTCTC
>contig178
GCTAAACGTGATATACAATCCATGCGTTTGTTGAATTGTATAAAGGGCTTTTATAATTTTTAACCCCTTTAATAAAGGGG
TTCTGAAATTAAAGTTTCATGTTCTTAAAGCTTTTGAATATGAAAGATTGGTGTGCAGTTGCATATTAAGTTATATGTAT
TGCTAGTATTGAT
>contig179
GAGAGCTTTGCGCTTCTCGTTCTGGAACTGCTCGAGTTCTCGCAGCATGGCTTCGCCTTGAGCTTTAAGCTCCTCCCGGG
CCTTGGCGTGCTTCGTGGCGAGCCTCTGGTGTTCAGCTTTGTACCTTCGCTTCTCGTTCTCTTGGAACTTTTTCAGTCTA
TCCCTG
>contig180
AGCGAATTGCGCGCCACCCAGACCTTCTACAAAACGACCTCGCATAATTCGCCCGGAGTCTTCCATACTTCGACAAAGTG
TTTGCATCGATGGAAACCCG
>contig181
TGCGAATTATTTTCTAATTCGCGATTATGGAAATTGTATTTATTTATTTATATATTTTAATCGAACGGGTTCTTGGGACT
TTTTTTATGTGTTACGCAAGAGCATGGACAACCCTTTGCTGCCAGGCTTGGTGATTAGTTGTATTACATTAGAAACATCG
ACTGGACCATACGCCGGTGGCTCTCAAAGTTTTTTG
>contig182
GTAGCTCCTTTTTTTTTCTCTTTCTTTTCCTCCATTTCTACATCTGACTCCTTATCGCTCTTATCATCTTTTTCAATGTC
GTCTTTCTTCTCTTTCTTTT
>contig183
CAGATATTATCAAAGATTTGAACTGGATTTCCGTCCCACGGCCATCCTTTAAACTGCCAGGCAGGTCCCTGCACGAATAC
CGCCACAACACGGTCCCATTCTGCTGCTGATAATCTTCCAGGATTGTCTACAACTCGATATGGCACCGTTATTGTAGTGG
C
>contig184
TGGTTATTCTAATGTTCGTGGGTAAAGTAGAAGGCTGCTAATTTAAACTTACCTCTTGATATCACAACAGTATCTGCATA
CTTTAGTATATGATGTATTACTATTCTGCAAAGAACGTATTCCAACAAGATTGGTCGTATTGATTTCATTCCCCATCCTT
CGGACCGAATTGTAAACAGTCGAC
>contig185
CAGCGACCAAGATTCGTACGCAGACCACGAGCACTTCGGCAATGCGCTGTTGTACGAAGAGTCGGAGCACGCGGACGATG
TGGCCCCGACGTACGACCTC
>contig186
ATTGGTAAGAAAATCGCCGCAACACTTGCCAGTACCTATCGCACAGGTTATCGGCGTATTGATTGGCGTGCAGATTGGTC
TCGGCAATATTCCGCCGCATCTGGCTTTACCGGCACTGTTTGCCATCAACGCGCAGGCGGCTTGCGAC
>contig187
CAAGAATGACAACTGCATTTTCAAAGGTACGTCCACGCATATAGGCGAACGGCGCGGTTTCCACCTTCCCTATTTCCGGT
CGCAGGCAGTACTGCATAAA
>contig188
TGGGACTTGACCGGTTTAGCACCCTGTAAGGCGATCATTCTCTTGTGCATCTTCGCGTACTCCGAGTCCTTGTCGGGGAG
AGGAGCACCAAACTGCTCCGAGTTCTTCTCAGCGCGCTGGTGGAGGAACTGGGCGAACAGCGTCTTCGAGAATACCAGCA
CCTTCTGGTATACGTTCATCTCGTTCTTGGAGAGAGTGACTTGCTGCTCGTGGGTGTGGCGCTGCGGTAGGCACGCTAGC
TGCCCCTTCTGCTGTAGCTGCAGCTTGGTACGCCGCAGCAGTAAGCACCGCATTATAGTGCTCAAACGTTCCTGCCCTCC
CAAACTCTTGTTGTCAATCCACTTCTTCCACATGGACAGGTCGTCGAA
>contig189
AAAAAAATATTCAGTTGATCTATAAATTAGTGATAACAGTTTCACGTTCGTGGTTTTGATGGTCAAACGATGGATGATAA
TTTTTTTTAAGTTTTAGCTAATTTTTTTATAGTGAATTCTCTGTAAATGATCTTTTTGCCACTATCATCATATTGAAAAT
TTGAGTGAGCTAAATAGAAATATATCAGAGATGTATTGTTTCAATTTAACATTTACAGTATATACTGTACACACTGAAAA
CGTATATGTAATAGTTCTTATGATGGTTGCTCGTTTAAAAATTATATATATATATAAAATTTGGTCAAAAATCTACGTAA
GTTTTAACTGTTA
>contig190
CGAATTTAATTCTCTCATTAGAAGCAACTAAACCAAGAACTGTTGGAGCGAATGCAGCGATTGTAATCAATCTTCCTGAA
GCAAGAGAATTGATTTTCGAAGAGTCTACTTATAAGGGAACGTTGCAAGATAATATTTTAACGCTCGAAACAATTGTATT
GAGCGTCGGTTACCAAGACGATGTCAGCTTCAATCTTATAGGGGAATACAAAGACTACTTCGCAACGTCGAACGTACAAA
ACCGTGTAGCACTTAGCCTGTTACGGCAGTTTCCGGAGAGTGTTATTTTGGCAAACAGTCTCATCTTATTGACCCTCGAA
GCGACCGGTCAAAATGCGGTAACAACCACAACGAACGTACTGCTGGAAATAATAAAGGAAGACTTAACGACGCCCTTATT
TAGCAGAAAAATTTACTATGGCTCTTATATTGGAACCCAGACCTTGGATATAGAGAATATAAATTTGGTACAGGGATTTG
ATGATACTGTAACGTTTAGGATTGAAGGAGAACATTCACAATTCTTTGCGGTCAGCAATATAGGGAACAATGTCGTACTG
TCGCTCCGTTCGCAGATTCCCTCAGATGTCATTTACAGCGAAAAAGTATTTTCGTTCAATGTTATTGCGAACAAAGCACT
CACTGTGGGCGCTAATGCTGCGATTTTAATTAGATTTCCAGCAGAACTGACTGATTCTGCTGTAATGAGGTTCTCTCGTA
GTACATATGTTGGTAGTTTGGAAAATGAAAGATTATCTCTTGAAAATATAGTGTTGGATACTGGTTACGCTGATGATACT
CAATTTGAACTTACTGGAGAATACGAATCATATTTCACAATAGCGAATCGTGAAAATACACTAACTGTATCTTTAATAAC
TCCATTACCATCACAAGTGATGGAAGCAAACGATTTCTTGGTACTAGAAATAGAAGCATCGAGAGACCGAGCTATTTCGG
CGACTACGAGCGCCATAATACATATTATAAGACAAGAAATAATTCATCCTGTATTCAGTGAAGCATATTATAGAGGCGTT
TACACGGAAACGAGAGGTCTAGAGATCGATGGAGCGATCTCGTTATCGTCAGGCTATGATGATACAGTCACTTTTAAATT
GGAAGGAGAATCCGCAAGATGGTTTACCATAACGCAAAATAACAATTTGGCTACTGTTGCTCTGCTCACATCCATACCAC
AAAGTGTTTTAAATGAAAATACCCAATTGCTATTCTCTGTGGTTGCTGCCAAGCCTAACGCTATTTCAGGCAGAGCCATT
TTGTCCATTGACCTACCAAGAGACTCCTCAGAGGTTTCAGTGTTAAGATTCGCGCAGAATAGCTACATAGCTTTTCTTCA
AAATGGAGTCCTCGAATCACCGAATATAAGTCTCGAAAATTCTGACCAGCCAGCAAACATAAATATCATTGGAGATTATG
AATCCTATTTTCGCATTATACAGGAATCTAATGTAATAAGACTAACATTAGTGAATGATTTACCTATTGATATAATCAAT
AATAATAATTTCATCGTTCTAAACTTGGAAGCATCTTATCTCAACGCGATCAGTGGTTATGCAACTATTATTATAGACAT
TATTACGGATTCTGTCAGCAAAACCCCCGTGTTTAGTGAAGCTTACTACTTCGGCGAATACTCTGAACAAACTGGATTAG
TGTTCGAGCATACGATACGGTTGATACAAGGATTTGATGAAAATGTTTCGTTTACGTTATCGGGCGATGACGCACAATGG
TTTAGATTAGTGCAAATCGGGCCTAACAATCATGCACTGTCAGTTGTGGAAGGCGACCTGCGGATAAGAGACAAATGTAA
ATTGCTTTTCAATGTGGTCGCAACTAAAGCAGGCTCTTTGGATGGACAAGTTGCTGTTGTTATTTCATTAAAAGACTATA
CAACAACCACAATGATTCGGTTTACTCGAGACTTTTACAAGGGAGCTATTGACGGAAACACTCTAGCATTAAATGCTATA
AGTTTGGAAGGGTACTCATCAGAAGTAACTTATTCACTAATTGGAGACTATGCTGAATACTTCCAATTAAATAACCAAAA
TGGAGTGTTCACGTTACACTTGGGATCGAATCTACCGGATAGCGTCACATCAACCAACAATGTATTGGTATTAACTGTAG
AGGCGCAACTGAAGAATTTGCGCACTCACACAACGGTTGTTTTAGAAATAATTACTAAAACTGATGGGTCTGTCAGTATT
TTGAAATTTGAAGAAGCATATTATCTTGGTTCTTATTCAAATGATGGAGGACTGAATTTTGAACACGACATGAGAGTTAC
AACAAATCTTGATGATATTTCGTTTAACCTTAACGGAGATAATGCACAATGGTTCGGCTTGGTCCAAAATCAAAATTCAG
TTTCTTTGAAGCTAAAGACTCCGATACCATCGGCAGTCATCGCCAACAACCGAAAACTAGTTTTCACTCTCACTGCACAA
AGACCTGGCAGTGCCTTAGCAAGTGCCACCGTAATTATTTCTTTAGTCGATGAATACACCGATGGAATGAGTCTCCTCGG
ATTTGAGAGAGTCACATACGTGGGATCTATAGAAGACAATACTGTAGCTCTGGACTCAATAGCTTTAACGAAAGGGTTCT
CAACCAGCGTTTCCTTTACTTTGTTTGGCGAACTCGTCGATTTCTTCACC
>contig191
CCGCACTGCTGCCCGGTCTCGATGTCCCACAGCGCGCAGGTCATGTCGCCGGAGCTGGTCAGGATCTGGTTGTCGTCGAG
GAAGCGGCAGCAGGACAGGTAGCCCGAGTGGCCGGGCAGCTCGCGGGACACGCGCACGTTGCCCTCGCGCGTCTTCAGGC
TATAAATCGAGCAGATGTTGTCCAGTCCACCGCAAGCGACGTAGGAGCCCGAGGGGGCGTAGGCGCAGGTCATCACCCAG
GACGAGCGCAGCGGGATCGCGTGCACCTTGTTGGTCGTGTGGCTGTCCCACACGATCAGCTTACCGTCCTGACTGGCCGA
CACCAAGTTCCTGGAATCGCTGCCCCAGTGCATGGCGTAGATCTTCGCGAGATGACCGCGCAAGGTTCGTCGGGTGCGCA
TCTGTATGCGACCGATCGGCTCCAGGTTCGAGGTGGCCTGGGCCAGCGACGTGTCGCATGCCGCTTTTCTCGCATCTCTA
ATAGCGTTTTTAAGGGTTTCCGCCTCCTGGCGTAGGCTGTCCAGCTCGTTCATGATTAATACACGCGTCACACACAGCTC
ACGTGGAACAGAC
>contig192
CACGCTTTTTTTTTTATTTGAGGAAAATTCGAAATATGACCTGTTTACTGCTTTTAGTGCTTAAAGAGCATTTAGAAGTT
GTTCAAATCAATAACTATATCATTATTATTATCATGTTTTACGTTACTATTCATGTTTGACAAAAATATGTCCCTGTCTC
GCTCGC
>contig193
ATTAAATTAAACACAGTTTTGTTTAGTGTTTGTAAGAACACTCACTTTTCTGAAAATTAAGAACTTCTTAGAAAAAAACG
GAGCGAAAATTCCATTAAAACTATCGCATTTTTTAAGTACAAAAATGATCCTATTTCGATTTGTAGTATTAATTGTAATA
GTGTGT
>contig194
CCTCACTCCATTTTATCCACAACCTCTCTTCGTTGTGTTTGACGGACCACAGATCAGGCAAATAATTAGGCTTCATGACA
TTTATGAAATGTTCCCGCCA
>contig195
CAACCTGCGTTTCGACGACACTAACCCGGTAAAAGAAGATATCGAGTATGTCGATTCGATCAAAAACGACGTAGAGTGGT
TAGGTTTTCACTGGTCTGGT
>contig196
TCCGCTTAGGTACTTCTGCCCAACGTGCCACTGACGTTTTGTACAAATCGAGCTCAACCGATACAACATAGCTTAATGTT
AATTAATTAATTAATTAATTACTTACTGTATGTATCATTTCCTCATCTAATATATCTATGTATAATGACAGAATATAATT
TTACAGTTTTACAAAAATAATTAAGTCCCC
>contig197
CAACATCAAATGAATATATTTTAATACTTCACATTTTTTACTTCCGAACGATCAGGGCCAGTGGGGGGGGGGGAGAAGGC
AATAATCGATTTTGCAAAATCGGACACAAATCTCATCCCTAGTCGAGGTATTGCAATAATATGCTGTAAGTCTGAGATCG
GAAGAGC
>contig198
ATTATAATTTTGCGACAACCGCCGCCGGTTTTGGGTGCTAGGCAGCGTGTTGTCGGTCGTGTTGATAGGCGCGCTGATCG
CAGTGCTGGTGCTACAGCCGACCGGTTCACAGCACGTGCGTTATCAGCGCGCCGCCGTCGCTGCTAATGGGCACGAGTGC
GCCACCGTCGGGAGGGAGATACTTGAAAAGAATGGCTCGGCTGTCGATGCTGCGATAGCGACGTTGTTCTGTGAGGGGAT
ATCTTGCGCGCAATGTATGGGACTGGGAGGCGGGTTCCTAGCGACCGTGTACGACGCGAGCACAGGACGGGTGAGGGTAC
TCCAGAGAACGAGCTCCCGCCGCCACGACCCTGAACATGTACGAGAACGCGTCGTCGACCGTGGGCGGGCTCGCGATCG
>contig199
AAAAGTCACGCTATCATCTTTCAAGATCAACGGTCTCGTGACGGACCACGACTACGAGGCCTTGAATCCTTCGTATAATA
TCAAGCCGAGTAGGCCCGCG
>contig200
TACGCAGATAACTTCTGGCATTTCGTATTGCCAGAGTACGATAATTTCTGGCATTCGCAGACCCCTATCATATTCCTGGG
AGCCCGGTTGCCCCTACATATAATTTTGTTGTATCCCGCATTTATTTACCACGCAGCGTATGCAGTCTCAAAGCTGAATC
TTCCACGTTACGCGGAGCCTTTCGCGGTGGGCTTGGTTACTGTACTGATAGACATTCCCTACGACATTGTGGCGGTCAAG
TTCGTACACTGGACCTGGCACGACACTGACCCTAACATATTCGATCGTCACTACTGGGTTCCCTGGAACTCCTATTACTT
CCACGCTACATTCACAGCAAGCTTCTTCTACTTCTTTACTGCGATCAGAAATTGGTATGCGCCGAAGTTCGTACACTGGA
CCTGG
>contig201
ACGTGACTCAGTACGGTTGCAGAATTCTCCAGCCCTCTCTTTATAGAATACGGCGAATACGGTAACTTCCTTGCCTTCAA
ACCAGATATGAGTGTGGCTACAGCCCCAGCCAACATGAGGAGCCGCCATTGAAGTGCCGTTCATTAGTTGACAGTTTCTT
AATGTGAATCTGGCGACTGCCGCGACGGCACCTCCTGGAGCGGCCACGGA
>contig202
TGAGAAATTGTTATTAAAAAAAGTAAAATACGTGTCACTGCGAAATACTGTATGAGCCAAAAATAGCGCTCATAATTAAC
TCTTTTTGGCGGGAACGCGAGGAGTTATGTGAATTATTTTACTTTTGTCAACGTAGTTTTTCTTCGAACGTGTAATAGTG
ATGGCTTATTAGCCGATTAATATGTAGGCGCTTAAATGTGGGATATTACACTGAACACTATGGCCGTTTTCCCATTACAG
TAATGGTTAATTACAGATAATAATGCGACTCAGTGACGCACAATGCCGAATTATGCTGAAGCTTAGTCGAGCATTATGCC
GCATAATGCGCTCTTGTGCTGTAATTGGAAAAGGGCCTATACAATCATGAAACATAATTTATGTCATCTCATGTCATTGT
CAGCTATGAATAGATTATAAACTATTTCATTTGGTTTAATTTCCGTAAAGCTGTAGACATTTGT
>contig203
CTAACATCCAAATGCAATATGTTACGCCAACGTTACCACCGGAGATCTTCCACCAGAATATCTGCAGGCTCTGGGCGGCT
AAGATGAAGTTTGGAACGCCGAACGCCAGAGCCGAAGACGGTGGCGTCGATCAGAAAGATCACCAGCCTCCTGGCGGGAT
CTCCGAACGCTAG
>contig204
CCAGGTCGCGACCAGCCTTTCGTAGGTCACGGTCATTTTGCCTTTGAATTTCCTTCACGGTTGGAGCTTTACTAAAAAAA
TTCATCATAGTTTCCTTTGTATACAATTTTTGGAATTTTTTTGCTAATTTTGTTTCTGAAATGAAATTTAAATAAAAAGG
TGCAGAGCGTAAAATAAATTAGGAATTCATTTCGTC
>contig205
TACATAACCAAAGAAGTCAAGGAGAGCATATTCCTCGTCGAGGCCCGAGAGTCCCAACGAGAAATAATGCGACTGGCGGC
GTTTGAAGATTTACATCCACTCTGGAAGCTCTTCGTCACTCCAGACAATTGAATCAGAAAACCGACCTTACTTTGATCTC
TCTATCCGTGAAAGAATACAACAAAACTCCGATTGATGCCTGATAAAT
>contig206
GTGGATTCTCCTCATCTGGTGGTAGCTTCTCATCCGGTGGTGCTATCGGTGGTGGATTCTCTGGTGGTGCTATCGGCGGT
GGATTCGGCGGCGGCTTCGGAGGCGCTCCCATCGTCCAGAAGCACATCTACGTCCACGTTCCCCCCCCAGAACCTGAAGA
ACAGCGCCCACAAGTAATCAGCGGTGGTGCCATCCCCCAGAAGCACTACAAAATCATCTTCATTAAGGCCCCAGCTCCTC
CCGCACCGGTCGCACCCATCATCCCCGCTCAAGCCCAAAACGAAGAGAAGACCCTTGTTTACGTGTTAGTCAAGAAACCC
GACGAACAGCCCGACATCACCATCCCCACTGCTGCTCCCACCCAGCCCTCCAAACCCGAAGTTTACTTCATCAAGTACAA
GACCCAGAAAGAAGGTGGCTCTATCGGAGGTGGTGCTATTGGCGGTGGTATCGGCGGCGGCCTCGGTGGTATCGGTGGTG
GAATCGGCGGTGGCTCTATCGGCGGCGGTAGCCTCGGCGGTGGCATCTCTGGCGGAAGCATCGGCGGTGGTATCTCTGGT
GGCAGCCTCGGCGGTGGTATCTCTGGCG
>contig207
TTGTTTACATCGTCTGTAGCATGGCACATTTCGAGTTATAAGGAATTGTTTGTCTGCAGGAAGGTAAGGCCTAATCTTAG
CTTCCTCTCCCTTTGCCCACTGCCAGGTAGGGCAGTGGTGTACCAGGTGGTCACCAGCAGCTACAAACTCTTCAGGAGTC
AGTACACCAGTTTCTTGAAATTTCGATTCCTTCAACACCGGTGTCAAGTAACCGGCCAC
>contig208
GAACAACTTGACATCCTCTTCTATAATGAGACTTGATTGCAATGGCTTTGTTAGTTTATCCAGAAGCGTGTTGAAGAGGT
TGAAGCTTAAGGGATGGTCGGGTGTGACGGCGCAGTAGACGGACCACTGCACGAGGCTGTTGTCGAGCTGCGAGAGGCCG
CTCTGCGCCACGTGCTGAGTGAGGATCGCTTCGGCTGGAGCGCTGAAGTTTCCACACCACCAATACGGGGCCACCTTTGA
ATTTT
>contig209
GAAGAATGATTGGTACATTGATTCAGGTGCTAGTGGCCATTTGACAGCGAATGAACATTGGATTACAAATGTGTCGAACA
ATCATACAGTCCAAGAAATTGTTGTTGCGAATAAAGAAAAAGTGTCTGTCAAGTGCTCTGGTGATGTGAGATTAACAACA
TTGACCGATAACTGTGAGTATGATGTGGTTGTTGAAGGAGTATTATGTGTACCTAGTTTGACCACGAATCTCATCTCCGT
AAGTCAATTGATTGCAAAAGGCAACAAGGTCCTGTTTAAAGATGATGGCTGTCAAATATTTAATAAGTGTAATGAGCTAG
TTGCTACAGCTTGCTTATTAAATGGAGTTTA
>contig210
CTGTTTTCTCATCACCCGTTGCACAAGTCCTCGCGTGTCTTTGGCCGCCCTTACTACTTTAGATATAGGCATATCGGAAA
GTGATTTTATTTGGTGGTTGTTTCCCGTCGATATGCCATACAGCCATAAGCTTTTCGAGTTTGTTAGGATTTCTGTGAAT
GTGTCCTAAGTAGTTAT
>contig211
TTTTTAAGCAGTTGCTCTGTAGTCTTTTCTCCCTCTTTCAGCCCGTGGACTATTATATTGTTGTTTTTTTTTGTCTCTCT
CTAAAGTTTCTATCTTTTTTTCCAAAAGCTCAACTTTAATTCTTAATTTTTTGTTTTCTTCTATCACAGGTTCTAATTTT
TCACCAATTTTTTCCATAATAGTACTT
>contig212
GCGTGTTACAAAATACCCCGTTAAAAAATATAATTTTTATCAAAGCCAAAAATTCCGTCATTCCCTAGTAAGCTGTCACG
TCAGGGAACCAGATTATTTAACAGAAAGGCCTACGTACCTATTTTACCTAATAATTGTCTACTTTAATAGTTTTTCTATT
TAAAGTGAAACTTTTATTAAAGTAAAACTTTTAAAACATCGTCTCAAAGTTTT
>contig213
GCTAACATAAAATCCAAGCCTATTTTAAAAAGATACACTGGAATGAAAGCTCAAAAAATTCACGATAAAGCTGTTGTACG
CTAACATAAAATCCAAGCCTTAATAAATAAATAAAAAATGCGTTTTTATTTCAAAGTACTTAAAAGACATAAGACCGTGA
ATTCTCAAACATCCAAACGTGCCATACGGTCA
>contig214
ATCGGTGATGCCGCCCAGCATCTGGAACACCACCAGCGTAATCAGCGCCACCAACAGGTGCATGTAGAGGAATGACAGTC
CGCTGACTTCGCAAACCAGCCACATGATGGTTATCGACGCCATGTTCCACTTTTGCGGTGGTGATATTTCTGCGTTTCAT
>contig215
ACATCTGACGGTATTTTTTAATATATATTTCGTTGGGAATTCTTTGTTTAATTTTGCCACCGGCTTCCCTTTAAATAGGA
TTTATATGCACCATTTTTTATTAATACAATGTTCTCGATAATCTGTCAGTTATTATGAAAAAAAAAATCAATAGGCCTTA
CATTAATTAATTCGTATAGAATTCTCAACTCAAACTCAATAGCGGCACATTAATATACGGACTTTGCTCTTAAAACCTAA
AATAAAGGATTTCTAAATGTAATAATATAAAATAAAAAAAAACTTCAATAA
>contig216
GAAACCTTCAGGAGTCTGGTCTCTTCTACCAACTTCCTAAAGAAGGACTGCAATTCGAACATGGGCTTCTTGTACGATGC
GGAATTCGCTGTGGACGCCAACCCCGTGCCTCTGGACAAAGCCGCCGGTGATAAAAGCGTGTACAGGATAGCAGTGATGG
CGTTGGACTACCACGAC
>contig217
ATCAATATACAGCCGCATTCCAGTGCCGAGCTGTAATCCGTAATGTTCGGCATCACTGTTCTTCAGCGCCCACTGCAACT
GAATCTCAACTGCTTGCGCG
>contig218
CTAGAAATGAACTTGATGTCAGCGCCGCAAGTAGCTGACGCGATCCTCGGCAACGCGATGTTCACGCAGTACGATCGCGC
GCACGTTGCTCAACTCTGCGACACTGACTTATATGACATCAAGAGAGCTGTTGTACATACTCACCTTTTACCGGCTGACT
GGCTTGTCACATACTTCGGAAGT
>contig219
CGAATCTTTACCCACCGACGATTCGTCCTTGGAGAGTATAACTTTAACAATCTCATAGACTTGACTGAACCGGTCGCAGT
GCACGACGGAGAGCGCCTCGCCCAGCGCCGTGATGGCGTGCTTCTTGTACACCATGTCCTGCTTGCGACACTCCGCCAGC
AGCGCGTTCACGCACTCGTTG
>contig220
TCAAGATGTGCTTGCGGACTCATGCTGGGCATTGTCATATCTGACAGACGGCCCCAATGAGCGCATAGAAGGGGTGCAGA
CTACCAGACATCTGCTGCCGCGTCTCGTTTCTCTACTAGAACACCCAGCACCTGCAGTCGCCACACCAGCACTGCGAGCT
TTAGGAAATATGCTCACCGGCTCAGATATACAGACAGACCGTTGCCTGGATGCCGACTGCCTTAAACCCATAAGTCGTCT
CCTGTCTGCATCTCCTGCTCTCAGTAAGGAAGCTGCGTGGGCTTGCAGCAACGTGTTCGCGGGAACAGCACCACAGATAC
AGAGAGCTATCGACAGCGGGGTGCTGGAGCCAATCGCTAGGG
>contig221
AGATGCAGGAATCGAGCGGCGACAAGAATGTATCAGTACGTCGCGCCATGGCCATGAAAGAACCTCCGCCACTGCCCGCT
GCCCCACCGCCCGCCGATACCACACACCACCCCACGGTACGTAAAGGAAAAATAGTATTGGACAAGTTTGGGTCATTCCG
TCTGGCTCGTGAGGGCGAGACTCCGGTGTCTG
>contig222
ATCAGGAGATCAATTCTCTACTGAGACACTACTAATCGACGCTTATTGTTATTGGATACCGACACCTAAGTCTCCTAAAC
CTAACTAAAGTATACACGAGGAATCTTCATAAAGTAATTACTGCATCCTCGCTTTGTTCGGGTTTTCCTGGCTAACAGAA
GCTCTTGCCACGCTGTACGGCGGAGTGAGGGGGAGAACACCCTATATGACCCTAGTCTAATTTCGTTTAAAACACAC
>contig223
ATTAGCCATAAACAGTAGACATGTGGCTGACTGTGGTGCATAATTATCGCCCCTGACTACTAAACCGAGGTTCGATTCTC
ACATTTTTTTGTACAAATGCACAGATTGCACCTTTGATAATAGACGACTCAAATACAGTTTTACGTGCCACTGAAGGAAG
ATTACATAGGTTTATTG
>contig224
CAGGGAATCCTCCATACGGTATCCCGATGGCTCCCTGCAGGTACTCCACCACCGACTTCGGGAAGGAGAGCTCCTCAGCT
CTAGCGTTGATATCGGCAGCCGTCAGAACTGTGCAAGATCTCCCACGACCTTCGACGATGGAGTAACTTTGATTATATCA
CCCAAGAGGAGATTTGCTTCCCTGTAAGCTTTCTTGACCTCTTCGAACTGGCTTCCCAGTCCTAAGGAGAACGCTTGGAA
TTGTAGATTGGTGTACTGTCCAGATCGGAAGAG
>contig225
ATGATTGTAGGTTGGCGCTGTTTTGATCATTTTCAATGCCATTGGATAAGCCCTGCAGTTCGTCGTCGACGACAGAATCG
AACGTCTCCCGCAGCCTCGCCTCGCCGCGGACGTCCGCC
>contig226
GGATATTCGGTTGGATACCTAAATATTAGAATGTTTTATATCAATGTGTATGTACCGATTAGATCCGCGAATACAGAAAT
GTTTAGCCGCGAAATTGGAATTGGGTCCCATTTTTAAATCAGCAAATAGTGAAAACGCAAATAAGGAGATTTTACTGTAT
TGTCGGGATTTATGTTATTATCTCTATTAGAATAGTAAGGAAAAATCGATGGCCAGCTATTAAGGACTATAAGTTATAGC
TATAAA
>contig227
GACTCACAAGACGTTCTACCAACAATAAGCTCACATGGTAACTACGGCCATACTAAGAATTATCACGTCTTCTACTGATA
ACCATGGAGGGTAGAAGTAAGAGGCGCCATCTTGCATAGGGGACAAGTCGAAAAAGCGGTCGCCTGTAAATGGCGAGTTA
TTGTCGGAAGACT
>contig228
TTGAAATTAACGAGTGGAAAGGTTTTTTTCAAAGTTCCAAATTTTCAGTGATAAACTAAGAAAAAATGGTGCTCAGTGCA
AAAAATCAGTCTAATCTTCGTGAATCTGCCAAGGCGTCATCTAAGAAGGAAGTCATAGTTGTGCATTCTGAAACGATCGA
ATACAGTAATGGTTTAAACAGTACATTGAAAGCTGAATTGGAAGAGGAAGTCGATATTATAGACCTCGGAGCACCGAGGG
GGATCCGAAGTGTGCCTCCAGAACGCGTGAGCAGCAAACCCGCGCGGGTCGCTTCAACCTACACTCCTAATCCGAGATTG
TATCCTGGGCCCCAGGCGAAATTTAAAAAAGTGAAGAGAGACCGCGCAACGGAGACCAA
>contig229
CCAAGGCTGTGCAAAAATCACCTGAGAAATTTATATGCCTGATATCCCCCGACTGTGCCTTATCGATAGGAGGCGAGTCG
TCCACACCAGGCGCTGTCGCCACCCTGGAATCGATTGGTAACCTGGGCCCAAGCCAAAATAAAGTCATCGCCAAAGAAAT
ATCAGATTTCGTCGAAAAGGAATTGGGAA
>contig230
TTTTTTTGTAACTTCCCCGAATTTTTGCATCCTTGCTGAATGTCAAAACACACATGTATCGGTTGTAGTAGTCTTGTCAG
TTTTTTTTCCTGCCTAAGCTGGTTGAATTGAGAAGCTATGCCAGCGTAACTGATGGCGTAGGTGAGCTCACGGGGTTCTA
ACCTGATGATGTTGCTAACA
>contig231
TCCCACATAGTCCATATAGGAATTGCTTCCGCAGCAGCCGAGCGAAGTCTGTAGGCTGTCAATTTCGTCACTAATCTCAG
GATCGTTTACGTAGTCCCACACCGGGATGTCCACGTACTTCATGATTAGATTCGAGTCCATCGTGAAAGCGAGAATCACA
ATGGTCAGTTTTATTAGCAGGATCAAAGCGAGAACGAAAGCGTACAAGTTAACCATGCAAGTGCTCTGTT
>contig232
ATCCTCTCGTCGCACTTCCTCTTGCATTGAGTTAACGCTTTCTGCGTCAAAGCTAACTGTCTCTCCAGAGATTCGACCTC
CTCCTTCAGCTCGCTGTTGGTGGCCTCCAGCTCCTGATTGTTCTTGCAGGCTCTGCTGAGCTCCTTCCTGATGCACTCCA
GGTCTCCCATGAAGCCGAGCTCC
>contig233
GTAAATAAGTATAAACGGTTATCATATTATATAGTATAAGTTTTAATCTTGAATATAAAATTTAATATTATAAATCTGTT
TTATAAATAAAGAATTGCGAG
>contig234
TGGGATGCTTTAAGGGTTTTTGACTGACATGTGGATGAATGAGCTTACAGTATCTTTTTATTATTTTATGTAGGTTGACC
AGCTCACGGCCCACCTGGTTTTAAATGGTAACCGGAGCCCATAGACATCTACAACGTACATGCCGTCACATACCTTGAGA
CATGAGTTCCAAG
>contig235
CAATATTAGCTATAAAGTAAAAATGCGTTAGAAATGAATAAGAAACAATTTAATAATCATTTTACCTCTTTGTGGCTTAC
GTGTTTTATGAAAACAACTTTATTATAATAATAAAAACAAAATCATTATAGGTACTGGTACAACACCGGTATAGTACATA
CTG
>contig236
GATAACACGAGTTGTCTGAGTGTATGAAGGTTCACTTGTTCAAATTTCTAAATCCAGTCAAGCCTTAAAATAAAACATTC
TTTCTCCGTGTTCTGATATTAACAGCACTTACACTGGAATTGTCTGTCGGAATAATATTGTGGAGGTGATAAACTGACAA
GAAACAGCAGTGTGCTCTGAATGTTGG
>contig237
CCAACATGGAGGATGATCGCGTTGCCATCTTGGAGGCTCAACTGTCACAGGCGAAGCTCATCGCCGAGGAGTCGGACAAG
AAATACGAAGAGGTGGCGCGCAAGCTTGTTCTTATGGAGCAGGACCTAGAGAGGGCGGAGGAACGCGCCGAACAAAGCGA
TTGCAAAATCGTTGAGCTTGAGGAGGAGCTCCGTGTCGTTGGTAACAACCTGAAATCTCTGGAAGTCTCAGAGGAGAAGG
CGATGGCGTCTCGCGAGCACGTCGAGGATAAGATCCACAGCCTCTCGCAGAAATTGGCTCAAGCTGAAGCACGTGCCGAG
TTCGCCGAGCGTTCCGTGCAGAAACTGCAAAAGGAGGTCGATAGGCTTGAAGACGATCTGGTGGCCGAGCGCGAAAAGAG
CAAACTCCTGCAGGAGGAGATGGAGGCCACGCTCCACGACATCCAGAATATGTGAACACCGCGCTCCCCTCACTTCGCCG
ACGCGT
>contig238
GCGGTTTGGTAGTGTCATGGCACAAATATCCATAATTATATCACGCGGAAGTGTGCTTTGGTCAAGGTTGTTAGCAAGTA
CAGCTATGATGCATAGAGTCTTCAGACTTGGGGTATAATCTAGTATATGTAAATCACTGTTATCAATTAATCTCTCGGGG
TTTGCATCATTTTCATCAATGGGCCTGTTGTTAACATGTGGGCAAGGGCTTGTGCCTCCAAACAGGTATACCTTATCTTC
ATAAATAAGACATGCTTGGCGTCGTCTCTTGCAAGGAAC
>contig239
AATCAATAAAAAATTCGAATACATATTATGTAATAATCCTGATTAAAATTTCGACGATTAAAAAAGTAGGATTTATTCCG
CCGTTGCAAATAAAAAAAAAATTAAAATAAAATAAAGACACCCTAAAGCTTACATTTTAGTAACTGAAAACCGCGATAAG
CTGGTCACACTTCGACA
>contig240
CAACGATCCCCATCTAGAACTTTCGGAAGAATTCTTCAGGTTTATATTGTGTGTATCTAATCAGTTGTCCGGTTGTCCAA
ATCAAATTATCATAATGCAACGTCCATCACAAAATTCCGGCTACCCAAGCATGCCCACTATGCCAGGACAGATGCCGCCC
AATCCCGGGTATGGAATGCCCATGCAGCCTGGACCTGGTTTCCCGCCCGGTCAGGTCCCACCACAGAACATGCCACATAA
CGCATGCTTCATGCCAGCAGCTACAATCCGGAAAATAAGCAACACGACCCCGCCACGTTTCGATCCCAGTTTTCAGCCAA
AATAATTTGTTAAGCCGAATCTCTCTTGTAACTACATGAATAGTAATACATAATGATAAG
>contig241
ATATTGATCATGTACTATTTACAGCACGCTAGGTACCTAGAGGCGGAACAGTACAACAATAAGCTGAAGCAATCCAAGCC
CCGTCCCAGGGACATGTCCACGTCCGTAGAGTCTCTGCAGGACGCCGGCGAGGGGGACGCCCCTCGTGACGTCATCGTCT
C
>contig242
TCTGGTGCAAGTGATGCTGCCTCTGGTACGACGTGCTCGCGGTCGTATTGTACTGGCTTCCTCCATTTTAACGCACGTCG
CGGCCCCTGTACGCGGGGTCCACGCCGCTTCTCTCGCAGCCCTCGACGCTATGGCTGCCTGTTTGCGTCGTGAGCTCAAG
CCACGAGGTGTCGATGTTGTGGTAGTGGCCGCTGGAGAATATACGACAGGTAGCGCTTGGTTATCCGAAGAGAAACTGCT
GGAACAAGCCCG
>contig243
TTATCGCCCAGTCAACCCAAGTTCAAGTCAGTTACACAGTAGTGCTTGAGCAAACAGAACATGGCGTCAAATGGAAAACT
AGCTCTTCTCAGCGTTTCAGACAAGACGGGTCTACTCTCGTTAGCAAAGAGCCTGTCGGAATGTGGCCTGCAGTTGATTG
CCAGTGGCGGTACCGCCACGGCGCTTCGGAACGCCGGCCTCACAGTTCAAGATGTGTCGGACATCACGAGAGCACCGGAG
ATGCTCGGAGGTCGGGTGAAAACTTTACATCCAGCGGTACACGCTGGTATCTTAGCTCGATTATCGGACTCTGACCAGGA
AGACATGAAACGTCAGAAGTACGAGATGATAAGCGTGGTGGTCTGTAACCTGTACCCGTTCGTCCAGACGGTATCTAAGC
CGGACGTGACCGTGGCGGACGCGGTCGAGAACATCGACATCGGCGGCGTGACCCTCCTGCGCGCAGCAGCCAAGAACCAC
GACCGACTACGATGCTGTAGTCAAAGAAATCAAAGAGAACAAACATCATCAGACGACTTTGGGCACAAGGCA
>contig244
GTCAATGTCAAAAACCTTAATCCAATAAATTTGATTAAATAATTCAATAAACCATAAATTCATAAATAATTACATCATAT
TAAACACATACCGATTAAAAATGTCATTTAACATTTTACTCAAAACCTCTGAAAGAGGTATTTTTCTAAAAGAGCTTGCC
CGGAATGCCAGTAAAAAAACCGGAGGTAGTACGCAGAATACTAATTGTAAAGTAAAACCAAAGCACAGAGGGTGGAAAGT
ACAAGATGGGCATTTTGTTCAAGC
>contig245
CTATTATAAATTCATTAAAAACATAGTGATTTCAATATAAATATTTTGAAATAAAGTAATGAAGAAACAGAAATAATGAT
CTGGCTCCAAGGACTTTGTTTCCAAGCCAGTAAAATTTACTAAAAAAAATGATTTCGGTACGTACATAGATATTTTTTTT
AATTGAACTCGTATTCTTTGAGCCCGAATCGTCGATAGATCGACTCTGTTTTAATGCGTATAGAGTACGGAGCGTCGGAA
TACCGATTATTGTGCACTTCGATTATAGGTATTACGTATCGTCCTATACGGACGTGTTTTAGCGCTCGCACGTATAACGT
TTTTAATAAGTCAATAACATTTATAACTAACCATTTAAAATTGTAATTACTGTGAATTTAGCATTGATTTTTGTAATTTT
CCTACCTTCCTTGATTTTTGTAATTCCTTGATTTTTGTAATTGTCCTACCACCAGTAAAAAGGTGCACTTTGCACTTTAT
CTTTCGTCACATGCGATTTCTAAAAATAGCCTTTAAACCCGTAGTTTTAAGGTCTAATATGCTCTAACATACGCCTTCAT
TCAACGTAAAAACTAAAAAATCTTAAGAGCGGTACTTAACCCCTCATCCACTAATGTCTTCAATTATTATTAGATTTTAT
TGGGCGATTTAAAAAGATATATCATTGATTGATCACAA
>contig246
GTGATTCTTCTAAAAGCCATTCCCACGTACAGCCCCAACAAAGCAAGGACAGTCCCTATAGAGGGCGCCACGGCCGCGGC
GCCTCCGTACCGCGCCTGGCCGCAGGCGGGAGGGCACACGGGTATAATGGATTCTGTGAGCTCGACGTTCCCTTCCGCTG
TGCCCAGCTTATTCTGAGCTTTGCACGTGAACAGCCCGTACTGTCG
>contig247
ATTTTATTCGAAATAACGATTTTTTTTTCCTTTTTAAAAACAAAACCATTAAAATTAGCTTTAAAACAATAAAGCCACTC
AAGGTTCACAAAAAAAAAAAAAACAAAGCCAAAAACACCTCTTTTCGCGTACAAAACTACCTATCTTCGTTGAAGTCGGC
>contig248
CAGTAACCCGTACCCTGGTGATCTAGCCAGCCCAGGAAACCTCCAGGAGTCCAGACGTGGTGCTTCAGCGGGTCAACGCT
CAACTGCCGGAATTCAGGAGGGTAACCTACAGAGGGAGAGTCAGATCGGCCGTACAACCACACCCTACAAATTTGTGTGC
TCAACTGCCGTTTTTTTTTTTTTTTTTTTTTTTGTAATATATATTTTTATAACTGAGACACTAGTTTTTTTCTTTTTTTT
TAAAGGAAAGACTAAGCAGTTGTCGCACTGGC
>contig249
CCGTCTGAATTTAAAAAAAATCCATCTACTTGCTACTGTGGCGCCATCTTAATTGGCATTTTTTAATACACTGAGTTAAT
ACTCCTTACTTCCATACGTTTGAAGAACGTTCTCGTAGGTATTTCAGGTCGTTTCCGTTTGACACGTCTTTTTTATAAGG
GATTTTATGACCTGATAACTAAGATATTTAGGGCAAATACGAACTGTCAGTTGCAGCCACAGATTAATTATATCATTGAT
GT
>contig250
GCGAGAGTTTATTTACCATGGACGTTTATGAATCAAACTCGAGGATTATTCGGCAACTGGTCTCTGGATGTGAACGATGA
CTTCACAAGACCCGATGGCAC
>contig251
ATCGGTCGATCTGAACAATTTCCAATCCGCCCACAGAGATTTTGCACAGCACTGGCAACTCACAGATCGTGAGCAACGGG
ACATCGGCGTGGCGATGTTCGTTAGAGAATATGGTCGGACGGCGGCTTATTACAATGACAATGAATTTATACCGAACTTC
ATACGAGAACCGGCGAACTTTTTGCCGGCAAACCGTTCTCACGACGTGACGAGAGCTATCGAGATATGCCAAGATTCTTA
TCAGTGTCGATACGATTACGGCATGACTCTCAAT
>contig252
GTTCAAGCCTCGCGTGCCGTGGGTGGACCTGTTCCCCGGAGCGGACCCTCGCGCCTTGGACCTGCTCCATCGCATGCTGA
CTTTCAACCCTCACAAACGCAGATCGGAAGAGCGACCCTCACAAACGCATCACGGTCGAGGAAGCCCTAGCCCATCCCTA
CCTCGAGCAGTACTACGACCCGAATGATGAGCCCGTAG
>contig253
AGTTGACAAACAATTAGCTCGCGAACACGGAAAATACATCGATATAATAGTTGGAGGTCATTCGCATTCTCTTCTGTGGA
ATGGACCAGCGCCCAGTGGGGCATACGATATCGTGATGTGACTGGAGTTCAGACGTGTGCTCTGCTGATGAAAAACACAA
GGTATTGATCGTGCAGGCCTCTGCTTTTACAAAATACATGGGCAATTTATCAGTTTATTTTGATTACAAAGGTGACTACG
TTCAATGGGAAGGGGGCCCGGTGTTTTTGAACAGATCTATTCCGGAAGATGAAAATATAAAGGCCAAACTTGAGCCATAC
GCTAAAATCGTGCACGA
>contig254
CAGGATCTCTCGCAGGCCTCCTGGGTCTGGAACGTGCCGGTGTTCCGACAGGTGAGTCCGGACTCCGCGTTGGAGTGCAC
GACACACTCCCGCCGCGCCGCGTCCAGGTACCAGACCAGACCGGGCGCGACGCAGCGCTCCAGAGTCGGCGACACTTCAC
ACTCCCCACGAAATCTGCTCTCAACAGCGACGGTGGCGTTGGTCGCGGCGAGGGTGGTGGGCTCCGGAGCGAGGGTGGTG
GACACCTCGGCGACCCGACCGGACCTGCAGCGGCTCTCGCACTCGTCGCGTGACGCGAACCGGTTGTCGTTTCCGCCGCA
GCCTCCGTAGGCGAACTGGCTGCAGGCGTCCCGGGACGCGTCGTAGAACCAGCTCACGATGGAGTCGTTACACGGACCCG
CCAGCATCGGCAGCTGACACACGTCTTGCGTGAAGTGGCAGTAGTACTGGCAGTGCTCCTCGGACGCGAAGTTGTTGGTG
TTACCGCCGCAGCCGCCGTACTGGAAGGGCGCGCACCGGCCGCCGCGCGCGTCGTACGACCAGCGGGTCTCAAATTGCGT
GCAGGGGCCCGGGTCCGTCTCGAAGAAGCAGAACTCTGAGTTTT
>contig255
GTAAAGCATCAAATCGCTTTTGTTACGTACTATTTGCTGATTTTTTGCGGCCCAAAGAAAATGAGTGCCAGCTCTGCAAC
GTTTGTCATCGACGCGTCGTCCTTCTCTACTGGACCCGTACGAGACACGCAGCGTGTTGGCACGCGCCCTCGACGTTTGG
GAACAAGCCTCCC
>contig256
GTTCTATTCTAAAGTATCGCAGTATTCCCGAGAAGCCAAAGTTTTAAGTAGTAGTGGTTTTAATGCAAAATACACAACAC
ATTGAGTTTCTCTCCGGATCTTCTCAGTGGGTCACGATTTTGATCGGGTAGTAGATTCAGAGAAGCACTGCTCTTGTGAG
GGCTAGTGTTAGCGGATTATCTCAGGTTGAGCCCGCGAGCTCACCTACCCATCTGTGCATTGCTCGAATAACTCCTTACC
AACGATTAGGTAAGACAATAAAAGATTTTAATGGGCCCTAAGCTTATGCTGCAATAAACTTGTCAGACAGATAATATAAT
GATGAAATTAAAATAAATAAAAATGAGCTCTCATAAAACTACAAATTTACAACAGTAAAAAGTAAAACTAAAATACAACG
ATATCTTCATAGTGTGTAAATATTTTCTATATATACCTTTAAAATGTACAAA
>contig257
GAGGAGGACGCACAGCTTCGAAAACGACAAGACCTTCTCGCAGAGATATCGTGACGTCACAGCTCGTATCAAGGCCTCCT
CCTGCCCGTCGATACCGCCGCTGCCGCATTCGACCC
>contig258
TAGATGTGTTCTCGCAGCATCCTGATTACGTCAACATAAGCCAGTTAGTCCTTGAAAATGACGAAATTAATGTGTGACAA
CAAAAAAAAATTTTTTTTTTATTTTATCTCGAAATATTATGTATGCGTCAGAATTCTTAGGGTTGAACATAAGAAAAGGA
CTGTTTGCATGACAAGTAAAACGTCGCTACTATTGTGAAAAAAAAATCACATTTGATATTTAAAAGAGTTGCAAAAAGTG
GAATATTTCAAAAATAGTATTTAAAAAAAGAGTAATTATATTTTCAAATGTTCTCTTTCTAAATTTCGATGGAACTGTAG
AACCTTGGAGAAGCAAAATATGCCTCCAGAAATAGCAGTCATAATGCAATATTTAACATTGTTGCACAATGTAATACATA
CAATTAAAATTATTCTAATGAACGGGACTAGACTGTTAGTCTCAAACAAGCGAAACAACAATATTCATACTTAGTTTACT
AAATTCATTTTGTC
>contig259
GATAATTTTTTTATGGAGAATATAAAGTGTATGTATGTACCTACTCTGTTTTGCGTTTCCGTGTGCCGTGCCGGTGAACG
GCCTAAATTGTCACCGGTGCGGCGGCGTCCGTGTGTCCGATCGACCGACATCTGTTAAGATTTTTACTTATAGTTTTTTT
TTTTTGCATAAGAGAGAGGG
>contig260
TATTATCTAGAATCCTATGAAGCGAAAACATAACATTTTGCACAAGTAGGTACTGTTTTGAAATGTCACTAAAAGTTAGT
TGTGGATAGTATTTAGCGTTTGTTGGGTTATAAGTGTGAGTCCAATGAATAAAACATTAACTTAACATTTAAATAATTCA
AATATTCGTCCTGGCACCGACTTATATTGGTATTAGCGATGATTTTAGA
>contig261
TGCGACGAAGGGTTCGTCGTGCAACTAAAATCACAGCTACAAGCCACTGAGTTTCGATCTGTGTCGAGTTGTTCGAGTCA
CGATTCTGATCCGGTGGTAGATTCAACAAAGCAGTAATCTTGCTAGGGCACATGTTAGCCAAGTCTCCCGGGCTGAGCTA
CCTGAGCTCGCCTATACTTTCGGTAAATCTAGTATATATCCTCTTGAGGTCAGCGTGCTTGGTGCGAGTTT
>contig262
AATTTGTACACTTGGCAGTGGAGGCCACAACATTTAGTATTTCTGCATGTGTATATTCTCTGAGTATGTGTACAATATCA
TTTAAATACATCATGATGACTGATGATGAATTGAATTGTGACGGTTTTCATATCTAGTTCCTTGAATGAGTAGATCGGAA
GAGCGT
>contig263
ATAATGTGTTTAAAGAATTTTGGGTCAACAGATAATTCCACGTAGGTGAGTGTAGCAAGTAAGTTCTTCACAAAGTTGTC
AAGTTCAACTTGAGCACGCTCCACTTCTTCCGGAGGTCCATCAATTTTTACTTTGTCTTCAGAATGAGTTATGTCTACAT
GTACCTTTGAAAAGTCCTGAGTAATCTTTTTAATATTAGAGCCGTTCTTGCCGATGATGTATTTGTGGATCCAAGTGGGA
GCATCAACAGTAGCCGTTTTTACAGAATTTGCTTTCTCACAAACCTTTGATAGAGCAAGGCCAATTTTATTATGAGGTCC
ATGAAGGGTGATGGTGCCTGTAGGAGAATCCGTTGGAGGCATTTCAACAGAGACACCAGTCTCCTTAAGAATTTCCTGGA
TTGTAGTACCACGAGCTCCAATTACATACTTATGTTGAGACTTGGGCACTTCTACCCGAACAGTTGCACATTTCTTGACC
ATTTCTTCATGTATTTGCTCGATTTGAGCCTTTGCAGCCAGCACACCATTTTTTTCCCCAGCTATAACAATCTCATCACT
TTGAGTAGAAGCAGGAGGAATGTGGATTCTGGCACCAGTTTCGGCACTTAGCGCTGCTGCTCTTTCACCGTACGGCCCTT
GGATGAATGGATGGTAAATTTTCGGTACTACGACACGTTCTAAAGCCTTTCGTGACTGTTCCTCAGAACACACCCTGATT
TCATGTTCAGCTTTTTCTATCCCTTCTTTTGTGCCAGTAATAGTTATTATTTCACTATTGTCTGAAATTCCTGGCACATT
AATCTTAGTTGCAGTGACCTTTTCAAGTTCTTTTAGTTTCTGTCCCTGTTTTCCTAAGATCCAACG
>contig264
CTTTTTTACTCTGTCCAGCAATTTGACTGTCATATTGCCAGTACCAGGACCAATCTCAAGTGCTACATCAGTAGGCCTTA
ATCCAGATTTGTCTAACATAGAGGTTATTATTAGTGGATTCTTCAATATGTGTTGACCGAAGTCCTTGTTAAATTGAATA
CCTTGTTTAGCAATTTCTTTATGAATTCTCGTTTTTTTTTCTGCCTTAATTTTTGGCATTTTTAATGACACACGATAGTT
TGACAAAGTAATAAATGGATTTACAACGTAATGGTTAATGGTATAAGTATAATACTATCAAATTAAAAAGAAGAAAATCA
CACGAGTTGAGGTTAT
>contig265
GCTCTTCCGATCTCGCTCACGGACACGTAGGCTCTCTTCCAATCATGCTCGAGTCGATACAATGCTAACCTATGCTGAAT
TACCACACTAAGTAGTTATAACTAGCTGGGTGGTCGCACCCTCGCCTGCACAATTTAGATATAATTATACCTAAAATGGC
GACGGTACGACTAGCCCAAAATGGGTCTCCAGGCGGTTTGTTCATTTCTTGGCATTCTTCTTGGGCGATGCAGCTTTGCC
TTTGGCATTATTCGACATTTTCGCTTTTTTTGCCCTTGGGTTCACCTTCTTCATTATCTTCATCCTCATTCGGCTTGCGC
TTCCCTGCTCCTTTTCTTTTATTCTCATCTTCCTTGAACTGAGAATCATCT
>contig266
GCGCCTCCCATAGTTGTTGATCTCTGGCGGCCGTTATGAAGCCGGCGTGCATCTCCGCGTGGATCTGACTGAGAAGAGAC
TCTTGTTTCCGCAGCTCCGCGCTCATCTCGGCGGCGGAGGCGGGGGCAGCGAGTGGAGAGGCGGCACGTATTTCGTGAGT
CGGACGTTAGGGAACAGTTTTTCCGATTTCGTTACGAGGTAAGTCAGCAGATTGAGTGACATATTCAAAGCCGCTCTTTG
TATGTTCGCTTGATTCACCTGCTCATTGGAGACAACGTGTTGGAAATGTCTCATCAGCCAAGCCAGCAGATTGTGGTTAC
AGTTCGGCAGCTTATTGATGAGGTTCGTCATCGTCGCTTCTCGCTGAGGTTCG
>contig267
CAGGATTCAGTTGGCGCATGAGATTTTATTATAAACAAAATCTCAATAAGAGGTATATCATATTACATGTCTAGTACTAA
CGTCTAAGTTTCAATTGTAGAATCCACAGTTGCGCGGTCACGAGGGAGCCCGTGGACAACATGAACGTCGACACCCACCT
TGAGGCGTGCGGTCAAAGCCTCAAGATTAC
>contig268
ATATCATACAAGCTCCCCTTGGCACAGTAGTCGGTGAGGATGAGCACGCGCATCGGCTCCACGACGGCGCCGATGAACGA
GTTGAGATTGTCGTGACGCAGCTCGCGCAGCAGCCGCATCTCTTTCATTATGTCCCGAGATATATCCTTCTTTTTAGAAA
ACTTCAATGTTTTTATCCTGACTAAATTCCC
>contig269
GTTCGGCTTGCGTTTTGCGTGCAGCATTTCCATGAGAAGAGTCTGGGTAGGTGCCTGGCCTGCACAATGCCGCTGGTACA
GGTGCTCTTCTCCCCGAGCCGCTAAAGCGTGTATTATCTCTGGCACTACCATTACAAGTTTTCCAAACTTATCCTGTATC
GTTGGATAGCAGGTAAGAGTGTAG
>contig270
CGTCGATCACCCAGTCGGAACAAGTCATCACCAAAATGCAAGACTCCAAGCAGACCATAGAGATAATACCACAAACATCG
ACTTCAGCCGATCAGCCGGCCAGCGAAGTGTTGCAGATAATGGACGAAAACGCCATACCGGAGAACTTCATATACGAAAT
AGCCG
>contig271
TTAATTTGACGCAACACGGGAAACCTCACCCGGCCCGGACACGGACAGGATTGACAGATTGATAGCTCTTTCTCGATTCC
GTGGGTGGTGGTGCATGGCCGTTCTTAGTTGGTGGAGCGATTTGTCTGGTTAATTCCGATAACGAACGAGACTCTGGCAT
GCTAACTAGTTACGCGACCCCCGAGCGGTCGGCGTCCCCCAACTTCTTAGAGGGACAAGTGGCGTTCAGCCACCCG
>contig272
CGTTCAAGTCATAAGCTCATAGTCGTATTGTTCTGTTGATCTCAACCAAGTGCATGTTGCAGCATATCGCCCGACTTTGA
TTATCGCTCGCATTCAAACAAAAAAACATGAAGGAAATTACTTTATTCGTGTTATTGTGTTGTGGAATCGTTGTATTCGG
GAAGCAATGCTGTCCCGATGGCGTAATAATTTCACCACGGGGTAAATGCGGCA
>contig273
GTTTCGCTAATATCACTAGGCGCTGCGGTGACCGCGATTAACAAAACGAGAATCCCAAATAGTACGCACTGCTTTTTCGC
CATCTTAAAATCCAATTTCGAAATCGATTTTGAAAGCACACTACACTGCACGAACGTTATTGCGTACGGAAATGTCTC
>contig274
CAAATCTCCCGGGTTTAATTTTTATAACACGAGTTGAGGTATTAATTCTCTAACATTCTGGTTATTTCCACAACGAACGA
AATATGACGAACAAAATTAATATTGTCACATTTTCCTGTATGTATATTAGCAATCAAAAAACCATGGCAACACTGAAACA
GTCTACAAATCTTCCATCAGGCATTGAAATAAATCTTGACTTCAAAAACTTAAGGTGCATTTTGCGAAAAACTCGCCGAT
TTTTTTTCGAGATGTCGCAGATACATAAATTGCAT
>contig275
TTTTTTTTAAATTCCTTATTCATCTCTTCGTCATCGGTGCAGAAAGCATACATGACAGGAACATGCCTCAAAAAAGAAAT
GTCTTTCATAAAAGTACTGTAGTATATAGAGACGTTATGATCAATAATAATCACTCAACCCTAGGTGTTTTAAAGTTTTG
GATGTGATTTTTTTTTTACTATCACATTTTTGAAGATATGTATAAG
>contig276
CGAGACTAGCGGCCGAGAAACGAGAGGCCGACAGGAAGGCCATGCTTGAACACAGAAGGCGCGTCGCCCGCGAGCGTCAA
CTGGCGGCCCGCGCCTCCACC
>contig277
TCGAGATTATTCTATTGCTTAATCATCTGTAATGTGTTGTACAAGTTACAAAAGGGAGCGTCTTCGCCTTCCTGCAACCA
ATTTTCGGTCGAGTACAAATTATTGTATGTCTCCACCACGTGGAAAGTGTAGGCGTGGCGACTCTTATCAGATTTGTTGT
GGGAGCTCTTATGTACAACGTTGCCGTGTAATAATATACACGTTCCTTTCGAAACCGGTATGGGTGTAAAGCTA
>contig278
CCCGCAACGAGCGCAACCCTTATCCTTTGTTGCCAGCGGTCCGGCCGGGAACTCAAAGGAGACTGCCAGTGATAAACTGG
AGGAAGGTGGGGATGACGTCAAGTCATCATGGCCCTTACGACCAGGGCTACACACGTGCTA
>contig279
CAGATCCTTGGCCTTCATCGGGAGATTTGCGCTACATTGAACCTCATACCTACTAGACTTCCGGACTTTTATCCTAAGCT
AAAGGCGAAGCTAGCGAGTTCGTGGAAAGCTCAGGCACTGTTCAAAAAGTTTGATGCCCGGGCCAATCACAAGGTCTACA
GTAAAGGGCGTTCGTGC
>contig280
CCCGCGCCGCTGTCCTCCTCCCGGCGCCCGCGCCGCGCGATCGTCGATGTCCGTGCATCGACAGAGGATCTGACCGCTCA
GTCCCTCCCGATAGTAAGTGT
>contig281
CCGCCCTTCTCTACTACACCCTGTAACATGCCGACAATGGGGGTAATACGATCTTCTGGCGGCAAATGCTGCAGGAGTTC
CCCCACCACAAACCACTGGCG
>contig282
GAGAAGCTAACCTTGCATCAGAAACCCTAGCGAAGCTCAACATACGCATTGACGCATTACCCCAAAAATACCAACAGCTA
CTCGACAAACTGGCAGCAAGCTCGGTATAAACCAATTAGATCACGTCTCCATATCCTTAGAGCAAACGAAAGACATTACA
GAAAATCTAGAAGATGACTATGAGATTCTGAAACTTAAACACAAAGATCTAGAATTACAGAGAAGAACCGAGAAGAACAA
AAAGTTTATCGATGAATTGAGAAGGGAATTGGAAATGTCCAGGGAGTCATTGTCTAATCAAAACCCTGGGCCAGATAATG
TCCAGGATTACATAAGACAACTCAAGCAGAAAGTGGTTTCTTATGAAGAAAGCTATACTAAGGCAAAGGTTAAATACAAT
AAGCTGAGCATTCCTGATACTATACTTCCCAAGTCTTTATCAGTTT
>contig283
GTAATTGGAAAACTACCAATATTTATTGCTGAGACGTAAGATTGAAATTCCTGTACTAATTTGTCAGATACGTACCAAAC
ATTGTCCTAAATATGATTAAAGTCTATGTGATTGACGTCAAAAATAAATTGGATAAAAAATTTGAATAATTGAAATTATT
TACAGTTTTTAAGTAAATTAAGTAAAGTTTGTGGGTCATTCAATAAAATCCTCATTAAGCGATACCATTCAAAGATTTCA
TGGTGACCCTAATAAGTGACGCAAAACATT
>contig284
CTTTGTGTTCCATGAAGCAAAGCTTACAAAACAAATATCGACATCCCAAACACCGCAATACTGCATCTTCATTACATATC
TCACAAAAAGGCAACTCATCATTTTTTGTAGGTGAATCTACTGTTTCATCAAGTGAAGGATCAGCCTTTATCTTTTCAAT
TATTTTATTCACTGTTTCTTCTTCATCTAATTCTGTATTATTATTTGACAATAATTTACTTTTATCTTCTGATATCTCGG
TACTTGATGATTTCAATTTTTGCACTCTAGATTCAATACTGTCTATTATATCATTAAAATCATCTTTATATTTTGTGTCT
ATATTAACTTGCTCCAAATACTGTTTCATCAAATCATCT
>contig285
GCAGTAGTAGTAGTAGTAGTGTTAGTAGTAGCAGTAGTAGAGGCCGCGCACTGAGCGACAGCGCTCCCGCGGGTGCGGTA
GTGCAGAGTAGTTTGTGGACGTTACTTATTATTTGTAAGTGTACATGTATATGGACGAGTTGTAAAGGTTTGACATTGTT
CAGTCGATCTCCGGGAGCAAACTGTGGGATTGTATAATAGTAACAACGGGGCCGAGAGAGACGCTCCACTTCCGACCTGC
CTTACTGTAACAATATCAAGTCCGACACGACGAGATTAAATCGAGATTATATTACAATTAATATATGTGAAAAATTTTAA
AATTTTGTTTGTTGTATAATTGTTAGAAGCACTCAGTTCTGATGTTGGGTCCGCCCCGAGCGGGCCGGTGCTCTCGACCA
CTTCTAATTCGATACGATTAACCTTTGTTTGTAAGATATATTTTTATTTTATTTTTTATATTTTTTTAAAAGAGAGCAGC
ACCACAACAAATCTGTTCTGTAAACTAGATCTGTTGTGATCTCGCCCGTTAATATTGAATGAGATAAATAAAGAAACAGC
GCGCGATGTAACGACAAGTCGCA
>contig286
AGACTAAATAAATAAGAAACCCGATATATTTAATTAAACAAGTAGTCATTTGAATAGCAAATTCATAAAATATATTTAGA
GTTATAAAAAATGTAATGTTCAACTTCACCATATTGTCTTAATTTATAATGCAAACAGGACATTAGCTACCTAATCTTGT
TCACGCTCAAAAAAATACCAACAACTTTTGCTTATATGCTTATATACCTTTTTCTTGATTTTTTAATTGTTTTAATGAAT
CTATTCGGATTATAGTTATGTAACCACACTACAAATATATTTTTC
>contig287
CCGAGAGACAAATCCCCGACAGAGGTGGAAACTACGCAAGAGAAGATAATATCTTTGGAACTGACAACGAGTCCTGTCAG
CGAGACGGCTCCGTGCGGGCTGGGAGGGTGACTGCAGCCTTGGGGCGGAGGAGGGCTCGCTGCAACCGGACATCGTGCAG
GTCGTTA
>contig288
GCGACTCCATGCGGCGAGAGGCGGGGCCTTGCGCGAGCAAGAGCTCTCTGCGCCTGTGAGCGTCGAGAGAGGCTTCGTCC
CCTATGACGAAGCCCTTGTCCTTGTCGAGTTGGTCGGGCTGGATCTGCTCGTCGTACTTGGAGAGGACGGAGCGTCGGAA
GCCGAGGGAGGCCTGCAGCTCGGCCTCCTCGTCGTAAGCCTGGTAGCCGGCGCGCGCCTTCTTGCGTTCT
>contig289
TGGACATTAGTAAGTAGTCTAATAACATTTTGAAAAAGAGGCCTCGCTGAACTGATGACGACGTGATGTGGTATGTAAAG
TTTGAAATGCAACAAAATTTAAAGAGATTCTTCACAGCGTATATGAAAACATAAAAAAAAATACGTCCGAGTATCTTTTC
TAAAAAATAAAAA
>contig290
CCTGATGTTGCTGAAGTTATGGAGAAACTGGATATAACGAATGCCAACATGGAGGCTACAGACTTTGTAGACACAAAACA
GTCGAAACAGCGGGCTTCAATAAAATGGTTGTTATCGAAGGCCTTCAATAACAGGGTTCCGGAAAATCTACAGGAGCCGT
TCTACAGAGATCACGAGGACTTGGAACACTTGAAGCCACCTATATGCGGCGGTTTGGCCA
>contig291
CACACGCATCCGGCTTTGCAGGACTTTTCCTCCACCAATGGGCAGATCTTAGGACCGTCCTTCTTTGAGCACGTCATTGG
GCTGCACTGTGCTTGGACACAGTTCACATATATTTCATTTTCAGAGCAGAGGTCAGAATTTGGGCAGTTTTCTCGGGCGA
CACATTTACCGCTATCGTCTTTCAGATATCCCTCTTTACACAGGCATCCGGCTTTGCAG
>contig292
CTGATATCGAGCTCACCATAGCTGGGCTAGCGGAAAAAGCGAGAACCGGTAAGCTCACGATCGAAGAAATGGACGGCGGA
ACGTTCACCATCAGCAATGGCCCAATCATCAATCCGCCTCAATCTGCTATACTGGGTATGCACGGCATCTTCGAGCGGCC
CATCGCTCTGAACGGCCAAGTCGTGATCAGGCCCATGATGTATATTGCCCTAACTTACGAC
>contig293
GCTCTTCCGATCTCGACGCCAAAGACGATCGTCAGTGTGACTGAACTCATAGCCATCGGGATTGACAATAGGCAAAATGA
TCCAATCGATGTCTTCAAGCAGATCCCTCTCGTCATCTCTCAAGTTCTCTACGAGCCTGAAGACTGAGTATATCGTCCCT
GGTGTCGTGACCCATTCACGAGCGTGCATCATGGCGTCCATAAAGTATACTGGTTTGCGGGGATCCTCGAAGTTTGTTGT
CGATATCTTCAAATATTTGATGTCGCGTCCCTCGAAGCTTTTCCCAGCGTTGACTAGGGTCACCAAATTTGGATATCTAG
CGGCAATGTCTTCCATGTATTGGTTTACCTCAGCGTAACGCGGATAATCTTGAAAGATCATTCTGTTATTTCTGTTTCTC
CTCCATTTCG
>contig294
TTTATAAATCATAGAAAAAAAAACTCTGCCTTAGTATTTAAAGGGGGTTTTATGTTAAAGACATTTTCGGTTTTCTATTC
TAAGTGAACAAAATTAAGATTATCATCTATCATGATTATCGGACAATTCATTTAATATGTTGTTTCAAAGACGTATGTAT
ATAGAGGGTGATACTTTCACAAAAGAGTTTACCATTTGGATTAATTCTAAATTCGAAAACGAATTAGCGTGCTCACATAT
CATAACGACAAATACGTGTTACTAGTACACATATTTGTCGTTATGAT
>contig295
ATGGGTCGTTGACCTGAGAGTTTTGCACGCTACACATGGGATCTTGAAGTGTAGCGACAAGTTTAGACGCAGTATAGTAT
TGATATATCGGTTTCGTGTATTCAAGGGTTCCCTTACAAAACATGTTTTTTTTGTATTTTCGTAAGTAATTTACATTTTT
CTCTAATTTTTTTTAAATATATCCTAAAATATATACAGGGCATATAAAGATCGCTTCCAAAAACGATGGAACGGAACTAC
ATTTTAGTGACGCAGTGTATGACAAA
>contig296
CGACCGTCACTGTTTTTGTAGACGTTCTTTTTGATAAAAATATAATCAATTTGTAAATTGGAAAAAAAACAATCAATTAA
AGCAAGTGATCGTTTCGTATTTTTGTGATCTCTTCGGTCTCGAAGCGGGAAAACCGTTATAATTCAGCCGGTAAGCTGGA
ACACGTGTACAGCAACTAAGACTTCGATCAAGGTCTCACGGTCGGAGGGATTATTCGTCTATTTAAACTATAATGTGTAA
TGGATGCAATTTACGTCTTAAAACAAAATGAGTCAACGGCGTTTATGACGTAGCAGCATTAGTCTTCCATGCAGCACCAA
GACTGATATTGTGATACAAGCCGCGACCGACCGACAATAACCTGCACACGAAAATATATGGACACG
>contig297
GTCAACGTTTTACATGTACACTATTTTTATTATAGTATTTTTTTAATGATTATAGAAAAATCGATTTCAAAAAATTATCA
AAACTCAAACAAATTTCAATTTTTTTTTTTCAAAACAAAATATTAAAATCGATTATTTTTAGTCGAATTTGTTCGTCCCT
ACCCTATCGCTGTTTCATTACTTATTCGTTTTATACACTGCCTTTCAAAATCTAGTGTTAGAGAACATAGCGCTGTTATT
GTACATAACATTTGATTACATTTCCGGTTTCCAGTAACTGCATTACATACACAATAATTCGAATTCAATGAACCGTCACA
ACGTGCGTTCC
>contig298
GTGGGGATGATGTTCTTAAGAGGATTTAGCTTCAGTGTCAAATTAATGACGCCCTTACGACGTGCTGGCGACCAAGAAGA
TCCTGAATCTGAAGCAGTCCTAGCTCCTCCTGCCGCAACCCTGAAGGTCTTCCTGGCCGTGTCTCCTGCGCAGTTCCTGA
AAATAAAAGACGACTTCAGGGAGTTG
>contig299
CGGACGGTCGCAAAAAAAGGTAGTTCAAGGGTCAAGCTTCCCGTGTGCTTCCCTTTTTTGTATCGATGGGGAATCTTACT
TTACGGATACCGATCGACGGGGCGCGGGGTTATGTCGGCATAAGCGCCTCCAAAGGATTAGAAGGATTCCAATTGATCCT
ACGAGACTACGTTTTTAGAAAGGGATAAAGGAAGAACCTACTACCGACTAAACCCCATCG
>contig300
TTGAGTTTCAGCATGGCCTTGTTATTGGTGAGCGGGTTCAATTTGCGTGTAGCACGGATCACGCGTTTGTTGGGAGCACG
GAGGACCTTCCTGATCTCATCAGACTTGAGAAGACGTGTGAGGTCAGTGTTGGCCATCTTCGGTTGGGGCAGGTTGAAGT
TCTTCTTTTGTTTTGATGGTGTCTTCCATGACCCGAATAAGGGGTCAAGCCTGCCGAATGCGGACTGAGTCCAGATGACG
AAACGTCCAAGATGACCTCCCGGAGCCAGCTTCAGGAGGTTCAGCTTGTTAACATTCAGGAGCTCCACACCGGGGATGTT
GCGGAAAGCGCGAGTCAGACCCTGATCCTTGTTGAAGATTATGAGGGGTCCCTTACGCTGGATACGACGACGGTTGCGCA
TTTTA
>contig301
GTGACGGTGTCTCCGCGCGGCATGTAGTTGATTAGAAGACGCCATTCATTCTCTCTTATTTGGTTTTCTTTCAACTCGAT
GGCAATATGTAGTGTGTGTGTTTGTGTGTGTTTGATTATGCGAGGACGTGTAGGGATCGTGACACACGAGCGGTAACAAT
CGATATCTTTATGATGTAGCACACTGCCCCCTGATCTCGACTTCATAAGTTTCAATCTTTATTTTCATTTTTTTATGTAT
TTCAAAAAGGTTTGTTTTTTGTATATTATAAATATCTGTCAATTTATGAAATGTAATAGTTTTTATTTTACGATTAATTA
GTTTACG
>contig302
CCTCGTTCTCTTGGTTTTGCTGAAACAATATTATTTAGATATGGAAATAAGATATTGACAGCATCTTCAGCCAACAAATT
TCCAAGTAAACAACAAGTCCGTCACTTGAATGTACATGAATACATAAGTTATACTCTACTACGGGACCATGGAATTCCTG
TACCCAAATTTAATGTGGCCAAAACCAAGGATGAGGCAATTAAGTTTGCCACAGAACTCAATACCAAAGACATAGTTCTA
AAAGCACAGGTTCTTGCTGGTGGTCGAGGGAAAGGTACCTTTAAGAAT
>contig303
CAAACGCACAAGTTGAATGCACAAAATTTTCGACATTCAAAAATTCCCGCCTAAAAACTTTCGTCCGAATTTGACAGAAT
CGAATTTTGACGGCTGTCCTTGACGTGTTCTGACGTGTTCTGACGGACGTCATT
>contig304
TGGGGGGAAGACTGTTAATGGCCGCCATTTTTTTTCCCGCTCTGTTCAGCAGCTCATAATACATCACTCCCTTCAAGAGG
GGTGATCAAGGATTTCCTCATTTCTAAAGGGGTCCTAGTTGTAAAAGTTTGCACGCCACTGGTTCGTACAACAGTTTCAT
AGTCTCCGATATACAACCGCCTACGTTCTTTTTGTATATAAAGACCTATAGCGGCGGGTGCTTCGCCCCCACGCCGGTAC
GACAGGGGCCGATAGGTAACGCCCTCATCACGTTATAGGTTATAGTTTGATGGAGATGCAATGCTTTATAAATAACAATA
TTAAATGACAACTAATATAAAAAAAACAATTCGATCGACTTATGATTTTTTTTAAATTAACCTTTTAAAACTCAATATAC
TGGTGGTAGGAC
>contig305
CGGAAGCGTCTTCAAGTACATGTTGTGGTGTAGGTAAATTTGGCAAAGCATATTTATCCATTTTGCTAGTAATTTATTAT
AAACAGGAACAAAACCAAATTATTTTCAAGATTTCAGCAGATCCGTTACGTTTGGAATATTATCTATTGGGTATTATGAA
ATTTCTGCGTTAAAGAGACACACTTTCCAGTCATTTCCAGATAATAATAAATTAAAATTACGAACACAATTCCTCTGAAT
TTAGTAGTCGTATTTTTTATTAGAC
>contig306
AGGAGTTCGAAGGTACGCTAGTTACGGTCGGAAATCGTGACGATAGTGCATTGGCATAAGCGTGCTTGACTGCGAGACTG
ACAAGTCGAGCAGGTACGAAAGTAGGACAAAGTGATCCGGTGGTTCTGTAT
>contig307
CCGGAATAATACGATGGCCTAGTTGCACAACCTATTGAAATAACATAATAATGGTAATAATTTTTTTTTTCCGTTTTGGT
TTTTGAGACTGGTCGAATTAGCTTTGTTTTGACGAAATGATTACACCGAATTTCGACAGTTGACTATAAAATCTTAATTT
CCC
>contig308
CTTCGCGCAGCCTGGCATACTCGCCGCTGTGATCGGTGGTGCTGTAGTAGGGTTATTATGCGCAATCCTTGTGGTCATGT
TCATAGCATACCGCATGCGTAAGAAGGATGAAGGTTCCTATGCCCTCGACGAGCCGAAGAGAAGTCCAGCGGCAGCCTCG
TACGGGAAAGGACACAACAACCGC
>contig309
TTCCAGCGTACGATGGCGTGACTGGACGTTTTTACCGCGCGAGCGGAAGTAGTCTGCCAGTTGCTCTGCAATATACACCG
AACGGTGCTTCCCGCCGGTACAACCAATGGCGACCGTCAGGTAGCTACGGTTGTTGGTTTCCAGCATAGGTAACGAAGAT
AACGTCGGTGAAT
>contig310
TTAAGTTCCAGCAAAAGTATTTCAATACAACGTTAACATAAAACGTAAGTATAAAGATGTCTTTGAGTGTTAAAAATATT
AATATCTCTCTCTCTCTCTCTCTCTCTCTCTCTCTCTCTCTCTTCAATCGGTCCCTCATTGCAGCAATGCGGATCGTGAC
TCCGTTTGATT
>contig311
AATCAAAATATTCAAATTTGAGCACCAATAAAAAAAATTGTATTTTGCTGACCGTCATGGAGAATCTCAGATTTAAATTC
TCTCGTTTGAACCAACTGGAATAAGATACAAGAGAGATATTAGTTGTTATGCTGAAGATCTTTAGAGTAAAAACTCTTTG
GCGTGTCT
>contig312
GCTCGGACCTCTAAGCGAGACCGTTAATTGACCTGCCTCAAATTGCATTAAATTCATTACATTGCATTCACTAGATTGGG
GGGACCCTTTCCAATTCCAACACAATTTCTCAGCGGTTTTTTTATTGCTTAGATGGTTGGACGAGCTTACAGCCCACCTT
GTGTTAAGTGGTTACTGGAGCACATAAACATGTACAAGGTAAATGCGGCACCCACCTTG
>contig313
TTATAACGGAACATCTGTAAAGTGTAGATTTATATATTAGTCTTAGTTATATAGATAAATAGTCTTTGAGAGTAGAATAA
TAACAATGTTCAAACTTATAATTTAAATAAAATAAAGAATTTCGACCACTTAGACGACCACTAGTTTATAATGAATTAGC
CATTCTCC
>contig314
ATGTTTCATATGATTTTATTATTATGTAAAAAAACTAAAAGAAGGTCGTGTGCAGTGCATTGTTACATTTATCGAACGTT
TAAAATTAATGCATTTTTTTTTGTATATAAAAATTTAAAATCGCAACTTTGTCCCCAAGTTTGGTATTCGGTCTGTTTAG
A
>contig315
CGCTTATCAGATATATTTTACAACCTAAATTTTAAACTAATACAATTTTATTATTTTTCCGAATCACATGTTGTGTTTAC
TTTCCTCTTTGCGTCTTTTTTTATGTTCAAAATACAACCACCCAAATATGAAAATAGCAGGTAAAGTCAAACTGGCTCCG
AGCAGGAAGACAGCGCCTGGCAGCACGTTTAGCGTCGCCATGTAGACGCGGGAGTAGAGAGGTCCGTAAACCAGCGGCAT
CATCGCCTCCGCCAGACCGAACAGAGAATTCACCTTGCCAAATTCCTCCCCGCTCACCAGTTTCGTTGCGATCGATCGCA
TCGCTATGAATGATGTTCCATTTAAAATTTCCATCAACGGAGCGATATATATCTCCAAGAGATCGGAA
>contig316
GTTATATTATAAAAAAAAAAATTAACTGATTATCGTACACATCCTTTCAGGAATAAAAGTCATAAGTTGCCATTACATAG
TATTGCAAGTGGCGAGATATTCCCACTACATAGTGTGTGTAAAACACATGTATACAGAAAATAC
>contig317
TTCTTGAAGCTAAACCCTCAACACACCATTCCTATGCTGACAGATGACAAATTCGTCATCTGGGACAGTCATGCAATAGC
TACATATTTGCTAAACAAATACGGCAAAGGCAGTTCATACTATCCCGAGGATCCAGAGAAGAGAGCCCTGATTGA
>contig318
GTATATATATGAGGATACATGTTAATTATGTTCTTTGCTGTATGCCTATCCACACAAATATTTAGTCGTCGGTTAGGAAC
GATAAATGCTCGATAAAAAAAAACGATTTTTAAAGTAATACAGACTTACTGCCAAATGCTCAAGTTTCCACGACTGACTT
TTTTCAAATGTTACACATACTGCGACGACGCGTAGCGCTAGTGTCGCGCGCAGTTGATTGCGCGGGTTTCGGGTGAATTG
GCGGGAGATTTCAAAATTTAA
>contig319
ATCGATATACCTATTAAGGTAAATATTAACGTATATTATACTAGATAGACTATTTTTATCAATATTAATATCGATATTGA
TATCGATTAATAACGAAGGGTACATTGAAATTCGCAAGTAAAAATACTGATTAGAAACGCAGTGGCATGCGTTTAATTTG
AAGGCAGTATTATAAATTTTACCGACTTCAAAAAAAAAGAGTAGGGTCTCATTTTT
>contig320
ATGGGATATCATGTGTTTGCTGGCTTTCAAACTAAAGCGGGCAACATCGATGCAGATATGCTGAAAGAAGATTGCTCTGG
AAGATTACATACCCTACAACTTGACATTACGTCTGAAACCCAGATCCTATCGGCCTCCTTGTACATCGTGGACCATCTAC
CAGAGGGCGCCCAGGGTTTGTGGGCAATTATTAACTGCGAGTGTTGGTGCGCTTTAGGTGAACTTGAATGGGTTCCCTTT
TCCGTTATCAAACGATCCATGGATGTCAACCTTTTGGGTCCA
>contig321
CGAGACCGGGCAGCAGTGCGGGCAGTTCACGGGCCACACCGGTGACGTCATGTCGCTGTCGCTGGCGCCGGACCAGCGCA
CGTTCGTGTCCGGGGCGTGCGACGCGTCCGCCAAGCTGTGGGACGTGCGGGACTGCACGTGCAAGCAGACCTTCCCGGGG
CACGAGAGCGACATCAACGCGGTCACGTTCTTCCCGTCCGGGTTCGCGTTCGCGACGGGCTCCGATGACGCCACGTGCCG
CATGTTCGACATCCGCGCCGACCAGGAGCTCGCCATGTACTCGCACGACAACATCATCTGCGGCATCACGTCCGTCGCCT
TCTCCAAGTCGGGCCGCCTGCTGCTCGCCGGCTACGACGACTTCAACTGCAACGTGTGGGACTCCATGAAGAGCGAGCGT
GCCGGCATCCTGGCCGGCCACGACAACCGCGTGTCGTGTCTCGGCGTCACCGAGAACGGCATGGCGGTCGCCACCGGCTC
CTGGGACTCCTTCCTGCGCATCTGGAACTAAACATCTCACACAAACAAACACCTAAACACACACCCAAACATATGTCGCA
TGATTAGTCAAACATCGATCCATCTATATATGTAATCTATAAAAGTTAATGTCTGTATGTTCGTCTTGTACGCCGATTGA
GTTGAAGCTTTGTATAGTTGTGGACGGCTGCGTGAATGTTTTTGACTTAGTACCGTTATAACACGGTAGGTGGCGCGCGA
GTGCCTCGTGGAGCGATAGAGACGATAAAGTGAGGCACGATTTGACTAGC
>contig322
TTTTTAATTAATATTTTAATTAAAAATTAAGGTGTTTATTAACCTATTATATATCCACGCAGCCGAGGACAGGCAGGTAC
GGCGCAAGATGATGCAGGAGAAAGTGGTTAGAGGAGGCCACGACCCTCAGCACTGAGGATTATCGACGCAAGGAGGAGGG
ATTAACCTATTAGTACTGCTTAGTACATTAGTCTACTGCAAACACTTTCCTCGGTTTATCGACTGTTACTTTAAAAAAAT
CCGAACGTTTCTTTTAGATCTGCCCTCTTACTAAGATCTGTCCTTATTACTTAGATCTGTCCTCTTGCTAAGCAAAAACG
GTAAAACTATATCCAGGGATGACTGCTAATTTAGTTTAAGTATCATTTTGCTAAAACGCGACATTTATCTTTCTAAATAA
AGATCAGTTTTATTTGCTATTAGTATCCATGTTTTTAATTGAATTGTTGATTCGATGTTTTTAATTGAAC
>contig323
GTGCCCGCCAGTACGGCGAACACTATGAACACAATCACCTTCGGTATCCGCAGTACAGACCGTAATGCCGCACCGGAATC
GGTGGGGCTCGATAATGAGGGTAGCGTCAACGCTCTGCAGCTATAAAGATCGATGCCGGTCGCAATTAGGGCTATCACGA
ACGCCGGCG
>contig324
GGGTCATGATGCCCTTGATGTGATTCACCAGAGGCGAATCAGCGAAGAAGTTGTTCACCGCGGAGAATATTTTACTTGTT
TGAGTCGTCGTGTCACAGCAGACGCCCGCCGATCGTTCCTTTCAGTTTGAAGGAAACCTGCAAGAGGCAGCTAGGTGTCA
GAGATGAAGTTCGTAGGTGTGCGATCCGGTAGGAG
>contig325
GACCGTCGGTGACTCCATAGTTAAATTGGTAGCGGGGGTGGGAATAAATTTCAACAGGGGCGGCTGCGTGCGCCAGCGAC
GCCAAGGGCGCTCGCAGCACCCGCGCCGCGTGTGGTAACCGTAAGCCGGGGCGGCAATGGCTGGGGCGGCATATCCGTGC
GCAATGGCAGGCGTGCCCAGC
>contig326
GTGGTCTTGTATCACAGTTGCCAGCGGCATCCGCTCTCCATCAGTTTCATAATCGTGTTCTCTAAGCGCCCACGCGATAG
GTTCATAGGTAGAGCTGTTGG
>contig327
AAGCGCGCCCCAGGCAGTTTCTCCAGCACGAGCCAATCGCAATACGGGTGAAGCAGCGTTCAACGTTGCATCCTTCAACC
TCAAATTAGTATGCATGAATAGTGGAAATCCTTTTAGCTGTGCGCCGACCAAGGTC
>contig328
GCCTTTCCGCCAGAAAGGTACCCATTATTTAAATACTCCGACAGGATTCGAAACAATTTTCAATACTATAAAAGCATTAA
TGAACGAAAAAAATAAAAAACGCCTCTACGTCCACAACCAGAATTATGAAGAGATGTACAAATAAGTATATCCCTAAAGA
CATTTTACCAGTAGAATAT
>contig329
CGCAAAGTTAGCATGACAGGGCTCATGGTCAATCCGATGTTAAGCGATTATGAATACCAAAAGTATTATAAGGTTGGGTT
CACACGGCATTATCCTGCACGTTTATTTGCAGTATACGTTTTAACGAATGAATAGTGGCACATAGTACATTGTACACAGA
AGCGTTCACATGTTGTTTGCACTGCAAAAAGTCGTATATCGTTTATACGTTTAAACGAATACTCAACGGACTTGTCAAGC
AAAACGAAAGAACTTTAATGTTGTAGTGGCGTATAATATAGCTCTGTCTCGTTCTCTGTCTCACACGTTCGTTTTTACAC
GAACGAAAATCTAACGTATGAACACCCCAATATTGTACGTTAACATAACGAATACCAAAAAAAACGTACAGGACAATGAC
GTGATGTTTTTATTGCTTAGATGGGTGGACGAGCTAACAGCCCATAGACATCTACAACGTAAACGCGCCACCCACCTTGA
GATATAAGTTCTAAGATCTCAGTATAGTTACAACATAGTGAACCAACCCTAAGAACACAAATTTTAGTATTCGCGCGCAA
TCTATCCATCTTTTGAAATAACGCCTCGTGTTACAGAAATACGCTAAAAGTTAATTTATCAATTCTC
>contig330
CTTACATAGTGTGTATATTATACTTTATTATAATATATTATGTATATTATATATACCATAGATTTATACCAATATCTGTT
CACTACCTGATTATTTCTCCCTTGTGTAACTAAGGAACTTTATTTTGGTTTATTTTATAATTTAACGATATTTTGTTATG
CTTACAAAAAGATACATCCTCCAATATATTTTATATTATAATCAACCAAAATCAACTTCCGTTTTACAAACTAGCCATTT
GAAACGTAATTTATGTATGGCTGGCAATAAATTCTAAATTCAAATGAATTTTATATTAAAAATAGGGAAACCTGTTTTCA
TATTCAGTAATTTGTTTATTGATTAGTGTTCTGTTTTCTAATCTAAACCGATTCCGTTATCAACATTTTGTATAGTTATG
TAATTCTTTCATTTATATAATTTAATTTATGGTATTATTCATTCAGTCCGAGAGCCGAGTGAATCGCCTCGACGGTCCGT
>contig331
GCAGATCGTCTGCGCAGCTTGGCTGCAGTTGGCAACATGTCTGCGTCTGCGGGTGAGCTGTTGTCCCTGGCACCACCACC
ACCAGCTGCCACGGCTCCGCCCTCTCCAGGATGCCTACTCTCGCCTACTTTGGCAGAACAAAATTCCGAATATTTTGGTT
CAAGTCCAGAATGCTGCGCGGACAATGCCGGCCAAGAAAGTTCAGCTGCTGGAGCACCAGTACCACCTCCGGGTCCAAGA
TACAAGCTGGCCACAGAAGGCGCTCTAAGAGTGTGCTGTTTCCAACACGCGGACGGTGG
>contig332
CCTCGCTGCCAAATTCTTGAGGAGATGGGAGACGCATGTTCTTCGTTTGGAAGAAAACCACATTGTTTCTAAAACGCCGG
CCGGTCTCTTGGAGAGCCCATTATCATACAGTTGCATGCAAGAGGTGTATTG
>contig333
CTAGCCCGCAGCGCGGCCGCCGAGCAAGCCGTCAGAGACATCATCATCAAAAAGATCAAGAAATGTGCTGAGAGCAGCAC
CGAGCCCGCCGAAGAGGAGCCGCTGCCCATGATCCAGCTGGCGTCCTTCGCTCTACACAAGCTGTTCTCGGAGTGGGA
>contig334
TCGTCTTGGGCCTACTAATTACCATCTCATAATCTTCGCAATCTTTATCCATTTCTATGACGTCACTGAGCGGCTCGTTG
TAGAAGTCTTCGAACGGCAGGGACGGCGCTCTCGAGTCTAGCACACTAACGCCTAGTTCGACGGCTAACGGGTCGTTGAG
TTGTGAGTTTCTCGCACCCTTCATCGAGGAAGGCGGGTACAAATGTCCTAATACACTCTCGAGTGG
>contig335
TGTGTGTGTGTGTGTGTATGACGATATTGTTGAGTGCAAATTTAAGACTGTGAAAAACTTTGTGTGCAAGTACCTATTTC
GTTCAAGAAATACATAATTCGAGGGTTGACAGGTTATTTGTTTTAAGTGAAATTTTTGCAACTTTACAAGAG
>contig336
TCGAAAACGATTTGGCTATTTTAGAACTCGAAACTCCAATCAAATTTGACTCTCATATAGTACCCATCTGTCTGCCTCCG
GATGACGCTGATTTTACTGGCCGAGTTGCAACGGTCACCGGCTGGGGTCGAATCAAATATGGTGGTGGAATACCTGCTGT
GCTCCAAGAAGTTCAGGTACCAGTAATAGAGAACAGCGCCTGCCAAGAGATGTTCCACACGGCGGGTCACGACAAG
>contig337
GGATCTTGAGATCTGAAAATTCGTTTGACTTCATTGTAAAGTTAGGGTCATTTGTTTAGTTTCAAAGGTCCTTAGTATGC
ACCATACATAGAATTAAATTTTCCCTTCTTAGCTATAATTTTAATTGTCAAATCTTATAAAATGGTTTGCATCACATGCC
CTATGTATATAACTGAAACACATGCTTCAGTGAAAGCTGCTAGCATATTTTTTAAAGCAATAAACATTAGATTAGACCGT
TAATGATGTTTAGTGGATAGTAGACATGATTAAGGTCTACAACCTGCAAAAACCTATAAAAACACAAATTTTTAAATGAA
ATATATGTAAATAAATTAAATAATTACCTAAAAAGTGTCTTATGAAGAACAAATTATAAAATTTTCTTCATAAAATAATA
TTCTGTAGATAAAAACAAAAGCAGTATATTGCGTAGTAA
>contig338
CGCCACACTTGTACACAGTTCAGGTCAATCGTCTTTATCCTTGATTTTCGGCTTGATGCTGCGCTCCCGGTCTCGAGATC
GATCTCGGTCCCTGTCCCTGGATCGGTCACGGTCTCGAGATCTCTCTCGCATCCGCGGTGACCGAGATCGGGACTTGTGA
CGGCGAGATCTCGAACGCGATCGGTCACGTCTGTATGATTTTTCCCTCAGTCTCTCCGGTTTAGTGGAGCGGGAGCGTTC
GCGGTCGCGGTCCCTGTCGCGGTCGCGGTCTCGATCCTCATCATCTCGGCGGTGTCG
>contig339
TGACGGGTTCTGACAAAGATTTTTAGTTTTGATTAGTTCTCTTTAATACTTAATGAAGATAGTATTTTATAACGCTGATT
ATAAAGAAACTAAAAATCCTTTAAAAAAAATAACTGATGCTTTAGCTTGAAAAATATCATAACGAAAAAACCCACGACAA
AAAAACGTGGGGCTGCCAGCACCCAAAACCAAAGCGAAATATTTAATTAATTTTAGTAATTATAAGTGAGTTATATGTAA
TTTAGTTTAATTAAA
>contig340
TCACCTACCCGTCCGCGCGTATCTGGAATAGTACCATAAGCTATTATATACCAGAGATTAGGTAGGGAAAGTGAAAAAAA
AACTCCCGTTCTTTTTTTTTTATTGCTTATATGGGTGGACGATCTCACAGCCCACCTGGTGTTAAGTGGTTACTGGGGCC
ATAGACATGTACAAGAGGTTCTATCACCAGTAATTACGCAA
>contig341
CACAGTTTTCACCACGCTCAAACCTCAACTCAATACGGTGCTATGGATAATAGCTGGTATATTAGGTTGGATACTGCATT
ACCTGCTACCCCAGTTGCGCAAACAACAGCCGTGGCTGTGTTTAGCGAGCCCGGTCTTGAAGCAGCACGAGCACGCGCAG
TACGAGGTCACGGAGCCG
>contig342
TAAATTTTGATAGCATTTAATGAAACGAGTTCTATTCTGTCAGTTACTGTCAAGTGTCAAAGCGAGAGGCGGGAAGTTGA
AGACATGTTTGGTTTTTTTTTTTTTTTTTTTTTTTTTTAATGACAACAGAGTTGGCTGTGGTGTCGAAAACGTA
>contig343
CTGGGTCGATAATCGGAAAAGGTGGCAGCAATATATCAAAGCTCAGAAGCCAGTACAAAGCCTCTATAACAGTCCCAGAT
TGCCCCGGCCCCGAACGGGTACTCTCCATAACAGCTGAAGATGACGAAACGCTCGTGGAAATCATTAAAGATATCATGCC
GTGC
>contig344
AAAAAAAAAAACCTCTAAGTTCCAAAGCCGTGCGAGCAAGCTTCACCGCTATACACGCTTCGAACTGTACACACAATTGA
GGCCAATGATGTTATAGTAAAAAGAGGTAGATAAGTTACTTGAGTTCGTAAAGTGGCGCCGTAAAACTGAGCTAATTAGC
GCACTCAAG
>contig345
GCGGCCGCAGCTGGCGGCCAGGAACGATAAAGCGGACATACAAAAGACTCGAAGCGAAGAGACGCTGTCCCGACAGTACG
AGACGCAGCCGGACACGTTCACGCCGACCTACGACGGAGCCTACACTGGATACGAATACGAACCTAATTTCCCCGAAAGA
GGCGTGCTGGGCGCGTGGCTGTCGTCGT
>contig346
GTCCTGCTCGCACTCGTAGCATAGCCGACTGAAGCAGGACAGAACTACTTACAGTGTAATGTCACAGATTTCTAACTGTC
AAAATAATTAAACTAATCTTCCTACGCCTGTAGATATAAAACAATTCGGCCTAAAAGTTAAAATATCATTGCTTCGAGTT
CATATAGTCTG
>contig347
ATCCGCTTATAATTTTTATTTATTTATTACAATATATTGTTTACATTACTAATTAGATTATATTATAATAATATTATTAT
AGTGTAGTAGTACTACGTTTAAACAATCTAAAACTAAGTAGTAAGAAGGACTTTTGGGCAGAGTAAGTCTAAAGACGCGA
AATAATAAGACATCT
>contig348
GTTATGTGTAAACAAGCCTGAAAATCCTGTATCGTTTTTACGTCAACATTTCCAGAAATTAGAACGAGAACAGGTCAAAG
CTGCAGCAGCTGCAGCTGCTGCTTCTGAGGGTGAACCAGATGGTGAACTCTCACCCCTACCTGTACCAGGGGGACAACTA
CCAAGGAGACGCGGG
>contig349
TTTATACTATGTAGTGATATAATCGTTCTCTCAAATCTTTCACTCATTCGTTCACTAATGATTGAATCCTTTGGCTGTTA
TGTAGGTCACGGGTGCCCTACGCGGCGCATTAAAGTAATTATATCGATTTCATTCTTCGAACTGCTTACTAAGGCACCGG
AATAT
>contig350
AAATTAGTTTGGACTACGTAAGCATGTGAGGACTTGTATAGTATATTACACTTTCACTAACTACTATTCAATAAATATAT
AAAATTTCCTAACTCAGCATACTTCAATCAGTTAACAACTGCTCAATTTATATTATACCCTGTGCCTATGCCAGCACCAT
TCTGGAGGATTTGTGAA
>contig351
GGGAGCGATATGCGCTGCCGGTTTCCTGGGACTAACGCTATTGGCCCAGGCGTTGCGATACATATTTTTCAGGTTCCGAT
TGATGGAGACGTGCTGCAGTTG
>contig352
CTAAAGTTATCGGCGTCAAATTGACCGGTAAACTCACCGGCTGGACGAGTCCGAAAGATGTGATCTTGAAGGTGGCCGGC
ATCCTGACTGTGAAGGGAGGTACCGGCGCCATCGTGGAGTACCACGGACCCGGGGTGGACCACATCTCGTGTACAGGCAT
GGCGACAATCTGCAACATGGGCGCTGAGATCGGCGCTACCACTAGCGTGTTCCCGTACAACTCCCGCATGGAAGCCTACC
TTAAGTCGACCGGGCGCCACGACATCGCCGCCACCGCCAACTCCTACAAGCACCTG
>contig353
CGGGGCCCCGCTGAGCGCCTGTCGCGACATGATGCCGCAGCACAACGCCACCGCGCAGACCTCGCCGCCGCCCTACACCA
TCACCACCGACGCGCAGAGCGTAGCTCCCGGCGATAGCGTGGAGGTGGTGATCGCAGGTAAGCTGCCAGAGGACACCTTG
CGCGGATATTTGCTGCAGGCCCGGCAGGGAGACGACATCCTCGGGACTTTCTCGCTCGAGGACGGAGACGTCTTCTCTCA
GCTCATCAACTGCGGGAAGCCGGGGAACGCAGTGACTCACAAGAAGCACGACAACAAGGAAGACAAGCGGCAGGTGAGGG
TGCGCTGGTCTCCGCCCCAGGGTCTCACCGGGGAGGTCGTGTTCCGCGCCACCATCGTCAAGACACTGAAGGTCTTCTGG
GTCGG
>contig354
CTGGAGAGGCAGGATATAAAAGTAAGACATGTTTTGGCGTTGTATTTGCGTTCATATGAGCTGACGAACACTGTGCCTTT
CAATGTGGACGCATTGACAAATGGTCAACCAATAGAACAACATCCAACTGAAAAAGACGTAGAAGGCCCCAGCGAAAACA
ATAGTACAAGCGACAGTGAAGCTGAGATGCAATACTTATTTAATCGGAGTAAGATCACAGCATCTGGCAATCCGAGGGTA
AAATACCTTTCGAATACTTGCAGAACTGAAACTAGCAAACGATCTAGATGAAGCACCTAAAAAAACTTACGGAACCAAAT
CTACCCAAACAGAATATCCACCAGCAATAC
>contig355
CGGGAATGTCTCTAGATCCGTATTCGTCCATCGTTGCGTATAGTTAAAGTTTTCTAAGCTAGGCTTCTCATTTGTTCTTG
GCCTCTTCGGCTTCGAGCCGAAGCCGCATGGACTCTGGCATCGTGGGTGGCGGAGGCCTGGGCATCCTCAGCCAGACCTT
GACGGCGTCATAGATGAACCACTGCAGCGCGGTGAGGGTACCGATCATCACGATCCTGGGCCCCAGACC
>contig356
CCACTGGGTACAAAAAATCATCGTCAGTGATATTAACAATGTTGACAGGGTGCCGAGCCTGAGTAACCTTAATTTTTTTT
GTATCTATTCTAGTAACCTCGAGGGGTTATTCTAGATTCACCGAATTAGTAGGCGAGCTCACGGGGCTCAAACCGGGAGT
GTTGCTAATACTGGCCCTAGCAAGAGCAGTGCTTCGCAGAATCTACCACCGGATCGCAAACGCGATCCACTGAGAAGATC
CGGCACCTGAGTAGCCGAGACACGCATGAAGTGCACGAGACCCAATAACTCCTATCACACCGGCTGCAAAAGTTGGCCAC
AACGTTGCTACAAACGTTGAGCGGTTAAATTGCTGAAGTGTCCACACCTTGGCTGTTATACTAGTTCCTTTCCGTCAGAG
CTAACGTAAAGATGTGCGATACCGAAATTGAATTTGCTCTAAGCGCTTTTACAGTACTGA
>contig357
GCGGCGAGCAAGATTTTTAGCGCGCACGGCTTCCTTGATTCTGTCCACTTCGAACTGGTATCGTTTGCGATCGCGCATTG
CACCGTCTTTTGCTTCCTTGAGCGCTGTCTCGAGAGTGCCTTGACACGTTCCATGGTGGCTCGGAGTCGTTTCTCCAGCT
TGGGCACTTCGCATCGCAGGTCGGCATTGTCACGCACGAGCTGCTTGTGGACTTTCGTCAGTTGCTCCAGGTTATTCTCC
AGATCGGAAGA
>contig358
TGTTGAAAAAAACCCTACACATAAATTCTAAGAATCGTAGATGATTAGTTTCAAAAACAATAATAATGAAGCTTAGGTTT
TACTGAAATGTAAATGAAAAAATATATATTGACTAGTTAAGAGTGTTTTTTTTTCAAAATAAAAAAATAATTAAAATGGT
GCTTAAAAAAGTATTTTTATGCGCACCGTATGCTTG
>contig359
TTGTTTTTTATAGACCAGATTCACACTAAACATCCGACGCGACGCCATGCGGCAGACACCACTCGATCCAAATGTGCCAG
GTCGATGTGTTCATAATACAGATAAATCAGTTAACGATAAGCAACTCAAGCACTCA
>contig360
GAACAATTTACTTATTATTGTCCAAAATAATAAATAATTTAAGATGGTAAAGGCTAAAGTTCCACTACGCGACATTTCAC
CTGCATTGCAGGCTTTCAGGAATTTCCTCCTTGGTAGGAAGCATACAAATGCCCTTCGTTTTGAGCCATTGGTTTCGCCT
AGAACCCAGCCGCCTCCAGAAATACCAGACGGACCCTCGCACAAGCATGCCCACAACTACTATTACACAAGAGACGCTAG
ACGCGAAGTTGCACCTCCAATTGATGTTACCAAGGAACTGCTTAGTGCTAGCTCAGACAAAGGGGCTCCTAAACAAGCTG
CTAATGTGAGACCTACACCTGGACACCTTTATGCTTGGGATAAACATTATGAATAAACATGTGATCCTCACTTAA
>contig361
AATGAAAAGACATTGCAATTAAAAAGCCAAGCGAGATTTTAGCGCGCTATGTTTGAACGAAGCTTTAAGTGTTGTAAGTA
AGTCACTATTTGCCTAGGTGACCACTTCAGGTAGAAATACTTCACAAAGGGAGTCAGTCATCTTTGCTCGGTAGATCGAA
AGCTTCAATCT
>contig362
GCGGCAGTCCCCGAGTGTCACGCGTGTTATTCTGTCATGATTTTTTTTTCCAATTTTTTTAAACTTTAAATGGCTCTCCT
GTATAGTTGCAAAATGTCGCTTAAACCAAATAACCGGACTCACTTCTCGATAGAATTATACAAATAAATGTGATGTCGAA
ATAAATACATTAAATCTGGTTATTTTCGAATTTAATTGTTTTAAGAATACGCCGCAAACTATTAATTTAAAATTACTGGG
AGGCGCCTCCACTGTGGCTACCTCTAGTTACTGCTTCGTGAATGACTAACGTGGACTTCCTCAAGTACTCAACACGTTGT
AAGCTTTGCGACCCACCGTTGGGCCTTGTGTACCGTTCGGGCCAAGCCAAAATCAGAGAATCAGTAATTTTTATCAATCT
GAAATTTTCATTGTAACATTTATAAAATGCTCTAATTTTCACTGAAGATAAAAATTAGCGACTTTGATATTTT
>contig363
TCTTACCGCCATTTTGTTTGAAAGAGTGATTTTAAAAACGGAGGGCAACTAATGTAATGGTTTGGTGATAAAACGCATTA
AAATATTAATTGACCATCCAAAAAGCATCGTCCACGATGTCACGCTATGGTGACTGCAAAGTTTATGTTGGAGATTTGGG
GAATAATGCTAGTAAACCTGAACTTGAAGATGCCTTTTCATATTATGGTCCACTGAGGAATGTGTGGGTTGCAAGAAATC
CTCCAGGCTTCGCATTTGTTGAATTCGAAGATCCACGGGATGCTGAAGACGCAGTACGTGGTTTGGATGGACGGACGATT
TGCGGTCGTAGAGCCCGTGTAGAAATGTCTAATGGGGGTCGCGGTTATGGCAG
>contig364
GGCGCAACACACAACAATGGAAATGACGTACGAATGCGCCTGGGACACGTGCGACTGTCAGTTCGAGGACCTGACCGACT
GCATGGAGCACTGCATCGGCGACGGAGGAAACAGCGTGAACGCAGCGGGGCACATCCAGCAACACTACCGCGGCTCGTTC
AGCGAGTACCCCTGTCTGTGGCGGAACTGCCCAAGCGCCCTTCCCCAACCTGCCGCGCCTGCTGCGACACGTGCGCGACC
TGCACGTCAACAAGGGCAACGGACGACTCATGGCCGTGCACGAGCGCTCCAGGAATTTCATGCTGTCATCGAAGAA
>contig365
GCCAACCTTAGCAAAGGAGAGTTTCAAACCCAGAAGGAAGCTGCTTGGGCCGTTTCCAACCTCAGCATCAGTGGCACGAG
GGACCAAGTTGCTGCACTTATCAATTGTGGAGTTATACCGCCATTCTGTAATCTACTCAGTTGCAAGGATACCCAAGTTA
TTAATGTTGTACTAGATGGTCTCAGTAACATGCTGAAGATGGCTGGTGACAATGCCGAACAAG
>contig366
CGGGGCTTATCATTGCTGCACATCTGTCCACTTGAGATCTCTACCAGTCTTGGTACCTTCATCCTGGCGCAGTGCTTGGC
CACGTTCAGGCTGAGGGTGACGTTCCGCATAAACCGCCTCGGTCTGACCTCCGCGAGTTTCGCTCGCACAATTCACTACC
AGCCCCCATGGCGCGTCGTCTCCTGGATCTAACGCTGATGCGCAAGAAGTCTGATTAATTAGATTTGC
>contig367
GCAATATGTTCTTGTACGCTTGGGGGAACAACGGTTCCCTGCCGAACAATGCTTTGGCTCTCCACCTGGCTGGAGTCAGA
ATGGCCGAGGCCATCGACAGGCTGGCTTTGGACAAAGCCGACCGCTACATCGTCGGTAACGCCGCACAGGTCCTCTACTT
CACATCTGGTACATCTCGAGACTGGACAAGGGCCATTGGCATTCCTCTTACGTACACTATGGAGCTCCCCGGATATGAAT
ACGATTTCATTGTGCCTCCGGAATACGTAGAGCAAATAGTCACCGAAACATGGGCCGGCATAGCAGCGGGTGCTCATTTC
GTTTTGTCCATATGGTAGACGGTAATGTAACGGTACCAAGACGGTAATGTAAAAGACTGTATTTACCAAATAAAAT
>contig368
AAGGATACTCATCTAATAGTACTCGAGTAGATAGGCACCCTTAGCAATTACAGAGTTACCTAGGTACATATACGTATTAT
GTAGTTTGTTCTTTCTTCTTTGTATTGTGTTCTTTGTATTTGTGTGTCAGAGATAAGTACT
>contig369
GTTTCAATGCTACAGACATCTCCCCTTCAGACACATTACTGATCTCTGCTACAGCAGTTTCCAATTGTTTGCGGGCAGCT
TCCACTTGTTCTTCTCGACCCATAATAAATATTGCTTCCTTATCCTCATCCTTTTCAGTCGGGAAAATTATACGAGCGCC
TGTTTGTTCTCTAATTTTTTTAATATTAGCACCATTCTTTCCAATTAAAAACTTGTGATGTTCAGACTTGGCACGGACAG
TAGCTGTGTGTGACGTCAGTTCCCGTTCGTTTGCATGTGCCAGCAATTGCTGTTTTGCCTTCTCAACATCTTCACTTGGA
CCT
>contig370
CGGCCAAAGCAATGGGAGCTAGCAAAATTATTTTAACAGACGTAGTTCAGTCACGTTTAGACGCGGCACTGGAGCTGGGA
GCGGATAACGTCCTCCTCGTCC
>contig371
CCGTCGGGAGTACCCCGACGAGGAGGTTGTAGAAAAAATTGTGAAGTTGCTCGGTGACCACCCGGATGTTTCAATCGATG
CCTGCGGGTACGGGTCGGCGCAGAGAGTCGCTTTACTGGTGACCAAGACAGCGGGCTTGGTACTGGTGGTCGGCATAGCT
GACAAAACGGTGGAGCTGCCGCTCTCACAAGCGCTGCTCAGAGAAGTTGATGTTGTAGGGTCCTTTCGTATTATGAACAC
GTACCAGCCCGCCCTGG
>contig372
CTAGCTTCCAGTTCTGTGTTGACCAGGAATCCGCCGTTGACCGGGTCCTGCTCCAGAAACGAGGGTTCGGCCAGTTCCAT
TCGCGGTTCGGCTCCCACCGCCACTACCACTAGCACGTAGTCCGTGACCAGGGAAGTTCCGTTAGACAGCGTCAACTGGA
CCCTCCCGTCGGGCGTCTCGAACGCGTCGTACACTTGCGTTTTAGGCATTACGGTG
>contig373
GTGCTCTTCCGATCTAACGCCCTCAATTTTGAGGACGTCACCTACACCGACACCAAAGGCGAAAAACGCCCAATGTACCA
ACGACCTGCGCCTGCACCATTGCTGCCGCCAGTTCTTCCAGTTCCGGCATCGACAGTTTCACCTGCTGATTATCGGCATC
GCTCCACGCCATATGTGTTTGTGCTGTGACAGATTTTGCCAGCATGACTACCGGGGACAGGCGGCCCAGTGAGTCGGGGC
CAGCATTCCAGATAC
>contig374
GTCACTTCGTATACCACGTTCCCGAAGATGACGCCGTTCTCCGTGGAGGCGACCTTGACGTGCGCCCGCAGCGAGGCGAA
GTCCCGCGGCGCCAGCACCACC
>contig375
TGCAGCGTGTCGTCGGTCTGGTTGACGAGCAGCACGTCCAGCACAATGTCGTACTGGTTGACGGAGACGATGGCCTCGGC
GTACACGGGATCGGAGCATCCCGTCAACTGACGCGAACATCCTGTCAACTGGCGCACGCGGCACAACTTGCCGCGGTCGA
TTGCCTCGCCACCGCTGCGACCTTGCAGCGCCTTGTTGAGCGCCAGCTCGAACATGTCGTGCTGCGAGCCGGAGGCGCCG
G
>contig376
GTCGGTTCACGACATCCTGCGTTTGGTCCCCGGAGACGGCAGGCGACCCCGCCCCGGCAGCACCGGCACCTTCCTCCACT
CCGGGAAAGAAAGGCGACTTGCCGTAGTACGTCATGCTGCTCACAAAATGTTCGTTAATCATTCTAAAGCCGCGAGAATT
CG
>contig377
GATCCGATGGTGGTGATGACTCCGGCCAATATCAAATAAAACGACCACCCGGTGGCTGTGTACTCGTTCGTCTTAGTCCA
ATGCTGGTTCTCATTGAATACCTTTTTCTCTGCCGAGACCAGCGCCATGTTTATATCGTGAAATTTAAACAACAAATACG
GGAACACGTTATCACATAACCGTTACCTACATGAATG
>contig378
CACAACCGTTGACACCGCGACCGTAACAATAATACAATTTGTAACCTTGGTCAATGTCTACTAATTTTATGCGTGTTAAA
TGATATATCCTAAATAATCATAATATATATATATATATATATAAATATGCGATATTTCCTAAAATTTCAACATATCTTCA
TCTGGCTGAATATTTTTATTGAGTGTTTGTTATTATCACCAAAAGCGTATAGCTTAGTGCCTACATACTAGCACAAACAA
GTCGCTTCGTAAAGATTATTAAATTGATTAGTTAAATAAGAGACGATGAAAATTTTGATTAGTTCTCATTTTTATTTAAG
GTTAACCATACGGTTGTTTCTAGTATAGTATTTTTTATGCTATTGTTTGTACAACTCAACAATCTATAAAGTAATAAATA
AAGAAATTTATTTATAACATGTAGGTAGGTATATGGTACAAATATTTTCTTGTATGTATAGTATCGAGTTTCCTCTGAAA
TATCCGTTCTTTTTTATGAATGCGCTGGTAACAGTCGAATAAAGAGCGAGATACGACCATTTTGTATTTTGAAAATAAAT
ATTCTCGATCTACCAATAATAATGCTTTTGTTCTACAACTGAACTTGGACGTTAATGTCGGATCATTGGATTGTTTACTG
TAATAATATGCCGTACCGTATCGCT
>contig379
GTTTTAAGTAATATTTAGCTTAGAAGTACAAAAAAAATAGCACACAAGTAAGTATGTCAATATGGACTTATTACCCTATT
TGTCAACTTTGAACTTTAACTCCATATCTTAAAATTACTGTTGCAACGTGAACAATATTTTATTGTACGACCTTCTAAAC
GCGTCTACAAAAAAATCACGTGTAAACTACAACCCCCGAAACCCTAGTTTTTTTTTGTGAAATTTGCAACTTCAAAGAAG
GTTGTACTGTGTTCACAAAGCAATCTGTAACCAAAAATGGCAAAGGAATGTTTAAATGGTTAAGTAATAATGCCTATGAA
ATACAATGTGCGATATTT
>contig380
ATTTGTTGTTACTCCGCCGTAACCCGGTCCCGTACGTCCGGGCGTTTCTTTTGATTACTGTGTACTCACACGCGTGGGCG
ATGAGCACTGGTGACCCTGGGGAGGCGGGACCCGGTGCGCGCGCCGAACAGCACGGCCAGCAGTGACACCCCGTAGCCGG
TAG
>contig381
CAGACCTCTGAATTGCCTTTCTTTCGTGTAATCATTAAACGCTGTTACTATGACGACGACTATAACCGATATTAAGATGG
CCAGACCTCTGAATTGCCTTTCTTTCGTGTAATCATTAAACGCTGTTACTATGACGACGACTATAACCGATATTAAGATG
GCCAGACCCTCGATCCACTGGTAGTGGCCCTCCTCTTCGTCCAAATGTGCCGCATCATTGGGGTCATCTGCGGGCTTGTA
AAAACTCAATCCTAATGAAACAACAGCAGCAACTTCTAGGATAA
>contig382
TTCGTAATAGCCACCCCGTGAGTCAGGCGACAAGCTCGCGGTCAATGAACTCCTTGCATCGCGCGTCCCATTGCATCAAA
TGCAGTTCGGATTTCGATATATACTCGCAATCGTACCAGTGTAAAGCTGTGTTGGGTCATCTTCAGCAGTAGACTCATCT
TCTTGGTAAAGTCTTCGTATAGTGCATTAATTGTCGCCAACAATGTCAATCAGGAGGCAGTAGTCTATCAGGAGGCAGTG
TCATCGTTGTCACATGTTCCGAGAGACTTGTGGTTTCACTGTTTTGGCAGTGGTGCGATCTTGTCCGTTGGCTGAAGCGG
ATACGGGGAAGCA
>contig383
GGTTATCCTCCACAACCAACAATGCAGATGCCTAATCTACCACCTCCAACTGTACAACCCTTTACCTATCCGACTGAAGC
GTCTGGTGGAAAAGCGGGTGGCTTCATAGCGACTCCACCAGCAAGTTATGGAGTTCCGAACCAGCCTCCGATTGGGTACG
CTATGC
>contig384
GCTGGAGCTTGCAGTGCGTGAAGTAGGCGGCCATCTCGCAGGTACGTTTCTGTTCGTCGACGGTGTTCTTCGGCATCGCT
TTCCTGGCGGTCTCCATGGCGAGTCCCACGAGGTAGTCCCTGCAGACGGCCAATAACTGTTGGGCCTCGGACAGCTCGGC
CTTGGAGTCCACCAGCAGCAGCGGCACGC
>contig385
GGGGAACCGGCCCGCCGTGGTCAACTGGTAGCTCTGCTGCAGCTGACTCACCAAGTCGCTTAGCTTCAACGTTATGACAG
GCAGGAGATCCTTCCCGGTGGCTTCCTTCCAATTCCTG
>contig386
ACACATTGAGTAGATCTTCAAAGTTTTCGCAGAGCAGGACGTCTATGTTGGTGATGCTGTCGCCCATTACGATTCTACTG
GACACATTCGCGAAGACGCGAATGTTCTTCTCGCTGAAGGGGATAATGGGTTCATCTTCCATTTCATAGTCCGCCGAGAC
GACTTGAGTGACTTGCGACAGATCGCCATAGTTCGCGAACAAATCAATGGCATTCCCAATGTTCAATCCGTAGCCTATGT
CGTCTTCAATGCACAGAGCGGTACAAAACGACAAAACCAACAGATCGGAAGAG
>contig387
CTGGATTCGGAGCGCGGCCGCGGCCTCATGGAGCAGTACTTCGCGCGCATCGAAACGCTCTCCCAGTCCAAGGAGCTGGC
TCCGCGCATCCGCTTCATGCTGCGCGATGTCGCCGAGCTGCGGCGCGGCGGCTGGGTGCCCCG
>contig388
CAGCTTATATCTAGATTAAAAATTCATTACAATCACATTTCAAAATTAAACGATTTATATTCATTATCGTGAGCACACGC
GAACATAATACCTATATTGGATATTTATAATGGATATTATGACCTGGTAACTAAGAC
>contig389
GCACTTCATGAACAACGAAACTTTCGAGCAGCTGTCTGCTGATGCAAAAGCAATTGGCGACAATGCTAAATGGCTGCTGG
ATCAGGCAGAGTGTATCGTAACTCTGTGGAATGGTCAGCCGATCTCCGTTACTCCGCCGAACTACTGCGCCGCTAAAT
>contig390
CGGAATCACCAAAGACTTCTTTCAATTCTTCGTAAACCTTCTCCTGCACGTCCTGGTGCCTGGAAAGCATGACAGATGTA
AAAGCTACTCCAACCGCTGATGTGTCAGTACCAGCCAGAACAAGCACTAGAGTTTCCTCCTGAAGTTCCAAATCAGTGTA
GCCTTT
>contig391
GTTCTTGAGGTTTTATTGTTAAGTGGACTGTATATAAAGTTTTAATGCAATATTAGCCGCGAGTCGCGCGTGCGATTCTA
TATCGTTCCAGTAGTGTTCTGTATCGCTGTGTGTGTTCGGCCCTCGCCGCTCGAGTCGTCGATGCCGTGGTGGTGGTTGG
ACCCCCCCGCAGACCTCGTAGTCCCCGCTTGTACGTGAAGTACTGGCGCGGACATTATCTTAATTCATTATAGATTTGAG
ATTTGCCCAAGAG
>contig392
GAAGAATATATGGCATATACAGGCCAACTCTTGAAGAACAAATCAGCTTGCATTTATGTTGCAGTTGCTGAACCTCCTAC
TGTGACTATGCCCAGAATAAAAGCCATGATGACTGGGAGTGTATCAACGTTTGCCGATGTAGCGTTAAACTTCGGAGCGC
>contig393
TTTCCTACCTATTCGCTGGTATCCTAGGGGGCTAAGGCAGTAAAACATTACATTCCATTACACTGGCATTCTATTCCGTA
GGGTTGCTATAATCGTGCCAAATCCTCGAGAGCTAAATTTATAAATTTCGAAAATCTTTGAATTTATTGGCATTCATTAG
ATACCGTAAATATTGCATTTTAAAGTACTTTAC
>contig394
GCTCTTCCGATCTCTCGAAATTAGGTATTTTGATAAATATCAGGTGTAAGTTAAGTCATTGTTGCATTGCAAATAATGTG
CAATTGCAGTTTTTTTTTTTTTATTTTGTAGTGTGTTTTTTCATTCGCCGACACGATTACGCCGCAGCGTAATATATGCT
GACACAGACTCCACATCTATTTTAGCATTGATGTACTTATCGTCTTGGTGTAAATGAACAAATGGTCTTTGAACAAATAT
TTGAGAACATTTACGGTAGCTTAATTACACTGATGTCGCGATCATAT
>contig395
CGGACCACGATACTGCTGCTATTATTACTGTCGACCTTACACGGGAACTTTCGACGCCATTTGCAAGATAATTCGCTATG
AAAGTATCAGCGGCTTGTGGCGAGGCGGTGTCTTGACTTCGGGTCGATCTCTGATCGTGACAGCAGCTCAGATAGGAAGC
TATGCAAAGACTCGCAGGGCGTTACAAGAAAACAAAGTGGCTAAAGGTTTGGAGTTGCATTTCTACACGTCGATGATATC
AAGCACAACACTAGCCCCAGTGAA
>contig396
GCAGAATGAGAGGAGAGATTCAGACGTGCACGCATCAAGAGTAACCCCAGAAAGCACTTCTTTGTAAAATGAATACGACG
TTCCCGATACAACAATAAAAATTAAGTTTATAAGTGAATAAGATATGTATGAAAAACATTCGAATATCATTATAGGGATT
GAATTGTATTAATGCTTCGGTCACAAATGTTTTTATATTGCGGTGCCCAAAAACCCATAACTCGAAATGACAACGATTTT
CACTGTTTACGTAATAAATACTCTTCCTTAAAAGCGTTTATTTACAAGAACATTCGAAATGTTACAGGTAGCCCTGTTAT
ATAACACGTTATTTTACAACACGGTTTCACTCTAACACGAAAAGAAAAAATCCCCAAAACCCACTCACAGCACGGTAGCT
CTATAACACGGTAACGCGATTTTTGTTTCAAATTATTTATAAAATTACATTATACACTATGAACAAATAATCGAAAGGAG
AAACCCCATTTTGG
>contig397
ACAACAATACTACCCTTACAAGTGCACCCCCACGGTGTACCCCGCGGAGCCGTTCGACCCGGCCGCGGCCCTTCGCAAGG
CTATGAAGGGCTTCGGCACCGATGAGAAGGCTATCATCGACGTGCTCTGCCGCCGCGGCATCGTGCAACGCCTCGAGATC
GCGGAGACCTTCAAGACTAACTATGGCAAGGACTTGATTAGCGAACTCAAGAGTGAACTCACCGGCAACTTGGAAAATGT
CATCGTCGCATTGATGACTCCCCTGCCCCACTTCTACGCTAAGGAGCTCCACGATGCTGTCTCAGGAATTGGAACCGACG
AAGAAGCCATCATCGAGATCCTGTGCACGCTTTCCAACTATGGTATCCGTACCATATCCGCATTTTACGAACAACTGTAC
GGCAAGAGCCTGGAATCGGACTTAAAAGGCGACACGTCGGGACACTTCAAGAGATTGTGCGTGTCGTTGTGCATGGCCAA
TCGCGATGAAAACCAGGGCATCGATGAAGGCTCAGCTAAAGCCGATGCTGAAGCACTGGCCGCCGCTGGTGAAGGTCAAT
GGGGAACCGACGAATCAATCTTCAACTCCATCCTTATCACTCGCTCCTATCAGCAGCTGAGACAGATCTTCGCCGAGTAC
GAAGCTTTGACCGGAAAAGACATTG
>contig398
GGAATGCGTAGTTTTTTATGTTTCTGTATCTCGCAGCGACGGGGACAAGTTCAGTTTACAGTAAATACAAGGTACTTAGG
CTAATTGGACCCATTTATGCAAACAAGAACCAACCCACAATTTGAGTGAAATTGAGTTAAGGACACAGATGCAATCTTAG
GTCCATTTTGC
>contig399
CTTAGCCTCACTTTTTGCGGTCCGTCACGTAAGCCCTCCTGGTCAGTTTCGGTTAAAGTACAAAGCACTCACTGGAGCTG
ATAGTCAAGGCTACTTAAATGCAGCCAAGTATGCAAAATCCTTGCTTTAAATAATAATAGCTTTAAAACGGTTTG
>contig400
TCCTGCTTGAGCAGTTGCAAATCCATTGCCTGCTACGTCTTCTGAAGCTACTCTTCCTGCAAGACCGGCTTCTGCTTTGA
CGTTGCCACCTGCCGTAGCTCCCTGCTTCAGCATAAAGTCCACCTCCGGCTCGGCCATTGCCATCGACTGCTCCACCTAA
TCCTGCCCTTGCTGATTGACCATGAGGAGTTCCTGCTTCAGCAAATAACCCTCCAGTACTTGCACCACCACCTAATAAAC
CCCCGAGCCCGACTCCAGCGTGGTAACCGCCGAAGTTCACGCCTATCTTACCATCCTTGAAGGTTATAAACTGAGGCGCC
GAATACACCTGCGATATAATTAATATCGTTAATAATGCTATATACTTCATTCTGCCTCTACTGCAAATAATTCACT
>contig401
AAAAACTTTTCTGATTTATATTCGTAGTGTGAGAGAAATAAATACTTTTTCGTAGCGCCAAAATATATATCTACCGTGAA
AATGTATATATTTAAACGTATATAATATAATACATTAAAATGAATTTTACTTATTGAACAAACCGATTTGATATCACAAT
ATAAGCCAGTGGTCTTTCATTAAATGCTCTCGTATTTTCACGAAGTCTATATTAATATTTTTAATTACCAAA
>contig402
ACGTTAGTGTTGAGAACGTCAGGAATAAATTTATCGATATATTTTTAACGAAATATGCTCGGAGACAAATTATTGATCAT
ATTAGGGCAAAGGATTAGAGCGATTTATGTACGTTTATACTTCATTCTTGATACTTGATTTGAAATCTAATGTAATATCC
TTTTAATTTTTTCGAGTTTTCGCGTAGGTAGTGTAAAGTTGGCACGTTAAATAGGATAAAAGCAGCACATCATTAATTTG
TCTCCAAGTGTATGTACACTGTCGTTGGTTGTTTAACTCGGGTGCTGGGCGACCTTGCGGAGCCTGTAGCCGCCAGTGCC
GCGTACAGTGTAAAGCACAACGACAGCAACAGCAACCACAGTCATTCCGATAGCGTTGATAACGATCGCTTCAGGTTCCA
AAAG
>contig403
AATTTCTTAATTTATATTTAGGCTTGATAAGTTGATTCTTGGTTGTGCCTTCCCTCCTCATAACGACTGAACTTTAATTA
ATCAATTCACACGGCTATAAAAAAATGTAATGATTTTCTTTCGAGTATGAACATTTTTAAGCTATTGCATA
>contig404
CCGGGATCTGGACATGGTTGCACGGTGACCCGGTGAAGACTGTTCGGAACTACATTCATCACTGTCGGTGTAGGACTTTT
CGTAAGGATGTGGTTCGCTTTGCTCATCAGTTAGGGTCACACAAGCCAGTAGGCAGACTAATTGGAATGCTGCGCCAATA
TACAATCCATAGCGGATTACAGTACTCATTATATCTTCAGCGAAAATC
>contig405
CAAAGACTCGTGCGTTTCTTTGAACCCAGCGTAGCAGTGTCACCATGTCGCGCAGACCGTTGTTACCCGGAATCTTATCC
GAAGCAAGGGATAAAAATCCGAGCCAATCTGTAATTAAAATTGATCACAATAACATCTTTCACCATCAATAACTCTGGTC
CGTGCAAATCCCGATTGCCCGACCCTGCATTGAAGGCGCCCCCGTGGATGTTCACCAGTATGGGCAGTAAACTAACTTCG
CTGAGTTCATCGGTGTTTAGTTGAGCGGTCGCGG
>contig406
AAGAAAGGTATTGGTGTGAAGCGGAGCAGAAAACCGTTGAGATACCACAAGGATGTGGGCCTCGGTTTCAAGACTCCCCG
TGAGGCGATTGAGGGTACCTACATTGACAAGAAGTGTCCCTTCACTGGTAACGTTTCGATCCGCGGCCGCATCCTCACCG
GCGTCGTTCAGAAAATGAAGATGCAGAGAACTATCGTGATCCGCCG
>contig407
TACCGCGCCAAAGACCGCCTATTCTCCGCCTTGTTGTCACTTGCTAGAGGTCTACCTTTGTTATCCAAGACCATCTTCAG
TTTCTTCACGAGAAGTTTCCGCTCGGCATAACTGGAAATCCATGCTCTGCCAATTTTGTTCGTAACTCGGCGTCTGACAT
TGACTCGACTTGATCGGCCATCGTGAAGTCTTATTTTAGATGTTTGCTATGAAGAATTACGTCAAATTTATATTAGAATT
CAC
>contig408
AACCTTTACAACTCGTCCATAATACATGTACACTTACAGATAATAAGTAACGTCCACAAAATACACCGCACTACCGCACC
AGCGGGAGCGCTGTCGCTCAGTGCGCGGCCTCTACTACTGCTATTACTACCACTACTACTACTACTACTACTGCTGCTGG
TAGTATCGGTACGTCACGCACAATTAGTGTATGGCGCGAGATACGAGGTACAGTCGAGAGTCGCGCAGCGAGCAAGGCGC
CCGTGCTATCTGCGGAGTCCGCGGCGCCGCCCGCCGGCCGG
>contig409
GAGAATGGGATACATTGCGTATTTATAAAATATATTAAGTTCCCTCTTAGCGCCGGTGGGGGGCCGGCCGGGGGGCGTTG
GGGGGCGTCGGCGGCGTCGCGCCCCCCCGCGGCAGTGCTCAGTGAACATCGGACTTGTTTAGTGCATAAGTGTGTACAAT
ATTAGTATATAGGTATATACATATTATATATATGAAATTTTACATTTTCATTGCTGTGACTATTGACGGTG
>contig410
GGAATTCGTGGTGGCCTGCGTCAATGAAATCGAAAGTAGCGATGAGAATCTCTGCACTGACGGCCTGTACAGAGCCTCCG
GAAACCTCAGCCAAGTCCAGAAAATCCGGTTAGAGATCGATCAGAACAACACCTCAGTGATAAGCAAGAACAGCGACATC
CACGTGCTGACGGGCTCCTTGAAACTGTTCTTCAGGGAGCTGAAGGAGCCGCTGATACCGTACTCGTTGTTCCATAGAGT
TCTCGCCGCTTGCTCTATAAAGCCAAGGGAAGCGAAGATCAAAGAGTTCAGGGAAATAATACAAGCGCTGCCGCAATGCA
ACAGGGACACGCTCAAATTCTTATTAGAACATTTATTAAGGGTACAGCAGTACAGTGAAAAAAATAGGATGCACATAGCC
AATCTAGCCATAGTATTCGGGCCGACGATACTATGGGCCCCGG
>contig411
GGTGGTACCTACCCGCGCGCACTCACAAGAGATCCTACCTCTGGTAAATTGTATTTGTGCCCTTTAACAATATATCTACT
TATCTACTACAACTAAATTTCGGTTTTATTAATTTCCGATTTTCTAATCACTAAAAGTTCTCGCGATCACGAAATATCGA
GAGCCGGAATTGTTTTTGTTCATCGTCATCAGTCGTCACTTATTACACGATCATTCCACTTTTCATTGCTTATCATTTTG
AGAGTCAACCACCGTGATATGTTGATAGCTTAAAGTGCA
>contig412
ATTTAAACAGCGCCCCTACCGGTCGTAAAATGAATTAATTTCAGTAATCGTATCGTCGCGTTCTAGAAACTCGAAACTTA
TACTCTTAACACGTTGACTGGAGGTCACCGGTGCCCTACGCGGCGCAATGAAATGTAATTATGTCGATTTCTCTCTTCGA
TCTTCTTACTAAGGTGCCAGAATATCTAGTAGACTCTGAGAATGAATCTATTTCTATGGGACTTATAAAGATTGATATTT
TTACCAATGCACGCAGTCGGTACCTGTAATTGT
>contig413
ACCAGCTGGTTCGCCATTGGAGACAGCATCGCCGTCGGCGCGTTCCGATGGTTGCGATTTATTAAGTTTGTGTCTTCCCC
CCTTTCGCGGGCGATTTCGCCTCGAACATGGACCTTCTTGGGCAACTCTGGCGGCGTGAAGGTGGGGGGAGGATGGTGAT
CATCATCG
>contig414
CACATCAGGTTTCGGCTGGATCGGTGAAGTAGTTGAAGCGGCTATTAGCTTGGAAGATTCGTTCACGGCACTGAATATCG
AAGTTGTACTAGATGTGGCTGGAGTATCAGGCTGCTTGGCTGTTTCAGATTTCATTTCTAGCTTAATCGGAATGGTCTGC
GTTGTTAGATTTTTTCTTCAG
>contig415
CCTTTATTAGTGTAGGACTCAGGTTCCAAAGCCAGTAAATAAATATATAGATTGCAATAGTTCACTTAATATTGCTTAAT
CTGTAACTCCACTTGTACAATCTTTAGATATCTGCTCACTACTGAATACACTGCTTTCTTTTTTTTTTTTTGGGATTT
>contig416
GTAAAGTTAGCGGAACAAAAACGGCAATGGAAACAAAACTGGCCCATAGTTTCAAACACGCGACGTGCACACTGCGGCTT
GGGTGAATGTGTGATCACAATAAATTCTTACAAAAATAGCTTACATTTATGCAATGCGATACGCGTAAGTATAATGGATT
ACATAAGGCGTATATAACGTGACCGAGAACTCTCATTATTCGAATATTCGGTTTGCAATTAAAACTGAACTTCAAACGGG
CACAATGCCTGTATATTATATATTTTAACAATTATCCCAAAGAAGTCATGTATATTATATATCGTAACAATTATCCCAAA
GAAGT
>contig417
TTTCACAAATAACTCTCAAGAAAAAAAAACATTCATTTTCTTATTATATTTAAGACACAATGTAAATGTGCTTGGGTTAT
ATACTGGGTGTTGGGGAGACAGCTTCCGAAAACGAAAATGTTGTACCTAGAAAGTTGTAAGTTTTGCGGACCGCGATATC
GGCGCCTCGCCGGTGTGCGTGTAAAAGAAACGCCGCGCCCGGGCGGTCGTTAACCTGGACATCAGCTGTTTTTGATTTTG
>contig418
CTAAAATAAAAAGTCTAATTATATAAGAAGAGAAGAGAGAGCAGGAGGAGTACAAGCAATGAAGCATTGTTTCAATATTA
ATTTATAAATACTGTTGAAACGTGTTTCGAATAGTCTTCACATACATACTTCATTTAATTTAGGATTTCATTCACAATAA
TGTGCTCATATAAACTCTATACATTCCATGATATAGATCGATAAATTTAATTGAGAAAGCCAGAACCCAATAAAAACGTT
TTAGTCATTAGGAAAATTGGCGATTTAACGATATTCTCAAAAACATAGTCATATGTAAACAAGTCTTTTTTTTATTTAAG
TATAAAGTAAG
>contig419
TCAAGGATGCGCTGAGAGTTTACTATGGCATCCCAAGCATTGGGTTTGTTCTCAAGGGTGCAGTTCGACACAGCCTCGGC
GCTGCCCGGGGCTTGCGTGCTATACGGACAAACCAGGGATGAGATTACTGGAGGCTTCGGCTTCTTGGCGTCGGCAGGCT
GCGGCGTGC
>contig420
GCTCTTCCGATCTCCGTTATCTAGTTGAGCATTTGTCTCGTCTCCGTCATTGTGAACGGTTCTAATATTACCCGAATCCT
CCTCGTTTGGTGGACAGTCACCGCTAGTTTCGGGACCAGTATCAGGTTTTGGCAATCTCTCCTCGATCGCTCCGGTTTTG
TCGGACGACTTGTTGTCTCTATCCGTCGCTGCGTCTTCCTCTTGCGAGTTCTCCGCTAGCTGCCTGCGATCCTCCGCGTT
CCACCACGGCATGAACCTCTGGAACATGACCCTCGAGCGGTGCTGCGGCTTCAGCACCCACGACACGGCCATCTCGACGT
CGGCGATTCTCCTTTTAAATCTTTCGCGATCGAGGGCGTATCTCTCCCAGTGACCAGCCCTGGCCTGGCGGGCCGCGAAC
GCCCACACTCTCATCACATGCACCTTCGGAGGCTCATCGGAAAATGTTACCCTTTTAACTGGCCGGTCTTTCTTTGCAGC
ATGCTTCTCGTATTCTTCAAATTTGTCAGGGCACACTTCAG
>contig421
CTTTATTGGATGCTTCTTAGAAACATCCCCTTGCGACGCTGTTTCCGGGGATTTCAAAAAGGACATTCCTGAAGCTGTGG
CAGAAGCATGTGGCAAATGTACTCCAGCCCAGAAACATCTATTCAAACGTTTCCTTGAAGTCGTCAAGGACAAGCTACCT
CAAGAATACGAAGCCTTCAAAACTAAATACGATCCCCAAG
>contig422
TTTAAAACGGCAAGAGTACTTTGGAAAGTATGGCAAAATTCACAAAGTAGTTATAAACCAAAGTACGACATATGCAGGGT
CACAGGGTCCGTCCGCGTCGGCGTACGTGACGTACGTGTCGTCGGCGGACGCGCTGCGTGCCATCCAGGGCGTCAACAAC
GTGACGCTCGACGGACGAGTGCTGAAGGGCTCGCTCGGCACCACCAAGTACTGCGCCAACTTCATGAAGAACCAGCCCTG
TCC
>contig423
GGGTACTCTAAATGTACTTATGTTCATTTAATCAATCTATACTAGTATTAAAATGTGAAAGGTTGTTCGTTTGGATATAT
ATAACTCAAAAACATACTTAACGCAAAAATGGCTCAACAGATTTTTACAATATTCTGCAGAAAGATAGTTTACAATATGA
ATTATGATATAGAATACTTTTTTCTTGGTAATCTGTCCTTGGCCTCTTGGGAAATGCTTGTGTGTTCACTAGTTTATCAT
TT
>contig424
GATACACTAAACGTGTCTGTTCATGTCATGTTCATTACACCATTCATTCCTTCATTCATCCATTCACTCATTCAATCATT
CATTCACTAATGGAACTATTTATTATTTTCATTACATTAATTTTAATTTAACTTCATATTAATAGCAGACACCAAGTATT
GTGGCA
>contig425
ATCTATGGATTGAAACTATATATCTATGTATAGCGATAGGCCGATTTTACATCGAAATTTATAATGTTTTACATAAACTG
TAATACATAAGCACGAATATGAATTGTATGTTAGACCACTTTTGCGCTGACGGCCTCAATCACGATGCGTCCCACGTGGT
CTTAAGTGACATCTCTGCACATAGGCATCGAAGAATATAGATATAGTAGGACGTATGTATATCGTTAAAAGTAACTTTAT
CTTTAG
>contig426
AAACGAGACGAGACCTTGATAACTAGTTCCTCGGACAAGCGAGAGCGAAGAGACAGTTATTATTATAACATCATTCACGC
TGGAGACGCCGGTCTACCGATAGGTATTGCAGAACAAAATGACCCCAATCAACCTAACGAATTGAATATCAATGATGTTT
TTGAGGCCATATCGCTCGC
>contig427
GTTGTACGTGACCATCATGTTAGGCTTCACTTGAATCAATTGATCGTCTTGCATTACGATCAATTCGTTAGTGCAACCGT
CCAGGCGGCAGTTCTTTCGGACGATAATAAGCCAGGCGTCGAATTTGTTGTCCCTAGCCAGCATGTGGAAGCAGACGTCA
TACTTATACTCCATGCCGTCGAACGTGTTGAAAGTCCTTCCGGTCATGTTGCAGAAAACTGGACGCTCTGGTGGTGGCAC
GCATTCGTACTGCGGGCATTTGTTATATCCGGTCGGCACTTTATCGAGTTTGAGGGTATATCCGGCGGGACACGTGACCA
CGGAGCACGCAACCGGCGGCGGCACCACGCCGGGCTTGAAGGCCGGCAGTTTGGGTATACACTTGAACTGGGCGCATTCC
TCCTTCGAAGTGGGCTGTTTGTTCGTAAGGGCCGGCTTGTCCAGGGTGAAGGCTTG
>contig428
AAATACGAGGGAGAGGCCTAAGTTTACCAGGATTCCATCCGATGTGAAGAAATAACAACATACAATAAAATGTAGTTGCT
ATAACGTATATTGTTTCAATAAAAATAGTCGATCGAAACATTCATCCCATCGTAATAATTCAATAGAAAACGAATCTCAA
AGGTCTCATCTACCTTTTTGGTTGGAAAAAAAAACAAATTTGGATACCACATGCTATTTTTATTGAAAAACAAACGTTAT
AGGAATTGCATTAACGCACGTGACTCGTACATTGATGCGTCAAGGTTCAGTGAAATAAATTATTTATGATCATCAATTTG
ACTACCGCTGAACTTCACAATTGCTTACTGCACTCTGAATGTGGTTTTCGGTACGTGTTTGTAGTTTGTGTTTCTCTATC
TCTTTCTAATGTGAGAGTTGGAAGAGGACAACAATAATGTCGCGATCTCACGCGAGACCGACGTGACGGCACGCGTCGAA
AACTGCACTCAGTGCGCTTATTCGCGTCGTACAAATCGATTGACATAAAATCATATTTTAAAGAAGACGCCATTT
>contig429
AAAGCGCACAAGTTGGAGGGCGCACTCAAAGAGGCGGAAAAGCTGCATCGCTCTGTGAACATGCTCCTGGAGTGGCTATC
GGACGCGGAGACCAAGCTTCGCTTCTCGGGCCAGCTCCCCGAAGGCGACGAGGAGACGCAGCAGCAGATACGGGACCACG
AGCGCTTCGTGCGCGAACTCAACGAGAAGAAGC
>contig430
GATGATACCGTGCTCGATGGGCACTTGCATGCTTGAACTCGTTGGAATATGAATGGTGATCTCGGGTATACTAGAAGTAT
TGTTGTTGGCAGGTTGTGGCTT
>contig431
GCGTCCGCTTGCTCGCGAGCGCGCTTACTCTCGTGCGACCGTGTGTGCTTGCGGAGGTGATCCTTACGGTAGAAGCCTTT
CCCGCATTCTCCGCATATCTCAG
>contig432
GTTACCGCCGGCCCCAGCTCCTGGTCCAGCTCCACCTCGCTCTCTTTCGCGTTCACGCCCCTCGCGCCTGAACCCGCCGC
CGCCACTACCACCGCCACCTCCTCGTCCACCATCGCGACCGCCGTCTCTCCGACCACGATCGAAACCACCTCCCCGGTCG
TTTCTTTTTT
>contig433
ATATAGTTCATTGCAAAATATACACAAAAATAAAATAAAACTATCATGCCACATATGGAGACAATAGTTTTTCAATAGGG
CTGGTGAGTACTGGCACTGTTTAGTTGTTTAGGTAGGTACAAACTATTTATCTGAATAGATCCAAACTTCGCTTGACAGA
AATTTCAAATAGTAACAAAGATAATTAAATCGTTTTTAATACATTTTGTAGCTTTCCAATCCTATTGACAAATGATCGTT
TTTTCTTAAATTGACAGTGACAAGACGTCTGAGTTTTGCTAGATTATAGAAAAA
>contig434
AGGGACCGATCGAAGAGAGAGTGAGAGATGCAGATAATATCGCATTAATAGAATTGAAGCAGCTTATTAAAAATATTTAA
ATCTCTTTTAGTCTAGAAAAGGATAAAGTTACTCTCTCCGTCTCTTTTAAACCAAGCGCATACCTTGAAGTATTTAATGG
AAAAACTAAAAAAAAATTGCATTCCTTAAATTATATTTATAATTACTATTCTGATCGCCTGCCCTAAACTCACGACCCTA
TTGAGAGGTCCATGTATGGTGGAGGCACTTG
>contig435
TCTACTAATATTTTACGTTATGACCAGTACTTGGTCCGAGATCTTAGTTCTTAAAAACAATTTGAAGCTGTCAAAAAAAT
ATTTTTTTGGTTTTTTTTTTTTAAATATAGAATTGTGAAATGGGTCTGTATGTGCAAAAAACTCACGTCGTGAAATGTAT
AGTGGTAAAGTGATTACTCTTGAATTCTTCAATCGGTGAGATCTCTGTGAGATTTAATATTAACTTTTTT
>contig436
GAACGTCTTCCGAACTTAGAACCAGACTCAAAACCACTGAGAATGGACACAACAACCGATCACAAAAGAGCTACTCATCT
AGGACCAGTCAGGCACTGTCGTCCGGCAACGTAGGCCCTGGTGGCTCTCAAGGCAAGGACCCTTTGGCGCCGGTCGTTCC
TAACTCGCGCAACATGTACCAGCATCCCGCCGTTAGCG
>contig437
TGTTGGTGAGGATGGCTGTTTGCGAGATCTGAACTTGTTCGGAGGCGGTATGCCAGGTGATGCGACTGCCATTGGTGATG
GTATCGTCGGAGGAGTCAGCGGTGGTGTGGTCGTAGCGACCTTGTCTCGTTCCAGACGGCCAGCCACCGTGAACATCGTA
GCATCGTTCTGGGGAACTCTCTTGCGCCATCCCTGCGACGCCGTCTCCAATTTGTT
>contig438
ATCTCCCCCTGTGCCGCTAACCTTGAAGTCAGAGAGCGACGCCATCAAGTCATCAAGTTCCTTGGTGGCGCTGGACGCGT
GGTGCTGGTGCCGGACTACGGGTGCCGCCACCGGAATCTGTTGCTGAGCCTGAGCCGGTTCCACAACCGTCTCCTGCACG
GTGACGGTCACCTGTTTGGTGCCCGGTCTCGGGAGAGTTCCTCCCGTCGATGGCGGTGGTATTGGAGATGTGGATTGGCG
GCCATTAGGTATTTCCGCGCTTAATTGATCCAGCAAGGAGTCGACGGTGGGCCTCGCTGACGCCGGACTGATGGCTCCGT
TACTGCGCCCGTAGCTGTCATTTACAGATCTTTCGGTGAACGAAGTTTTTTCTGCGTAATTCCCGTAGCGGGCACTGCTC
AAGTCGTCGAGTAGGGTGTCCAGCTCGCTCAGGTTCCCTCGACCACCGGTCCTGCCGTAGCCTGGCGATTGTCCCACGTT
GTAACCGGGCGTGTGGGTACTGTAGTTGCTTTGGACGGTACTCGTATATTTGTGCGGAGTCATCTTCTCTGAGTGGAATG
AGCTTGTGTTTTGGTAAGTTGG
>contig439
ACTAATCCTATTTTTTTCCTTTTACGATTCCACTCATGCTCACAAAAATTAAAAGTAATTTAAGTATATTTAATTAAAAA
GTTATGGCACGGAACAGTTTAAGATTTCTATGATTTCTAATTTCCATACCGAGGGGTGAAATTTGGTTAAAGCGACATTT
ATCTTTGTAATTAAAAGTACATTTTATTTGGAATTAGCAACAACAATTTGATATTTTCAATCGATCTTCATTTATTTTCA
CATCATTCAAATAGCTGAAGATTTTTTTT
>contig440
CTTTTCGAAATCTTTAGGAAGGACAATGTATCTGTTTTCCCTGACAGCGTGCATGCCGGCCTCCTGACAGATGGCGTTGA
TGTCGGCGCCGGACACGCGGTCAGATCGGAAGAGCGTCGTGTAGGGTCCACTTCATCCGAAAGGTTCATCTTGGTAGTGA
TTGTCGAGAAGATTAAACGTTTTTGACGCCTATCAGGAAGTGGAAACTCGATTTTTCTGTCGAGACGGCCAGGTCTTAGC
AACGCAGGGTCCAATGTATCAGCACGATTTGTCGCCATTATTACTTTAACATTAGTAGTTTGATCAAAACCATCCATTTG
GTTGAGGAGTTCAAGTAAAATCCTTTGAACTTCTCTGTCGGCACCGGTTTGGGCGTCAAATCTTTTAGTAGCAATCGCAT
CAATTTCATCAATGAAAATAATTGCTGGGCTGTTCTCTTTGGCGAGACGGAAAACGTCACGCACCATACGGGGTCCTTCT
CCTAAGTACTTTTGTACGAACTCTGATCCGACGACACGAATGAATGCGGCTGTAGTGTGA
>contig441
TGTACACTGTGTTTGCTGCTGTTTTATCAGTGATGCTGTCGTCTAAGTTGATATCGGGCGACATGGCGCGTCGTCTCCGC
AGCGTGAAGTAGGCGGCCGCGTCCGTCGCCAGCCGCCGCGG
>contig442
ACATTTTGGTGCAGAGAATATACACAAAAATAACACTACTTTAGGAGTATGTGAATGTAGAACGCAACGCGGTACTCCTG
AGATCCAAGCAGCCTCCCCCGCCCGCCGCTGCCGCTCGCACCTACCATCCGATGACTAGACACACTTTACAGGCTTTAAG
CGCGGCTCCCACGCCCAAGCTCATGTCCAACTGTGAATGGATGCAAGCTCGCACCAGGAAACCGTACAACT
>contig443
GGAGAAGGTAGTCGAAGAAATTGAAAAAGATCAATTGTTTGATGAAAGGGAAGACGGTTCGAGCAACGCGACGCGCGAGA
TGCTCGGCAAGCTGAACGAGGGTCGCCGGATCGACTACGTGCTCCAGGAGGCGCCGCTCGAGGTCATCAACGAGTACCTG
TTCGCCATGACCAGCCACGTCGGATACTGGGAGTCCGAAGACACGATGCTGCTGATGCTGCGCGAGATTTACGCGGAGAT
GGGCGTCGATCCGGACTCCACGGTCCCCCAGCAGAGCCTCACGGTACAGAGGACGAGACTCCAGAGACAGGACGGAGTGA
TTGCGCGCGAGAGTCCGACGACAAGTCATAGCGCCG
>contig444
AATAAATATACAGCTTTGGTGAAACGTCTATCTGCCTTTCTTAAATAATAATTGTTCACGGTGTAATCAATACAAGTAAA
CAAATAATAATATTCATAAGAATAATGTAACGATACGTACGAACGATGTACGTACTGTATCTAAAACAATCAT
>contig445
TTCGATCATGGATGGCATGGATCGCATGGTATAGATTATCATAAAAAGCTCACTAATCAGATCTGACCATGGCTGGTGTC
TGCCCACGGCGTGCTTGCCTCCTATGCGACCCCAAATTATGAGCTTCTCTAATTCATCAAACCCCATGATGTGTCTGAAG
AAACTCATAACACGTTCCTGGCAGATGGCAGAGAGCCCGACGTAAATGCGCCACACACCTTGAGATATGGTTCTAAGGTT
TTTGGACTTTTAACTCAATTAAACTGTAC
>contig446
CGAATATGTTGTGCCTCTCATACAGGGTTTCGTTCCGAGCGCACGGTGCTAAGATGGCGAAAGGTTATCAGTTGTTGGTG
TTCCTGACCAGCCTGGTATTGGTAGCCTGCAACTGCCCTCGTGAGAACATCCACAGCTTAGGACAGTGCGCCTTCAAAAT
CGAGTGTACTAGCAACGTCAGAGGAATACGCCTCCCCAATGAGTGTCTAGAGGCAGCCAACTTCCCCGTCACAGTTACCG
TAACGCTTAAAAATGTCGCCGAAGATTACTATCCAGAAG
>contig447
TTGAAGATGCGATTAAAAGATAGCAAACGATTGATCTGATAGTGAGCAGTCACTGTCGCTGAAGGACACTTTTTTTTTTT
GTTGGTCAGGAGGAAATCGCCG
>contig448
TTTGTTTCAATATTTCCATTTTATTTTCACATAACAACTTAAGAGCAATAGTGATTACACGCAGCGAATATTTTATTATA
TTATGATCATGGCACCGGAAGTGAGGTTACGGTGAATGTACTGAAGGGGCGCTTACTTGGTGGGTCTTTGGTTGTTGGAG
TCTCATTACACGAAGTGCAAGGATTAGCTTTCTGTAGAGTCTGCATAGATGAACAGGGCGATGGCGTTATCTTGGGAGGA
GCCGGTTTAGTTTCTTTGGTAGACTTTGAAGATTCATTATGGCTGTTTAATGTTTTTTGAAAGCGTTTAATGGAGAGCCA
AGAATCTCTCCTTTCTAGACGCGTGCTTGGAGCTTTCTTAACGTGCTTTTCATTAGTTCGTCGAGAGGGTTGGTCGGAG
>contig449
ATTTATTTCGTTTAATATAATTAATTCATTGTTATTGCACTTTTCAAATCAGCACAAATGTTGCTCGTTTCAAAATAAAA
CCATAAAACTTATTTTTATACATGTGCCATAACATGCTTTCCTGGTTTTGTTTTAAAGGTTTTTCATTTTGATATCGATT
CTGC
>contig450
AATTTCTGGCTCGACTCTGTTGACGTACTCTTCTCGATATGGTTCCATGACTACGAAGGTAACACGAAGGGTCTTTTCTT
TAATTTCTGGCTCGACTCTGTTCTCCGGGTAGCCGGAGCCTTCGGTGTCCAAATCGTCGTCTTTCCTGTCGAAGCTCGCA
TCGTCTTCAGTGATCGACTCGATGTTTT
>contig451
GAGATTAGTCAAAGGGTGCCCTCTAACGGTGAACGTAGCAACCGGTTCGGAAAGTGGTGATGCATCACGTGTGGTATGTT
CGGGAGCCGGACTGACTGGCGGGGAGCCGGACTGACTGGCGGTGTTGTGGGTAGGGAGATCCGATCCTGGATCGATACCA
GACGAGCAGGTCCCGGGGAACTAACGGCTCATTG
>contig452
GAAATTCCGTAACGAAAATAAGACATAACACCCCCACTCCGCCTAACATTTAGCTCTTGTTCAACACGTTCACACGTCGC
GATTGTGTAGTGTTTGTGAATAAAAGCACGGCGTGACATCGCACTGCATGGGCATCATAAAAAGTGGTCCAGCTTATGAG
TGTGAAGGGGA
>contig453
AATCAAATTTTATGTGAATATATTTCTACCATAATTAAACACTGAATTTTCCGGCTCAGTTTGAAGGGTTGAGCAGAAAC
ATTTCAATGTCTTTGCGATATACAAGGAATTATTATGATGATCGTTTTCGTCGAAGAAACATTCACGGCGAGAGCTCCGA
AGGTGGTTTCGCGATACAGAACCGCACCAGTCAAATAGAAGAGACTGAGATCCGAAATGATGGAACGCAGGAG
>contig454
TACCATCCTATGAGGAGCTTGTGAATCAGGCACAGGGTGAAAAGAAATATCGTCTCAAATAGCCACGTTACAAAACGGCA
TATTAGATACGGTTCAAATAGGTACGATTTCTCAGTGTACAGACCCACAGCCACGTAAATAAGATGAAAGAACAGAAACG
ACTCGGAAACCAGTAAGCTGATGTAAGCGGCGTACAC
>contig455
CACCATCGAGCCGTAGGCGTCGTCCGTGGAGCGGGCCTCCACCGCGCGCTCGATCGGTTTGATTTCCGCGTCCGTTTCCG
AGGCGGCTTTGTCAATTGGCTTCTTCGGAATCGGTTGTGTGGGCGTGTGGGCGAGGTGGGATTCGATGTCGTCTGTCGCC
GTTGTGAACGTCCTTTACGAAGCCTCCTG
>contig456
AAAGTGAGAGGTGGCCCAAAACGGGCTTGAAGTATTGACAGTGTTAACGGAACGACTCGGCCAAGACTTCTCACACTTCG
TGCCTACCGTCTTGCCACATATTATTGACAGGCTAGCGGACACGAAGGAGTGCGTGAGACAGGCGGCCCGCGCGTGCGTC
GCGGCGCTGGG
>contig457
CGCAATTACTTTGCGTTTCAACGTTGATCTAATATGCTAGAGATGACGCCATATTTGTTAGATTAGATTGGAAAACAGAT
TTTTTTTTCCTACTTACTTGACACTTATCGTTCGTTATATTTTGGGTAATTTACAATATATCTTATAAACGATAGCCTAT
GTGTTATTCT
>contig458
CTTTATTTCTCTACTGCGTGGGAGTCTTACTATCCTACATCATAGAGAGTCCTATTTACTACATGAGGAAACAAAGGGAA
GAGGACGCCCGCGCATCTATCGCACACTACAAAGGTCTGTCGCCAGCTTCCATGGGAGTCATTGATGAGCTGATAAGGAT
AAAGCAACAAGTTG
>contig459
ACAAAACATTCGGTCACACAACATTTTAATACTTCATCAAAATATCTCAACAAAACTTTAACATAATATGTTTTCAAAAG
CGCTATTTACACGGATCGGTGTTGTGCTTACAAACTAAGGGCTCGTTCGTACGAACGGATTTGACGCTGCGTTCTGACGC
TCGAAATAGAATACTGGAAATCAATGTACGTACACACATTTTTAACGTCGGATTTTTTTCATGAGAAAACTTCGTGCAAA
CAAAGCCGTGGAGGGACATATAAATAAATTAACAAAATCTTGTTACGAACAATCGTGGTTTTATTCTACAATCTATTTAT
TTATTTATTCGAAAATACAACACGAATTGGCACCATAATGGAGGGGCTTTTATTACTTAGTTACACATTGTTTTTATTTT
TTATTTTTTTGTATTTCTTTTTCTATTATAATTTTAAACACTATATATATACTCAAAAGCTCGGAATATCAAACGTCGTC
GTT
>contig460
AAAATGCATGTTTTTTCGCTTCGGTATAATCGACGGGTGATGGCGCCCGCGTAATTTCAACATAGAATATGTAACAAGAG
GGAGTTAATAAAAAAAAAAAACTAATAATCCCGCGAAATAGTCGTCTAAACTAAACTAAAAATAAACAGGCTTAAACAAT
AAACCTAAATTAACAATTAATTTTCATATTCTGTTATGCTGTCGGTACCGAATATTAGAGCGAAGCCATAAAAGTTGTTG
TAGCCTCATCGGTACTTGATGCGAATTGTCAAGTCAATCTGACGCCTTGAAGTCGATGAGAATGACGTGACATAAAAGGC
TAAACAAAGCGTCTCAAAATAAATAAATTTAAAAAGCTATATTTGGCACGCAATGTAATACAGTCAGA
>contig461
GTGCTCAGCAAGGAAGACTTGCAGCTCATACAGAGGATCCGGGAGGGCCAAGTACCCAACCCTGACCATGACGAGTACCA
GCCGTGGGTGGAGTGGTTCAGC
>contig462
GAAAATGTGTGATTTGCGATTCTTATGTGCGTCCGTGCACGTTGGTTCGTATTTGTGACGAGTGCAACTATGGCTCGTAT
CAGGGGCGATGTGTGATTTGCGGCGGGCCTGGAGTATCTGATGCTTATTATTGTAAGGAGTGCACGATACAGGAGAAGGA
TAGAGATGGCTGTCCAAAGATTGTCAATTTGGGAAGCTCTAAAACAGATCTGTTCTACGAGAGAAAGAAATATGGG
>contig463
CACTTCTAGGGTTAAATAACAAGGCATACTTTCTCCAATCTATATTCTTTCTTGAATGTCTTGGATTGTGCATTAGTTAA
AAAAGACATTATGTGTCGTAAAATTAACAGCTAACAAACTGCAGTCGTCAAAGCTTTATCTTACGTACTTTACTAATTCA
TTTGGTAAATCTTTCTTTTGTTTATCTACAATGCGTCCTTAAACAAAGTACAAA
>contig464
GTGGATCGGGTTCCGCAACTGGAACGCGAACACGGCGTCAGCCCCCAGGTCCTTGAACTTCTGTCTGAGCTCGTTGGGGG
TGAGGCGGTACGAGTCCAGGCCGGGTGCCGCCTACCAGCCAGTCACCGGAGTCTTTGATCATCTTGATGTAGGGGTGACC
GGCGTGGTATATGCCGAACTGCCGCGAGCAC
>contig465
GACGCTTCCTTTCCTCCATGTCTCTTACTTCAAGATGCTGACGCTTCCTTTCCATGTCTGCAAATAATTTCATGGTCATA
ACATATACGGCATGTTTTTTTTT
>contig466
AATCAGAAAAGGTGGAGTTGCTTGCATCATTTGCTTGGCCGTCGAAGGAATCTGTGTAGACATACGACATTATTGTTATT
TCAGTTTCAGTAGTACTATCTAGCACTGAACACCTCAGACGGCAAAGCTCGTCGGTTGCTGACAAGCAAGCTGCTTCGGC
TCGATTTATTTCTGTCGTTATAGTATTAACAACTTTCTTAACATCCTTCAGCTCATTGTTTGCATGTATTTTCTGAGATA
CGTCAGGTATGA
>contig467
CTAGAAGTAAACAAACAACGAACTCCGAAAAAGGGCATCTTCTTCGCTCGGCTTCCAGCCAAACAATGGATATGTTAAAT
ATAAAACCGAGATCGGAAGAGCATACATGAAGGGGGGGCCACTGGGGCAGGAGTATGTGGCCCGGAGCCCACCGCGCCCA
CGGTGTCCACGTCCGGCGAGGCCCGCGCCATCCGCCGCATCGTCGGCCGCTGGGGCGCCGAATGGTTGAGCTGACTCGGC
TCCAGGCACCAGG
>contig468
CGGCGCATCACGAGATGGCGCACATCGAATATTTCCTCGCCTACAGGAATCAGCCGAAAGTCTTCCGTGATGGTGCTAAT
CCAGGTTTCCACGAAGCTATTGGCGAGACAATAGCACTGTCAGTTGGATCCCCTCGTCACCTGCAAACACTTGGCCTGGT
CCAACGTTCGGTAGACGATACGGCCCACAACACGAACTTCCTGTTCACCCAAGCTATGGACAAG
>contig469
ACGAAACATGTCTATATCAATGTGATTATTTTAAATTGTATTAATTAATATTTGTATCCATTGTATTGCAATTTGTAAAG
ATAAAACATTCCAAATTTTTTTTGATACGATGAACATCTGTGGTTGTTTGTGATGCTCCTAGTGAATTC
>contig470
ACGTCGTTGTGGAGGGTGTCGGAGATGTTATGGCAACAACTGAAACTTCTGAAAAAGATGCGCTAACATCTGGAATAAGA
ATCGGCTGGGCCACAGACGACTCTTTTGCATCTTGGTGAAAGTGAGTTAAGTTGGGGCTTCGAGAGCACTGGCCGCATTG
TCAATAATGGAGAATACAAAGAATATGGGAAATCGCTTAACGAAAAGGATGTTGTTGGTGCTTATTTGGACTTGGAGTCG
GAGCCGTGTGTGG
>contig471
CCAGGATCTCCTTGTCCACGTTTGGGTCCTGCATCAGTGTACGCAGCTGGTCGTTGTAGTGGTCAACGATTACCGTTTCG
ACGGCGACGGTGCAGGCCATGGCCGCCTCTTTGCCGAGGAGCGCTGTGCCAGCTCCTAACACAAATCCGGCCACATTCCA
TATCGGAGTGAGTACAGTAGGTCTCACTCTGTACTCATTGATGAGCTGCTCAAATTTCTCCCTG
>contig472
AAATTAATTAAAAAAAAATCATTTGTTTCCTTCGTCAGCTGTGTCTGGTGTAGGTTGAACTTCCGCACTGGGGGGCAGGA
CGGCGGGCGCCGAGACCGTTGACGGGGGCCGGGGCTCTGGCGAAACCGGTCGCTTATTCTTCTCCATGGTATCCGACAAG
ATCTCTTTGAGCGTTGAAGCTAAGGCGGTACGGTTGTCGGTACTGTCGACCGTGACCACGTGTCGAGCAAATCTCTTCTG
AACGTTTTTGACTTTATGCGCGGCATCCCTGATTATTTGACGAGCCGCGTTAATCTCAGACTCCGGCCTGCCCAGTTCCG
ATAGTTTATTCTGTAACCTTGCGGCGGCCACTTCATTGTCAACTTCGAGGGCCACGACTTTTTCCGGCCATTTCACTTGT
CTACTGAATATATCTGACATCCGAGAGTTCCTGGGGAAGCCGACCAGGATGAAGCCTTTCGCCTCGGGCTGCGATAGCAT
CTCTTCTTTAATCAGATCTACCGTTAATTGTTCAGGTAGATCCTCGAGCGTTCGAATCTTTTCGGCGACCATTCTCCCTC
TGACCGTGTCCCTTGTAGCCTCGACTCTTTCCAGTTCGCCCGGCCGGATCATGTTGTAGCCTGTGATGTCGGATATCGTC
TCCGCGACTGTCTGGTTCCCGGCTCCGGGCACGCCGTTAACAAAGATCACAGGTAGCCGACGAACCGGTGACATGTCATA
TAAGTCTTCTACCACTTCGATATCTTTCGAGAAAAAGCAACCCATTTTATAATAGGTTTTGAGTTCAGCAAATACTTAAA
TAAAT
>contig473
GGGACAACGACCAACTCAAGCTGCTCGTCAGCAGGACTCCGATATCGTCAAGCGCCGAATTGTCGTGTAAGCTGTGCGGC
ACCGGACCGATGCCGCCTCACGC
>contig474
GTCTGACACAATTAATTGCGGGGACGTCCTCGACCTCGGGAACCATCTCGGTCCTTATGTTGAGGCCTGTAACCTGAATC
ACGATATGAATAGTCTCTGTTCTTCGTCACGGTGCTCGCGGTAATCACGTGCGTCGCGATGGTCGCGCGAGTCTCTCGGG
TCACGTTGGTCACGCTGGTCACGCTGGTCACGTTGGTCACGTTGGTCGCGTTGGTCCCGCGGGTCCCGCGGCTCGCGGTA
CTCACGCGTGTCGCGCATGTCTCGCGGCTCTCTCGCCCCGTCTCTGTGCTCGCGTCCGTGACCGCCCTCGTGTTCGTCCC
GGCTACTTTCCGGGTGGGCGGGGACCTTTCGCGAATCCTCCTCTTCTTGACGCCGTTCATAATGAATAAAATCATCGAAT
ATGGACGTCGAGTGACA
>contig475
TACCATACAACCTAATCTTTTGTATATTATTTTTTATGGAAATGATATTATAGAGCGAAATGCAGTTAATTAATTTGAAA
TATTAATCAATTGGCATGAAATGAAATAAAATCTTAGTAAAATGGTGGTTATTTACTAAAATAATCACAGATACTAAACA
GTTAA
>contig476
TCAAGCCCGTTTTACACGTAATATTGCTTGTATTGTTGATTACCGATAGTATATACAGCACGTGTACATACGTGACGCTT
AATATTTACGTGTGAAATGTCTCACTGTAACACGTCGTTATTATAATGCCTGCTTCAGCGAGATAAAATGGGGTTTCGTT
ACGCTTAAACATAATAAATGTCTA
>contig477
CGGTGAGCGTATAGCAGAAGGCTGTATCGCTCAGTGTCAACAACAGCGATGGTCATGGAGGCGTCCCCATCTCCGCAGAG
CGTCGGCCGCGAATTCGTCCGCCAGCACGCTCCTGAACAAGGCGCCCGCCCATCTCCATAGATTCTACAACAATTACTCG
TCGTTCATCCACGGCGGTCTCGACGCCCCCAACCGCGAGACGCTTCCCGTTGTGGGACAGAAGCAGATCCACAATCGCAT
CCAGCAGCTCAACTTCCGCG
>contig478
AAATGTCCCTTAAACCAAATAGTCTCGTCAAACGGTAAATTTCATTTATAATGCAAAAAAAAAATATTATAAAACATATC
TGTAATGAGATTTAAAAAAAAAATTTTATCGCGCTTTTTTTTGTTGTTCCTCTAACACAAGTTTTTTTTAAAAATAGATT
TGAAGGATTCTAT
>contig479
ATAATCAATATTAAGACATCTTTCTAATTTTTTTAATTTTAATTCTCTACACACGTGTACAATATTTTAATCAATCATAA
CGAGGCTATCAAAGCGAGACATGCTATTGACAACATTAGAAATAAATAGATGGTATTGATATCATCGGGCTCGATCTCTA
TAAATATATAGATTTTATATTTAGCACACTAAAAAC
>contig480
CGACGCGACCGGCAGCCATTCGCCATATTGCGTAGAGATTTGTACCAACATTCATTAGCTGATTTTGCTTTTGTAATTCC
TGCTTTCGTCGTGTTACTGTTCGGAATATTTCGTGTCTAATTGCTATATAATAACTCTGATCAGTGATTTCATTTCATAT
AAATTCTTGTTTGCGTCATTTTCAATCAAAACCCCAACGGATTCCAGTAAAATTACAAAGATGGCGAACCGCAGACCACA
ACCGGGACGCCGTACGGACTTCGGTA
>contig481
TGACCCGGCAAACGTTGTTTTACCATAAATGGTTTTTCTAGGAATTTTTTTTTTGTTAGAGATTCATCCTTAATATTTGG
TTGTATGAAAAATAAATGTTGACCGATTTTCAGACACAAAATGTCACGAGAATCGCTTGAGCCATTTCAGAGGAGTTTGG
CAACAAATGCCGCGACACGAGAATTTTATATATTAGATTATTGTCAAATTCGTATGACGTTTTTGTTAATTGAACATCTG
TGTGTTTAGTGCGAGTT
>contig482
CTCGGGTTAGGCGGTCTCGGAGCGCTGCGTGAGCGCGGCGGTGGGGGAGCCGGTAGTGGCCCCCAGCGAGAGCGCGGTGC
CACCCGAGCACCTCCCACGCCCCACGCCCCGCGCCGTCGAAGTACTCACGGCGCGACCCATTCTGCGTGACGAGCAGATT
TCTTCCCTCGACGATATTTCACGTGATGCTGGCTGGGCTCAGCACGATGACATCGATTACGACCAAAAATTGGACTTTTC
CGATGGAGAATCTTCAGCTCCCACAAAAGGGAGCACTAAGAGCAGTAGCACTCGGGCCAGCATCGAAAGTGAACGAGCTG
AAATAAAAATGCATGAGCTTGGTGATGAAGACCAAATGTGGGCTGAAAGACGACAAAAGCAAAATAATGAAGTAGCACAA
GCCG
>contig483
CCACAGCCAGTTCCTCCGTCACAAAGTTGGCAGGAAACAGTCCCTCGCCGCGATCGTTGTACCCTTTCCACCAGTTCGGA
TCACTCGAGTCGGTCACGTGAACAATTTCGCCAGCTAGAAAAGTAAGTTCGTTATCTTCCGCTGCTTCGAAATCGTAGAG
AGCGCGCACAGGGCGCGC
>contig484
AAACGAAACAATGCGTGACTTGGAAGTCTTCACAAACTGCAAAGAAATTTAAGGATTTCATCTGCCGGTAAGATGCCGGG
CTGTTTTTTCTGGGACAGCCCAGGGATGGTAATGTTCGAATACCTTAACTATGGTCACTATTACGGGAACTTTGTAAGCA
TGACAAATAACAAAGTTGCGT
>contig485
GTGTATTTAAAAAATAAAAAATATGAAGATCATCTTTTCCTTATGGTTATTTTTAAGACGAGCAGCTAGTTATGAAGAAT
TTTAATGTTGTCAAAACGACAAATAAAAAACGCCATGTCTGATTTCGACGG
>contig486
CACCTACATGGGGAGCCGCCCGTCAAGATGGAGCGCCACGTCCTGCCCAGCACCAAAAAACGTAAAGAACCAGTGGACTC
GGGGCTGGACTCGAAGCCTTCATCATCAGGATCAGCCGACCTCGCCCTCCACAAACCTCCCTCCAATAAACGGTCACGGA
GATACTGCTCGTCCGCCGACGAGGACGGTAGGCGTCGGTGGCCACTTATCATCCGGTCGGCCCTCATCAAGTCTGCCATC
CTGC
>contig487
TACGGACGGAAGATTGAACAGCTGAAGCAGGCGATGCAGACAATCCTTAGCGAACTAAACCCCGGAGATTACTTCAGCAT
TCTATCCTTCGATTCTGATGTTTTGGTGACTGACATAGCAGATGCCGATAAGGAACCACCGAAACGAAAGTATTCGTACT
ACGATCGTCACGATGTGAAGCCGACGCTGAAGCCGGCATCGAAAGCGACTCCGGAGAATATAGCACGAGCTAAGATCATC
ATCGACAGACTTGAAGCAAACGGAGGTACCAACATTGATGCTGCGCTCGGTACTGCCATAGATCTAAT
>contig488
GCGAAGGCCTGCCTCCTCCGCGACGTGCCCTTCAGCGCCATATACTTCCCAGCCTACGCTCATGTTAAGGCTAAGTTCGC
GGACGAGAACGGCTACAACCACC
>contig489
CATCATCATCATCATCATCCAGAGATAAAGAACACAAAAGCTCATCAAAGGATAAAGATCATAAATCTAAAAGTAAAGAT
GAAAAAGATAAAGATCGACACAGGAGTGACAAGGATAAACACCATAGGGACAAAGATAAGCACTCCAGTTCAAAAGATAA
AAACAGCTCCAGCAAGAACAAGGAGAAAAGTTCAAGTGAAAGAAATGAAAAGATAAAATCTGAGTCTCAGAATGTCATAA
AAGATGAACCTATGGAGGTGGATCAACCAGTCTTAAAACGTGAACAAGATGATAGTGATGAAGGATATGCTGGAGCTAAC
ACAACTGTCTCATCTTGTGACTACTCTATGTCCCAATTTAAAGATGAGCCACTTTCTGAACTGCCTCCAGATGATGAAAG
TGAAGAGGATATACCACTAACTGCACGAAAAGCTAAAAAACGCCATGTTAGTGATGGTGAAGAAGACATTCCATTACTAC
AAAGAAAGAAATCTAAGAAAAAAGTAAAAAAAGAAGAG
>contig490
TTGGACGTTTGAGCTCATTTAGTTAGAAATATTGAAATGAAATGAAAAAGTACATTTTCAGAAATCAATTTTAACCGAAG
AATTCAATGCACTCTCTCAGATTGTTTTTTTTTTAATGAATATAAACAGTCCTTATTCACTGTAAGCATACGTAATTTAA
CAGTACGCATTCGAGTTCAGT
>contig491
CCAAATCTTACTAATAATTTTGTAGAACTAATGTTTGAGATTATCATAGAACAATACGGTGTGATAGCTGTAAAGTTATT
GCAACTACATATCGACGCTTGAAAGGCAAACGTGACTAAGCGACAAGGTGTGAACTTTACAGTAGACTATTTTAAAGTTG
GAATTATTTTAAAATATACTAGAGAAATACCTGAAAAAAATT
>contig492
CCAGGCCCGACCCGTCGATCGCCAGTACATCCTGTCCATCTTCTCTAGTAACGTACATGACGTCACCTTCACCCTCGACG
GCTCCCTCCACTGCACCCTCGACGCCTTCCGCAGCCACCAATAACGTTTGCCCAGCCTCGTTTTCACCAGCCACCTGGTA
CAACACACCATCCTCTCCCCGAATCATGATAGGCG
>contig493
GCTTTTTTTACAATAAAATATATATATTTTTTACACCATTTTCAATTTAAATCTCTTTTAAATTTTTTAGTTGAATTTTA
TGTAAAGCGTGTTTTTTAGTTTTTTTAAACTATTATTTTACTAAGGAACCGGAATATCTAGTAGACTC
>contig494
ATCGAGTCCTGATACGTCTACTCTAAAACATATCCTGGTGGTAACTAAATGTTCTAATAATGGATAGACGAACTCGGGGC
CCCCTGGTGTTAAGTGGTCACCGGAGCCCGTAGACATCAACAACGTGAATGCCACCGCCTACATTCAAGACATGAGTTCT
AAGTCTCGGTTTTTAAATTACAGAATTTACAGTAAATTTCATAACTATTAGTGTTTATCAGTATAATGTGACAATTTGAT
ATTATTATGAACTCAAAAATAGTATAATGTACATACAGGAGTTTTTTTTTTCAATTTTTCTGCGACTTAGTTCAAAG
>contig495
AGTGTCCCGATTCCCCCCATTGTACGGTAAAATGTCGTTTGGAAGACTTCGGGTTTTGAAGACACAGTGCTGTCATCGTC
CGAACTTTACTGCTTTACGGCTCCACTAACAGTCTTTTACTTTCTACAATCATGTCTGGCACTATGCAAAAGTTCATTTT
ACAAGTTGCTTATAATACACTAAATTTTTTTAGATGTATTGCACAAAAAAAACGAATAAGTAACTACACTGTACATTAC
>contig496
ACAGAAACTACAGCGGAAAAAACAGAAAAGGAAAGTACCTTAAATGGTGATCTTGATGGAGAAATAGCTGAAGAAACCTC
CCAAGAAACAGAAACTACAGCGGAAAAAGCAGAAAATGATGAAGCAGACACCATTGAAACATCTGAAAAAGTAAAGGAGA
CTAGTCCTGTTAAAGAAAACTCACCAATTAAAGAAACAGAAACTACAGCGG
>contig497
CTCCCGATATTTCTAGAATTTTTCAACAAACTAGGCAGTTTAGTATGTTTATAACTATTTTTATAAAACAACAATTACAT
AATTTTTTTTTTTTTTAATTGCTTATATGGATGGTCGAGCTTACAGCCCCCCTGATGTAAAGTGGTTACTG
>contig498
GGTCGCGCCCACAGGACATGCTCATTTCCTAGATCCTTGGATGATAAAGGACGTGGAGTTCGGTCAGCATTACACATCGT
CTTCTCGCATTCAAACTGTATAAACTCAACACTTACTAAATTTTACAGGAGAGTGTTATAAAGGTTTATTAACATATGAT
ATTTTTAATATCTATCTTTATCATCTTTGCAACATTATTTTTTTTATTTTTACCAGTTACATCATCT
>contig499
GAAAGGCAATTCAGAGGTCTGCAGTCTCGGATAGAAGGCGAGCACAAGTTCGCCGTGATCCGCGGCACGGAGGTCAAACA
GGTGCCCATCAGCGAGATCGTCGTCGGCGACATATGTCAGATCAAGTACGGAGATCTGCTTCCGGCCGACGGTATCCTGC
TGCAGAGCAACGATCTTAAGATTGACGAGTCATCCCTGACGGGAGAATCGGACCATGTCAAGAAGGGTGAAACATTTGAT
CCCATGGTGCTATCCGGTACACACGTTATGGAAGGTTCCGGCAAGATGTTAGTGACAGCCGTGGGGGTGAACTCCCAGGC
CGGCATCATCTTCACGCTGCTCGGTGCCGCTGTCGACAAGCAGGAGAAGGAAATTAAACAGAAGAAGAAAGAGGAGAGAA
AGCAGCAACGCAAAGGGACCCAGCGCAAGAGCATCCC
>contig500
TACAACAATAAGGTACTTTTTACATTGTAATATTAAAAGGCAAAAACTATCACGCGCCAAAGGGAAGCTTCATTGGAACC
GCGCAAAAATGAATTATTTGTCATTCTAATATTATCCGGTGCATTTAAGTTAGGATATTATTATTTGGCTATTGTGAATT
GAGCATTTAATTGATTAAAACATTTTTAGTGGCACCTTCAAAGCTTTTTAGGGAGAGAAATTATGACAGTCTTCTCTTCC
AAATATGCTTCAACTGCTTTGCTACCATTTTCACGGCCTAATCCTGAATCCTTGAATCCTCCAAAAGGTGCTTGATGTGC
CATT
>contig501
TGTTTCTCTATTGCAGCTCTACATACAATTATCTGATTGGCTGCTGCTTTGTTCTGTGGTTCAATTTCAATAATCTTTTG
GAAGTCTTTTAGTGCCAAATCTGCTTCTCCCAGTCCGAGCAGAGCCTGACCTCTCCTAAAAAGGCCTTTGACATTATTCT
CGTCAAATTTCAGGGCTTTTGTCGCATGGTCTTTCGCTTCGAAGTGGTGGATTGGAGTCACCTTCAAGTAAACTAGAGCG
AGGTTCAGATGAACTGACAGGAGTATTTCAGTAGCTTTTGTTTTGTTTTCAGCCGTTTCACCAACATCTTCGGGGATATC
GTCAACAAAAGATACAGCCCGCTTATATGTTTTGATGGCTAACTGAAATTTGTTCTGTTTGAAATAGTTTGTTCCTTTCT
CCTTAAA
>contig502
GTACCTAAAGGCACCGTTAATAGATCGGCAGGATAGGTAATGACGTATTTAGGGCAGTTAACTCCTATGCATGTATTTTA
TAACTGAATATTATATCAATTCGCTGCTACTATCGCTAATGTAGGAAATCTTGTGAGTCCGCACGAGTAGGCACCACCGT
CCTGCCTATTTTCAGTCCTGAAGCA
>contig503
AGGCACTCCACCCACGTACAACTTGGACTTTTCTTTGTCCAGGTTGAAGATAGTATGATGTCCGGGTAAGTCAGCCTCCT
TGGAGTGGATAGTATCCGTTCCATTGTCCAGGCTCTCGCGGATTGAGAGTTTTACTCGACGACCCAATCTGTCAACGATG
ACTTGGTACCAGCGGTTGTCGGCAACCATCTTGTCAATGGAGACCCTCGCCGGATCCTGGCCAGGTTCGGAGCTGTCCCC
GATGTCCATCACTACATACGGGTATCCGTTCTGAATGCCGAT
>contig504
TTTACGGCACGCAATGCAATTCAAAGTCATTTGACTCGACAATGGAAGACAAAAAAATCGGCTTATCAATTATATTAGAC
TTACGATTTTTGGAAACCTTTGGGTCTATGAAGAGAATAGTTCAATTTGTGCTTT
>contig505
TAATTTAAAAAAATAATTTAATGCTCAGTCATCAGTATTGTCTATGTCAAGTCATTTTTGGATGTTGTAAAAGTCACAGA
CAATTTAATTATAAAGCTTTAAAGGCCTTATGACTAAGTGTAAACTTACTATTTTTATCTTTTACTGTAAATTTTAATTG
AAGTTGTACAATTATTTAGTATAATCCTATAGAAGTTTCAAATACAAAATAACATTTACTGATACATGTAGTAGTATGTA
GTAGAGTAAAATT
>contig506
GAGCTTACTTGTGTAGTTTAAAAAAATACTTGTAACATTTTTAAGTGTGTTTATATTTCGAATTTCGAATTTATACGCAT
TATAATAGAGTCGATCTACCGACGGTTCGCGCCCATAGGGCTAAATAAAAGACATTATGAAAGCGAATTTTTAATTTATT
ATGTTTTTTAGTAATAGCATTTTTATATCAATAGATCGAAAGACGAGCTTACTTGTGTATCGC
>contig507
CAAGAAGACACTGCTACCGAGGAGAAGAACGACTCTGGAATAAGTGGGCTAAGTAAATCCCACGTCCGCAGCCCGGAGCC
GGCCAAGGAGCACGGCTCGCTGCTGAACGGCGACAGCAAGTCTGACGTGGCCCTCAACGATGATGACTCCGAGAACTGGG
AGAACACCAGCAGCGACGGCAGCGACACGGACAGCGGCGCC
>contig508
ACATGCTACTGTGGCGCCACCATAATTGGTTCCCTTTCAACGCACACTATATTATATCCTCCTTATTACTTCCACCCTCC
ATAACGCAAACTAAAAAAAAAAATTATTAAAAAATTAAATCCAAAATACCTACTACATACAATATTATTATGCACATAAA
TGAA
>contig509
GCGTACGGCCAACTCATCGAGCAGTCCGAGGGCCGGGAGCTGGCCAGGATGCCGGCCGACCAGCTCGGGGCTAGACTGGC
CGACCTGGCCAACTATAGGGACAAACAAATGCCGCTTCTAGACGAATGTCTGCGTATGGGGAAGAGGTTGGTCGCGAAGA
AAGACGTCACCGACACGCACGTTGTACTCGATAAGATGAAGGCTCTGGAGAACCAGTGGCGC
>contig510
TTCGTCATATTACTCCGAAACAGCCAAATTTATCCGCCCCTATTCTTCTTCATGTAGAATTCTAGAAGTTAGTTCGCGAT
TTTAAAAGGGTCGCCCGTTTTTTGTTTTTTCGTTTTCGGTTTGTGTAGGACGGAGTGATCAATAAACATGGCGCAAGTAT
TACCGATACGGTTTCAAGAACATTTACAGCTTACCAATGTGGGAATCAATCCTGCTTCTATTTCTTTCAACACTCTCACC
ATGGAATCGGA
>contig511
ACAATCTCGCAATATATCCCACAGTTTGTACGTGAAGTCATTACTCGAGCCGTTCGTGTTCATCCGAGTCATGCACTGGC
CGAGGCTGGTCGTGTCCTCGTCGCACTCTGAGGTGTAGGCGTAGAGTTCAGTTTCGTTCAGTAAATCGGTGAGGCGTTTA
GCGTTGTTCGGATGTTTCGCGTTCTGAATATTGGCTCTTATTTG
>contig512
GAAAACATCTTTCTACAAATGACACTGTTCAGTTTTACTTTGCGATGCATCGCCGGAACCATCGTTAAACATAAACTCGT
CCTGGTACTCCTTCAGAAACTGCTCGGAACGATGCTCGTCCAAGAACAGCGAGTAGACCTTTTTCACGTCTTCCATACTG
ACCTCAGCCGCCTTCCGTCTCTTGGCGACGAGCGAAGCCGTAGTGATCAGTTGTATTGCGTAGCGCAGTGACGTTTCTGT
GGCGACCCGCGTCAGAACTGTCAAAGCGTCGGCTGACATCTGACAGTCCTCTTCTTCGCAACGTATATTGAGTATGTCCT
TGAGCTCGCTCTGGGAGCATCCGGTCGAGCAGGTCCAGCGGTATGCCGTGCGGGCTGCGGTAAGTGGTCCCCCGTATCCG
GGTGATCCCTCGATTCGTCGCCATGATCACGATGGGAGCGGTCTCCGATTCCAGCGCTCGATTGAGGAACGAGAAACACT
CAATGTCCAGCATGTGAGCCTCATCAATGAATAGCACACCGGGAATCATTTCCGCTTTCCCCTCCTCTCTCCACTCAGCC
ACCTTACTGTTAATCTGCTCCCGAATCTCAGATTTAATCTCGCCCGTGTCACCGGAGAACAGTGCCAGGAAGCCGTGTGT
CCTGGAGTTGATGACGTCCACCTCGTGCAGCGTCACCGTGTGCACCACCTCCTTGCGCTTCTGCATCTTCTGCTGACCGG
TAGCATCATAGTCTCTGGCTCTGGCAAAACTCCTGCCGAGCTTGTTTAT
>contig513
GCATTTCCTCGGTTCCAGAACTTTCAGGAACGGCCTGAGATACTACCTCAGAGACAATGCTTACGGCATTGGTACTCCTG
CGGACTTGTACGCCGCTTTGAGAAGAGCTGCCTCTGAAGACCACGTTTTCGCTCGTGACTTCCCTAACGTCGATGTCGGA
GAAATTCTAGACAGCTGGGTCCAAAATCCAG
>contig514
CCCACAGGCCTCGTCATCGACCACGCCATGGACCGCGCTGTCTACTGGGCAGACACCAAGCTGAACACTATTGAGATGAT
GCGTCACGACGGCTCCCAGCGTCGGCGGCATCCGCTGTCACTGGACGTGTTCGAGTCCTCGTTGTATTGGGTCACCAGGG
ACACCGGGGAGCTGCTGCGAC
>contig515
TGCTGTGAAACAGTAATGCGTCTCGGAATGAAGGGTTTGGAAGCCGTTGCAACTATACTGAGACCCGTGCCGACTCACAA
TAGGTCTTACCATCATAAGTGCCGAGCGTGGTGATGGGGCATCTTGTGGTAGGTACCACCGCCCTGCCTATTTCAGCCTA
TGTTTCTTTTCCATTTGCATTCGTCACCACAGATTATACTTTAATAAAAAGTAAACGGTCGTCTTCGGAATCATAAGTTG
TACCATTTCATCTGGGTAATAATGTTAATAATTTCAAAATTTCATTTTTCTTTTGTTCATGCTTTTTTTCATTATTTACC
AG
>contig516
TCTTCCGATCTCAGCCCAGGCACTGGCTGACTATGCCGACCTCATCAATTACCTTCAAAAAGATGAAATCAAACCCCGCT
ACCCAGTTATAGCTTTTGGAGGCTCGTATGGTGGAATGTTAGCTGCTTATATAAGGATAAAGTATCCCCACCTAGTGGCC
GGAGCTATAGCCGCCTCAGCTCCCATACACATGTTTCCCGGAATGACGAAGTGCGATCTCTTCAATAGGATCGTAA
>contig517
ACGGACGATTTTATAAGTTAGCCTCGGAATATTACAGAGTCCGTGGTCCCACTGGCCGTTACTACCGCGCAGCGCTTCGG
TACGTTGGGTGCGCCGACGGGGGTGAGGCCCTACCTGCCACTGAACGTGCTGATATCGCCTTCAGACTAGCTCTCTCTGG
AGTGCTGGCTCCGGATGTATATGATTTGGGTGAATTGTTGGCTCACCCAATCCTACATTCTCTGAGGGGCACGCCCAATG
AATGGGCCTGTGAACTGGTCAAAGCTGTATCGGTTGGAGACGTTGGTGCCTTCGAGAGGATCCGGGCCAAATCCAACTGC
GACGAATTACACAAAGCA
>contig518
AAAAATACAATTCTCCGTTTACCTCATCAAAAGAAGTTTAACTGATTGAAAATTGTAATCATAGTGTTGCAAACCTTGAA
AAAAAAAACATTGAAACGGTATAGTACAAATTGTGGTTGGCAACACGAAGCTTTCAAGACTTCGGTGTTAGATTAAGCAA
ACAAGTCGGCAATTCGATTTGAGTTGTTTTTTTTATACAAAAAACGTAAATATATGTATGTATTATAAAACATATTGAGG
GTTGAAACGTTGTTTGGTTTGAGCGACAT
>contig519
GCCTGATGTGCGCGCACGTCAATCTCACTAATTCAGTTATCACGAAAATAGATAAATATAAATAAATTAATTGGATAGCG
ATTTGATGTTTATATTAAGAAACGTGGGAAACGTCTCTAATCTGAACAACAAGAAAACAAAAAAATAGATAATCAGTTAT
CAAACAGAACAGAAGAAAAGATATAGATCGGAAGAGCA
>contig520
ACGAGATTCAATTTGCAGTCTAAATTGTCGTTATAATAAATTATTTAAAAAAATCACACACACACAATTAATTTTCTAGA
CAATATACTGGGTGTTAGGAGAGCGTTTCCGAAAACGAAGACAAAATATAGTACTAATGACACCTTT
>contig521
TTACCATAAGATGGTGTTTGTTAGGAATCCATTTGAAAGATTGCTGTCGGCTTATAGAAATAAACTGGAGGGTGATTCAC
CAAGTCAATATTTCCAGGAACACGTTGGAAGGCGGATAATAAAAACGTACCGCGAGAACCCCTCAAACCAGTCCCTTGAA
TTTGGCA
>contig522
CATACTCGTTGGTCCGATCAGATCCGCACCGCTTTGGACAGTACAGTGTACAGCGCGCTGCATGACGCCGTGGACAGGGG
AAAGTGGAAAAAGATCCTAAGATCTCAGAAGCTTCCCTAAGAAGCTCATGGGTGATGGTGG
>contig523
TGCTCTTCCGATCTAATTTCGATTATCTCTACCTGATGAACAAAGCACACTTTGCCAAAAATCTAAATCTGTTTAATTGC
CGGATGTCAGATCGGAAGAGCGTAGGATGACGCAGGAAAA
>contig524
CGAAGAGGTGGCAGCAGTATCACATCATGGAGAACATGAAGAGATTCCACAAAGACAGGCAGTACAAGTTCAAGAAGAAC
GAGCGCATCCAAGCCATGTTCAACGACTTCGACGACGTGCTGAGCGAGGAGGCGATGTGGCAGGTCTCCGAGAGCATCAA
GCCGCGCGGCGGGAAGACTAAGCCGACCTCCGCCATTTGAAC
>contig525
ATTAAAAGCATCTAACTTTTCCACTAATTCCGAATATTTGCTTTTTTATTCCTCGGTAGGATATTGTCACGAACTACCCT
AATTTCGAACGAAAGTCTAGAATATAGATAATAAATATAAAAAAAAAATTTTCCCAAAAAGCGTCCCATA
>contig526
CAAGGCCGCTGCGATGTACCGCCAAAAGATCGCGGCTTTAGCTGAGGGCCGCCCATGGAGTCCATCGGATTACAAGCCCG
AGACGATCGAGAAGCCTCAGGAGTGGCTCCAGTCTCGCGATTTCTACTCTTCGGACAACACGCTGCCGACAAGCGGATCT
GATAACAACATTAGCTACCACAGCGAGTATGGAAGCGGC
>contig527
CGTTGGAATCTTCACCGTGCACGACCTGGCACAGCTGATGGTATAATATCCTTCCGTCTTGAGCTCGGAAGTAATCAGCC
AGCTGAGAGATCTCGGCGTCAGAAGCCGATCACGGACCGCAGCGGACCCGCGAGTATTGAGACGAACTTCGATTCAGAAA
TAAGTGAGTTTCCTTCAGGGTCCAGAGGACGGTACCAGTCCCAGAGGTTGAGACCGACACGGAAGGCTGCTGCTCGGATC
TTGTTGCATGTCTTCCAAACGTCTGCTAAGCGCACTATCGTATCATGCATTCTGAATTCTGACGCTCTCTGTACTCCACC
AAATTGCTTTACTTCATTTATATTACAACATGATTTATGAGTAAATTTTGAACAAAATGAATGATCA
>contig528
AAACGAGAGTGTGTCTGTGAGCCTCCGTTTTAGATTTCGGGTAAATCTAAATTTTCCAATACTTCTATAATTTATTTTCC
GTTATTTTTGAATATTTTATTATTTTTTTGCTTCGGTGAAAGTCATATACCCTGTATAGAAAATACTCAAACGATGCTCT
AAATTTTTATTTAAATTATATTTGCTTAACCGACTTCAGCCATTGAAGAAAATGCCTAAACAATCAACTGTATTATTAAG
TCGCGTCAGTCACCAAACTTTTAGTATACAATAAGTGAATCTACTTAATTCCAAATTTTT
>contig529
CTTCGTTTCGCCGGTCATTCGTTTTTAATTCACAAATTAGAACAACGCTTTATAACTGTAAGATTCAAGTGAGATCTCAA
ATTGCTCAAAAAAAAAAAAAAAATTTAATGACGTTTTGACACACAAAAAAAAACGTACTTTATTCATCTTGTGACTTCAC
AACGACCGAGCACCGACTTACTTTGTTTATAATACTTGTGCGTATTACGGGACTACAAAAGGTATCGCCATTATACACCT
CTGTTGCGGTTCGCATTGTAAAGAGTGCGAACCAGAGGGACAATATTACATTAGTTC
>contig530
CCAAAACTAAGATCAGTGAAGGAGATGTAAAAGTTGAGGGAACAGTAGAAGTGGACAAGAAAGACGATTCTGGCAACGAA
ACGGGTGCCGGCGAACCTGAAGTCGAGGAAGATTCGTCTTTCACTGGCTATGACAAGACCAAGAGCTTCTTTGACAACAT
ATCCTGTGAGGCTGTTGAGAGGTCAAAGGGGAGGTCTCAGCGGACGGATTGGCGTACGGAGCGTAAGCTGAACTCAGAGA
CGTTTGGCGTAGCGTCGGCGCGGCGCGGGGCCTGGCGCCCTCGCGCGTCGTGGCGTCATCCCGCGCACCACAACCAACAC
AATCAACATAACCAACAGTACGCGCATCACCACTACCAGCAGCAACAT
>contig531
CCCATGCCGCCTGTGGACTGCTATACCGTGTACTGCATCTTAGCGCTGTATCGCTCAGTGGTTGAGAGCTGCCCCGTAAT
CCGACACTGTAACCTCAACGGCTATTGTTGTTTACAAAATATTTTTAAGTAATCCAGTTTCTTACACAGCACTCGTTCAC
TGATTTTTCATATTTTGTCACGTG
>contig532
AAATTCAGCGGAGGTGTGTCAGCTGTGGCATATAGTGATCGACATTCCACTCTTTACGTTGCTGGAGTACCTAGAGGTTC
AGGAAAGGATCCGTCATCGCCTCTAAGCGCAGGACTCACAGCCTGGCGGATACTAAATGACGATCCATTCTATAAACTGT
CTGTTGTGTCGGACGAGCTCGAG
>contig533
CAAGAATAAAAACGAGAAAAGCACTTCGCCCAGAACATTGATAGGTACGATTCAAATAAATCATGAAATGATTGCGTTGT
TGAAAGTAACTGCAATGCAACTGCAGTTTTTTTTTTAAAATTGAACTTTTATTATTTCTTCTTTTAAATTTTACATCCCG
CTTATCAAGGTCCATATGAATCAAAAATTTTTTTTTAAATATGTAGTAGTACCATTTATATCAATGGCGTTTTATTTGAA
AACAGGGTTGTAAACTCTACATTCGTTTCTTACCAAATTTAATTTTCAAGAACAAATTTCTACCATTTTTTATTGC
>contig534
CTCGCGCCAGGGGCTAGCTCCGTCGGCGTGCCCACCGACAGGGCCTTGCTCCACCACTATAGGATCGCATGCGAATTCGG
CGGCATGAACTGTCTGCCGGTCCCTCCACCGTGGACCGAACCGCGCACCGGTGGACCGACGAGCTCCAACAGAGGATAAA
CACCGAGAGGAAAAGCTTAACCATCGCCTGCCCTACGTAAATACACAAAGAAACGTTTAAAAAAAAAAAAAACAATCGAA
TAGTTCTAATTCCCTGTCAGGGCTGCGCCGAAGTGATAAAAACAGAATTAAACACGTTTCAAAACTTCTTAAAAGACTTA
AAGGACTAATTTATCAGTGGCGAAACTTTTTATTTTTTTATT
>contig535
CCGTCACCGAGGGCGAGTTTTGCGGTGACCGTGTCCAATTCTGAACGGTACGGTGGTTCATCAGCTCTGGCTGATAATGA
CGAGATTCCCACGTGGCAGTCAGTCATTACGAGAAACTTGGAGCCGTGGACCAGTTTCAGTTGAAACTTGAGGAGGGGTA
CAGTGTGCCGGTTCACAGTTATACTTCCATCACGTGCCACATTAGGTACTGCAGAGAAACTGCCTGCGGGTCCTTGGTCG
GCAAAGAACAGCATCTCGTGACGCACCTTGCCCACACTAAGATGTAAGGTGGCGGCATTCCAGTTCGGCTGGTCATCAAG
ATACTCGTGCATGTCGTTCCATACT
>contig536
GAAGATGACGTCGTTATCAACTCGCAAACGTAATTGTGAATTTTCTTAGCGAGAGAAATGACCACATCAATGTCAAACGT
AAACTATGGAGGGTAGAAGTAAGGAGGATCGTCTTGTATAGGGGACAAGT
>contig537
CTACGGGATATGAATGAGATTGCCGGACTGATTACCTTTGAAATGGATATTTGGTAGTTGAACAGCAATACAACTGGTAA
TTGGGAGTTCTAGCCCAGAGATGTACAATGTTTGTACAATGTGTAGAATACAGAGAAGCGAATTTAGTTTGACTTTCCAC
GTGAAATTCCTCATTTCCTCCTGTTGCAATGTTCAAAATAATATTTTTTATCAAAATACGTAAGTTTGATTTTTTTGAAA
AAAAAAAGGTTATTCAAATGTTTTCATGAAAATGTACATGTATGAAAATACATATAGTAAATTGTTAATCCTAAGTTGAA
TTGTAG
>contig538
CCTTTAATTATGATTTTTTTTAAATTGAATTTGATCTCCCGCCCTCGCCGGTCGACTACTGATCAACTATCAATCGATCA
GCTATCCCCGCCAGGTGTCACCACTCATCCAGCAAACATCACGTAGTAGGGATGAGGACGAAGCCGGTCTCCTGTCTTAC
TTACTCACTATACATCATAGATTATACACTTAAT
>contig539
CGGCATTTTAATTTATAAATAAATGTAACTAAAGATATAGCGTCTCCATTGTAAGGAACCGGACATTAAATTTTTTTTTA
TTGCCGCGTAAACTTTTACATACTGTGACGTAGTAAGTAAGCACTTATATAAACATGTAACGTTTAATTATGAGAGCAGT
AATAAATACTACGAGTAGATTGAGCGCAA
>contig540
TTACATCCTATCATCTTTAGTACCGACTTGAATGTTTTTCGTATATTACAAAGTGAACTTGAACATTAGGTTTTGAAATT
CGTATCACAAAAGATATAGTAGATAGAATACAGCAGTGAATTAAGTTTTGGTAAATATCTACGCAAAAATCAGTACTAAT
TTAGGATAATTTTTTTTAAGGCATATTCTGTAGACATTCTTTTATTTGTGTCCATGCTTGCAAATTCCTTTTCGCAGCTT
TAACTTGTAATGTTATGAAATTAACGAGCGACTCGTGCAAGTCCTTATCTTTTTGCTTCTGGAAATGGTCTATTTCTA
>contig541
CCTACTTGATAATTCCCTGCGTATGCAACGGAAACTTTCCATTGTCCTTTTGTTTATTTTTTTGTGCAGTTTACTTAAGT
ATATTGTTCAAAAAAAAAAAAAAAATCAAAATATATGTATAAAATGTCGATATAAAAGACAAATAAAAGAAA
>contig542
CCGACATTAGCTTAAGAGAACCGTAAAATTCAAATTGTTGCTCACAGCAAAAAAAGTTCAAATAAATAAAAATGTTCCAA
AAAAAAAAAGATTGTCTGTATCAGACGAAGTTCAAACTAGTTTTGTATTTTAGTATTGATTTTATCATAATACTAACATT
TAACGAGAACGTAGGCTAGAAAGCATGCCTATTTTAGTACAATTATTTTTTTAGAATACTAAGATA
>contig543
CCTCGCCCGCCGCCGGCACCAGCGACGCGTCCTCCTCCTCTCCCGCAAAGTACTGTTCTATGATATCATAAGCCATCTTG
TAAATTTCCATCTTCTCATGGGTCTGCAAATCTT
>contig544
GCAGTCGGTACACATTCGCGAAGCTCTTATGACAGATCTTGCATGTATATTGGACTGTATCCACCTGTGTGCTGGGCGTG
TGCAAGGTCTCGTGTCGGTCCAGCTGCTCGCGCGTGGGATAGGTGCCTCGACACTGGCTGCAGGTAAACGGTCCTCCGGG
GCCCAGCGGGGAGCCCCCGCGGTCCTCTTCTTCTTCGGACGGCTTGCCTTCC
>contig545
ATGCGGCTTCCGCCATTGAACGCGCCATTAACCGTGCATTAGAAGAAGGCATTCGCACCGGGGATTTAGCCCGTGGCGCT
GCCGCCGTTAGTACCGATGAAATTTGCAACGCGTGCATTTTGTCCCCTTTTTCCTCGTTGATTAGATG
>contig546
TATTTGCTCCTAGTTTAACTTGTTTATAAATCTAGATGCATGGGCGATGTTATAGTCCACATGATGTTTTTTCATTGCCC
TTGTAGACAGATGAACATTTGGCTTGTGGCGTGCTATTACCGTCCCTTGTGTCCGCCAATAATGCTAGGGGCATAACCAA
ATCGCTGCTTACCGCTGAGTACTCTTAAAACTAGGTTCGAAGAAAAACATGTCACAGCACTCGGGTAACACCAAGTTCAT
TTCGAAGTTCAGACGGTGTTGTAGAAAATATTTCTGGAAACCCACTGTGATTGAGCGCAGTGGCTGTATATAGTATGAGT
GAACTCTGATTTGATTATAGGCGGAAAAATATTTACCGCAGCCAATAGATATCATAACGTGTACCATGAGCTTAACGGCT
ATCCTTTTAAACGGGAATCTGTCATTGTTTTGTGACAGAACTAGACAGGATCATGGCAATTATCCGTGTAGACTTAATAT
ACATATGTCGGTTTGATTGTG
>contig547
GCTTCTAACTTCTACCCTCCATATTTAAAAAAAAAATGACATCTTCAGAACCAACAAATGAAATTGCTAGTTTTAAATTT
AAAGATGCGATTAGTTCATAGACAAAGAAGGCGTCTGAGAGACACTCTTGGACAGTCCAAACAAAAAGTTGTGACTGG
>contig548
TCTGGCAAGTTTTCAGTGAATTCCAATCCAGCGGCTTTGATTTCATCACATTCCGCAACATGAAGAAAATCTTCTAGGAT
CGCGTAGCCGTCCGTAATCAACTGGCTCTTTATTGAGTCGTGCATGATGCTAGCAATAAATTTACAAAAACAAAAC
>contig549
ACCCCAAGTTGTAGCAAATGTGTTCAAGCATGATTGTCGTTGAACAAAATGTTCAGGATCACTCCACAGCGACTTGTGAT
GGAGGGGCGGCTTGTAGCGGCGGCGCTGAGCCAGCTTGAGCGGCGGGCGGCGCGTGGTGTGCGCCACGAGACAGTTGAGC
AGGATGTCCTCGCAGTTGTGCGCGCGCCGCACGGCC
>contig550
ACTGAATATGCTCCGTGGGTCGCAGCCATTACTGGATTCAACTGGATCAGGAATCGTCTTGTGGGAACCGCCCACCTCAC
CACTTTGAATAATCTGATCGCCCGTTGGTCTTCGAATCTGATGAACCAGCTCACCTACTCTCCAATTCCCAACGAGTCCT
TCATGAGGTCTTACCTCAGATATCAGCTGGCTCCTCTACTTTGTAACATCAACGTGGCAGCCTGTCGTACTGCAGCTACT
ACTCAGTTCCAAGCTCTTCGTGTTAACGGACAAGAAGTACCAGTGGACAATCGCAACTGGGTTTATTGCAACGCTCTTCG
TGACGGCACTGAAGCGGACTTCAACTT
>contig551
CTGACAGCACAGGTCACCAGGCGCCGCAGCCCGGCAAGGTGCTCACGGGAGACCTGGACTCGTCCCTCGCGTCGCTCGCT
AATAACCTCTCCATCAACAAGACGGCTGCGGCCCAGAAACCGATGCAGTGGAACTCCCCGAAGAACGCGTCGAAGCCGGG
ACAGACCTGGAGCCCGCAGCCCATGCAGGCCACGACCGGCGCCGGCTACAGGCCGATGGGCCCCGGCATGACCTTACCGA
CCATGCCCCACACTTTGCCCCACACATACCACCCCCCGCATT
>contig552
CCCGCGTTCGAACATCGATTACGTCATATGTGGAGCGCGAGCTGGCTTTTTAAACTACCCTACGGAATTTGCAAATTTCC
GTTTACCCTTTACTAAGCGAATTTAATTTATTACTCCGTCTATATATGGATTCGATTTTTTTTTATAGCTTAGATG
>contig553
CCCAGGACGAACAGAGCGTTGATTGAGCCCATCTGAATATAATTATTGCCTTCATCTTGCGTGAAGAGCTGGCAGTGTCG
GAACAGGTCGACCATGGCGGCGGCCACGATGCCGTCCACGTTCAGGATGAGGTTCGGCTTCTTCCTGGTGGTGATGGCCT
CCACATCGAGCGCGTACCGGGTGACCGGCCACGCGGGCCAGCGCGCCG
>contig554
CCTTTGGCGCTTCTGAGGGGGGCAACAAGGGGATTGATATCGCAGGCAGCAAAGGACAGGCAATTATCGCGACCGCAGAT
GGCCGCGTTGTTTATGCTGGTTACGCGCTGCGCGGCTACGGTAATCTGATTATCATCAAACATAATGATGATTACCTGAG
TGCCTACGCCCATAACGACACAATGCTGGTCCGGGAACAACAAGAAGTGAAGGCG
>contig555
CTTCCAGAAGTCGGGGTTTGTTGCACGTATTAGCTCTAGAATTACTACGGTTATCCGAGTAGCAGATACCATCAAACAAA
CTATAACTGATTTAATGAGCCATTCGCAGTTTCACAGTCTGAATTAGTTCATACTTACACATGCATGGCTTAATCTTTG
>contig556
TGAAAGTGAATGGAAACGACTTGGCCGGAGTCACGCACCGCGACGCTGTACAGCTTCTGCTGCAGCCCGGCGCCACGCTG
TCGCTCACCGTGCGTCACGACCCCATCGGATACCAGGAATTAACGATCATAAAACAAGAAGGCGAGAAACTCGGTATGCA
TATCAAGGGTGGCCTTAAAGGACAGCGTGGCAA
>contig557
TTTCTGTCGCTCTTCTTCCAGCCGCTGCCTCTCCGCCTCCTCCTCCGCCTCTTGTTGGAGCCTGCGTCGCTCCAGCTCTG
CGTGTCGCTCCAGCTCCTCTCGCGCGCGGCGGCGG
>contig558
CTTATTACGAGGCACCAGTTACAACGCGGACAGCGTAACTCCAGGCGCAAGCAGTTCGCCATCCCAGCCCTCTTTGTCGC
CACGAAGCAGCTTGTCATCGGCCGCCCTCTTACCACCAGGTCGAAAGACAGAGACGGCAGCAGCGAGAACTGGAAGAGAA
ACTGGCTGAAATGAGGATAGGCGTG
>contig559
AAAGCGAGCTCGTGCTAATTACAAAAATATCTCGATAAATTAAATTTAATATTTACGAAAAACAAAAAAAAAACAAAAAA
AAATTTTTCTTTCATTTATTCCGTCTATCAGTTACGCCAACTTTGATAGCTTTTTAGCCATTTTTAATAAGTTAATTAGT
AGTTATTCATAATAACTTAAATGTATATTAGAAGCGGTCCTTCAGGGTAAAGGTGTGGTCCAAGATAACTTGCATCGGCT
TAATATACGTCTCATTAGATTAGCAGTGTGCTAAGTGCGAGTTTTTTAACGTTCTCGATAGCGTAAAAGTTAACTCAAAT
TTGTATGCAGTCGACACGAGACCTTCAATTGCATTTAAAGAAAAACAAAAAAAAATCAC
>contig560
CAGCCCTTCATACAGCGCGCTGAATATGGCGTATCCGTGCTTGCTGATGAAGATGAGGTCCTGTCGGGAGCACTTCTCCA
CGGAGAGGCCCGCGGCGTCGTAGCGACGGCGAGTCTCGGCACGTTGTCCCTCCTGTCCAGCAGCGTGTGCAGGATCCGCT
GCAGCAGCACCCTAGTGGACGGCTCCGTGGCGCTGGACAGTCGGAGCAGAGCTTCCAGGAATGCTGCGGGGAAGGCTTTC
GAAAGCTCTGTTGTTTTGTAAGTAGCCCCGACCTTGAGCAGCGACTTGAGCAGGATGTGCTGCAGCATGGCGTCGGCGCG
GCTGGGCTTGGCGGCGCCGGGCACCTTGTTGACGATGAACATCATGATGTCGATCTTCTGGTAGTCCGGC
>contig561
CGCGGCATTTCGAAAATATTTACTAAGTCATCTTGAAATGTATTTGCATATCAAAAATACGTCAACTTTTATAGTTTCAT
ATCTCTCAAATATATTAAGTGTATAATCTATGTTCATATCTGTTATAGCCTGATTTTGTCACGACAAATAAATAAATAAA
GCTTAATGGACGAA
>contig562
ATTTCTACCATAGCAGGTAGAAAACAGTACACGACAAGTATTACTCAAAACAAATAATTATAATGACTGTAGATCAAAAT
GTCATGAAGTCAAACGTCAAAGAGCCATTAGATAATATGTGAATTTTCAATGCAAAAGTTCAAAATGCGTCACTTGGCCC
GCTATGGTATACTTAGTGTTAATCTGATTGAA
>contig563
ATCCTGGGGTGTCTGTCTGGGAATTATAGAAAAAAAAAGACTCAGAATATACGGTTACAAGGGTATGTTGGGGGCGTTTG
GTATTTATATTACACTAGCGACCCGCCCTGGCTTCGCTTTGGAATCTGTAATTTACTATTGATTTC
>contig564
GTTGCATCAGTAAGTACTAAATCTTCACTTTCATACGCGAACTATCACTTTCATTACATGATGAGTTGAATGTTATTTTT
AGTCATAGTAAAAACATTGCTGTATTTTTTTTCTAACTGTACCTATCTTTTACTGTTCACATACATATATCACAATATTA
TAATTGGTGGAAACTGAGACATATTCATACATAGACCTTTCATATTCGCTCATCTATCTTTTGCTATAGCAAGATATATG
TATCTTGTATTTCTAAAGCTCTTCTTTAACTCTATTATCTTTACTTGAAAATTTCATCATCTTCTTCTTCTTCATCATCA
ATCATCATCATCATCAT
>contig565
ACAAGCTATGAAAGTTACTAAGGTTAAAATAATAAAACAAATGCGCGAAGAAAGCGAGAAGTTCCGTAAGTGGAAGGCGG
ACAACGAGCGCGCCCTGCTGCGGCTCAGGAACGAGGATCGG
>contig566
AAGATGGAGACTCTGCACGCTAAACAACAGAACGTACTCAAACGGAAGATGGAAGAGGCTGTCGCAGTTAATAGGAGACT
TAAGGAAGCATTGGATCGTCAGAAGACGACCGCAATGAAGCGCAGCGCTAAAGGCAACGTGAAGGCGGGCGCCGTGCAGC
A
>contig567
CGAAGTTCATCTCAGTATTGTTGAAGCCGAGAAGTCCTTGGAAGAACTCATGGAGTACAGGGCATGGATCACGGAACAAA
TCGAGAGTCTTCGCAACAGTACAGACTCGGAGGTCAACAAAAAGAAAATTGCTTGACCTCGCTCTGCGTAAGGCTCAGAT
ATCAGATTTGCAGCAGAAGATATTGACAGCAGATCAAGAAAATAAATCACGCACCCAATGGGACAACATACAGTCCATGC
TCGAAGCGAAAGTCGCTCTCAAATGTCTATTCGAGTTGCTGGTCGACGCCAAGAGAG
>contig568
AAACTCAGTGGGCTGTGTCTAAGGGAAAATCAACGCTTAGCCACTTGTTATTTATTGTGTTGTGGCGGGAGACGCATCAT
GAAACACAAGATATTTGACAGATGCCTGAATCTCGCTTACGACATTTTCAAGATAAGCTTGCATGTATACAAGCTCCGAA
CAAAAACATTTGAAGTGTCTGTCTACACTCTCTCGATTCAAGATCTTCCCTTTTTCGTTAAGCCTCCCGAAGGATCTTTT
AAAGTAAATAAATTAAACAATATTGAAGATAACTCCCAAAGGACAGCTTGGATACAAATTGATTGAAATACCAATATTTA
GTTGCAGTTTTAATACGCCTATTAGCTCTTTCTGTATCTTTAAACCTATGTAATGGAAT
>contig569
CACGCCGCGCTCGCACACGCGCCTCATGCCATGCGACGCGCTTACGCACTCACGCAGTATTATGTACGCGATTGACAACT
CCCAGAAAGATGTGGAGTCATCGTTGGGATGGGCCGGCGAACGCGCCGAGGACTCTAGCTATGATTCCGAATGCGAAGAA
GACAGTGCGCATCGTGCCGCCTCTCGCACACCTTCCGACACACTCGCCGCGGAGTTCGCTGAATATGTCACCGTCACGCC
TTCGGTACCACAACCAAAC
>contig570
TTTTGCTGCGTCCCGCGTCGCGCCTTCAGCTTTTGTATCCTACTCTGCGCGTCTCTGTGTACTGTGCTCAAAGGCAACTG
TCAAGTGAATATCGCTGAAGCAAATTGAAGCTTTCCAAATATCTAGTAATATCTTCCTAATCACTCCGATAAAATGACGA
TCGGCAAAAACAATAAGATGCAACAGCATATTAATTATAGAGTAAGGGTTATATTACAAGACTCTCGTACATTATTGGAA
CTTTTAAAGCTTTTGATAAAC
>contig571
CCGTCATCGACGCCGGGAATGACCGTCTTTCCTTGGGACACGATGTTGTAGTCCATGACGTCGTTGGACAAAAGGCAGAT
GGCTTTAAGACCGTTGACGGAGCCGGACATCATCTGGTAGAAGATGTGGTAAGAACGCTCAAGAGCTTGCTGGGAGATGA
CACGAGCCTTCTCAAGCAGATAGGTTTCGATGTCAGCACCAGCCAGTTTTCCGGATGGACCGAAATGGATACGGATGAAT
TTACCGAAACGAGAGGAGTTGTCGTTACGGACGGTCTTAGCGTTACCGAACGCTTCAAGTACAGGGTTGGTTTGTACTAC
TTGATCTTCCAGGGAGCCCTTCTTCTCCTGGCTTGGGTCCTTCTTCTGGGAGGCACCGACAGTGG
>contig572
CTATCGGGTCTTCGAATCTGCCCGAATTATTAGTTTGGCAGGAGACCCGTAACTTGGTGTATGGAATGACAAAAAACCCG
CATCACACCGGCCGGTCTCCGGGAGGCTCAGCAGCTCTCACCGCCAGCTACGCTACTACCATTAGTTTATGT
>contig573
GCTTCAACAACGCCGCCCGACAGAACGAAGAGTTCATACAGAAAGAGAAGGAGCTTGATGAGAAACGTAAAGCTCGCGTC
GAGAAGCACAGGCAAGAGATCATGTCGTGCTGAGCTGAGAGAGAAGCTGCAGAGGGAAGGAGTCGCTCTCAGGATGGAGC
AGCAACAGCAGGATAAATACGAAAGAAATGTCATTAAGCAGAAGGTGGCCGCCATGAGACAGCAGAAGGTATCTGAGAAG
TACGTCAAGGAAGTCGA
>contig574
CCGGGATTGACTTCGGGAGTACGAAATGTTATGTTCGATTGTCTACTTTCATAACACCATTAAAATAACTCAAAGTATGA
GTGAAGCGGTGTAGAAACATCTCGCTATCCCTTTCGCACTTAATGGTGGGGATGTTGTTAGACTTATCGACATCTTTTTC
TGTTATTTGACAACTACCCCCCGCCCCCACTTAAAAGGATTCAATGAATTTAAAACATTCTTGATATTGTACTAAATTTC
GTTGAAATGTGATGTTCGATGTCTACTTTCATAAAACTATTAAAAGAATTCAAAGTATTAGTGGAAGCGATGTAGAAACA
TCTCGCTATCCCTTTCGCACTTAATGGTGGACATGTCGTTGGACATAACGGCATCCTTTTGTCATTTGACAACTACCCTC
GTCGCCACTTAAAAGGTTGATATTTTAGAAACAACAAAACCACTATTTAGTTATAAATGTTAAATTAACATATCAAAATC
TCGCTGTTTGTCTCGGTCGCTACAGACTTCGTGGCACTCTGGTGAGTCCGCCAATTATTGAGCTTTACTCGAATCGAACC
TTGAAATGTACGTTTGATTTAGTTGTACGTTCTCAACAAATACTGTCAAAGATACTAGTTGTCTGTGTAAACTTGTAGAT
ATTAAAATCTCTTTTAGTCAACGTACATTCAAGGATCTCAAATTAATTTAAAAATCTAAATACAGGCACCCGGAAACTGA
TTCGTTAAACAATGACACTTATTGCAGTCGACTTTTTATAACACATTCATTCTTTAAATCATTCAATCGTTTATTAAATC
ATTCATT
>contig575
TAGCTGAAAAAGTTTTTTGTTATGATGATAAAGTGTCCATAGTTAAAATGCGAATGTCATTAGTGCATAATTAAAATATC
TAGTCAGTTACTGTTGACTACAAGTAGACTAAAATGCTAACTCTTCAAATGTCTACTAACAGTTAATAACAATCTGAAGT
GATAAATATTTCCGGACAAAAATATGTTTAATTTTATTTGTTTTGAACATCAACCTCATAACCTTGATATTGAAGGTTTG
CTTGCGTCCTAAATAAAAATAATTTAAATCAGC
>contig576
CGACGAGGATTACGAGAAGGAAGGAGATTCAGACGGAGACTACGCCCCGAGGAGACCCAAAGAGTCCGTGTACCGGGACT
CCGAGGTGGTCAACAGCAGCCCTCCGCCCTCCCGGAGCAGCATCGCCAACAACAAGCCGCTCAACATCAGCCTGAAGAGT
CCGGCCAAGGCCAAGTCTTCCACGCCCTCCAAGAAAATCGATTTAGGCGCAGCGGCCACATACGGTAAGACGG
>contig577
AATAATTTAAAATTGTTCAAATTACAAGGTGGATTCAAAGACTATAATGAACGTTCTCGTCGTGACGTGCGAAGGGTGGA
GGTCGCGTCACTGATGACGTCACCGGACGACGGAGAACGCGCACACTGTGTTCGGCGTCTACCTTCCGCCGCAACGTAAC
ACTCAATCTCTTCTCACAAAAGTTCTGCCCGTGATGGTCTTGCGCTCGGAGGGGCGCGCGGCGGCGTGCGGGCGCGCGCG
GTTGAGCACCTTGAGCAGGTCGCCGGCCTTGGCGCGCATGCGCGAGTGCACGTACACCTTGGAGCACTTGATGTGGTAGT
GCAGGTAGTCGCGGAACATGTGCAGCAGGTCGATGGTGTTGTCGCGCGCCGCCGCGCACGTGTGCCGCGGGAACAGCACA
AATGTGACGTAGCTGATGTTGTCACCCACTCTGGCGTCAGTGTCGACCAGTTCTAGCGGCGG
>contig578
TGCGCACACTTCCGGAGAAGAACTCAGCTCTCACATGGGTTTCAATATCGCGTCCGCCGTCAAAAAATTCCGCGAGAAAA
ACGGGACCTACCCAGCCCGAATCTTCATTTACCGCGACGGTGTCGGTGATGGTCAAATCCCATACGTGCACAGCC
>contig579
TTTCGTTATGAATTTGTTGTATTCTTTTAACTGCTTCTTCTACATTCTCACGCTTGCCTCGTACAGTGATAACATCGCTA
TCATCGCCCTCTGCCGGAAGATCAATCACAGTCTGGGTTTCGTCCCTTATTTTTCGCAAATTAGCACCACCCTTTCCAAT
TATGAACTTGTGGAATTGCTTAAAGATGGGAACTTCTTGCACAAAGGAAGATTCGGCGATTTCCTTTATTAATTTATGAA
GGAATTTTTCACACTTTTCGATATCTTCTTGAGGACCTCTTAATTTAATAGGACTTCTCTTTTGTCCCTGATCAGGAAGG
CTAATCAACACATGTTCATATTTGTCACGAATTTCTTTGA
>contig580
CACGTATAACGTCTCACGGGTCCTCGGATTGATGATGTAAGTAGCAGAGGGCTCGTTGGGCGACGAGCAGGTTACGGTGA
GGTAGGATCCGCCGCGGCTGGCC
>contig581
CGCCGCGGCTGGCCGTGGCCGTGGCCCACGTACAGGGTCCCCCGTCCGGCAACACCAGATCGCAGCTCAGACATCCTATA
TTGGCCCCCGCAACGTGCAACTGGGTCCGCCACGGCATGTCTGTCACCGTGCGAGTGTAGTAGTAAGCTAGATTCTGTTC
GTCCATTCCGAT
>contig582
GGCTCCATAGTCTCGCCCTGAACCATTAATTGGTTCTCGTTCTGACATTGTGCTCAGAATTAATGTGGTCCAACACTGTT
TACTAGATACAGGTTTTTAACAAAATTTTGTCTTTCTTTGTCTTTCAACTCAATCCAATCATCTTATCAGGAACAGC
>contig583
GACGTCAGGTCACGTGCGCTACACGACCGGGCTCGCGAATGAGAAACACAGACTCGATCGAACATTTATTGAGGAGTGGA
GGATGCGGCGGTGCGGCTCGGGACGCGGCTCATATCTTGTGTATCTTCTGGCTGACGACGACGGGGTTGTTGCGGCGGAT
CTCCTGCGCGCCGAGCTCTCGGTAGTCGAACGAGCACTCGTGCTTGTCGCTGTACCGGTGCACGGCGCAGAACATCGACA
CTCGAACCCCGTTAGTCCAACCTTCTTGCGGCAAACAGCGCATCTGTTCTTTTTCTTTTTATCCTTTG
>contig584
CGGGTGTCGATGTTGTCACAGAGTGCCGCGTGAACTTGATCCTTGGCCATTGACAGTTTAGCAAACAGCCGCTGTTCCTC
CGGTTCCCATCCACCACCGCAACTAGCCGCTACGAAGCGCATCTTTCACTGTCAAAAAGAATTCATTAAATTGTTTTTCT
GTCTGAATGGCCATTTCCATTGTA
>contig585
GGGTCTTTCCCGTTAGCTGACAGAACTAGGGGAAGAATATCCCAGGCCGTGCGTGGCGGCTTCCAGCCAAGTTTCAAGCA
GAGATCGGTAAATTCACAGTGCATGGGGTCACCAAGCACCGTACCGTCTGGCTGACGGTAGCCAGCGTAGCTGATCAGCT
GGCTATTCCATATTCTATAGTCGTGCTTGCCGTCCGTACGTTGTGGGAACAATGTTATAGCTGATCTTATATTTCCTTTA
TTTGTGCTGTACTTGATGTGGTTACAGAGTGCTTCGAACATTCCACTAGTTGTCGTAACTTGGCGGCAATCGAATACCTG
CAATTTTGACCACTGGATTCTGCCAATGCAACGGCTAGCGTTTCTCCATGC
>contig586
AAAAAAAGGTTTTAAATAACAAAAACTCCCTGGACTCTCCAAAATTACACTCTAGTCTAATTGGTAATAACAACATGTAA
ATTTGATTGATATTAAATTCGATTGCATACGTTTACAGTATAGTATATACTTATTTAAATACAAGTACATAAACGCCAGC
GTCATCTCAGTACTTATGAAATCGAATTTAATATCAATCA
>contig587
TGGAGACGGTGCCGCCCTCGGGCCCCACCACGTGCACCTCCTGGCGGACGCGCGACACGCACGCCAGGTAGTGCGGGAAG
TCGCACGTGACGATGCGGGTGACGCGCTCCCCGCGCTCGCCCAGCGCCTCGCCGTTGTTACCGTACTCCTGGCGTTCGCG
TTCCAGTGCCTCCTGTATCATAGGATTGTCATTGTTGTGCAGGTAGTGGTCTTGCCAC
>contig588
TTATGATTGAAAATGTTATTACCACAGTGAACTTATTGGGTATTTGTTACTATTACAAAAACATAATTAAGAAAATTAAA
TACCTATATATGAGTCGACTATTATCAAAGCCGGCAATGTGACTTTTGGACAATTAATTATTATTATTGGTAAATCAGAA
AA
>contig589
CTGCAGTCCGGAAACACTTCGTTGGTCTCGGGACCAGTCTCCCCACAGACTTCTTCACACTCATCGACGGAGGAGAAGCG
GTTGGCGCCTCCCCCGCACCCGCCCACCCGCCGTACGCGTACGGCTTGCACGTGCCGGTGGCTCTGTCCCAGTAGATCTT
CGGTATGGACGCGCGGCAGGGCCCCGGGTCGAGTTGCGCGGTGCACACGTTGATATCCTGGAAGGCCCCGCATCTTCTTT
CGCACTCTTCTTCGGTGCGGTAGCTGTTGGAGTAGCGGCAACCTCCGAAGTCGGCCGCCAAGCAACTCCTGACGGAGGAG
TCGTAGTAGAAGACCGTGACGTTCTCGCCGCAAGGGACCAGCGAGTCGGGGGTGCGGCATTCGTCCGGTACAGCCCGCTC
CGTGTGGTCTGTCACGGCAATTGTTGATATTGTGGTCGTAGTGAAGATCGGCTGCTTCCTGCAGACGCCTTCGCATTCCT
CGCGCGTCTCGAACCTGTTGCCGTTTCCATCGCAACCGGTCCAGACGAACTGTTCACAGCTGTCACTCGCTTCACGGTAG
TACCATTTTTCTAATCGGTCCGTACAGTTCCCGGGCTCGGGCTGGACCTTGCATGGATCGATATAGTTTTTGCAGACTTC
CGTGCACTCTGCGATGG
>contig590
GAAATGAAATGGCAGAACAACTAACACAACTTGAAAAAGACAAATCTGAAGCAGAAAAAATAAAGGCTGAAAAAGAGCTT
CTAAAGAATGATCTAGAAATGAAAGAAAATGAGGTTTTAAAAGTATATAGAGAAGCAGAAGAATTGGAAAAACAAAAGAA
ATTAGACCAAGAGAAAGAAACTAATTTAAAAGAATCAACGGAACACTTTAATAGATTTGATTCAAATAATGATGGAGAGT
TAAGTGTAGATGAAATCAAAGTTGTTAATGTATTTGATAGGAACAAGGATGGCCAAGTTGATGATGATGAAGTAAAGATG
TTCTTGGGTGGTGATGAAAAAGTAGATAAAGATGCATTCTTGTCCACAACTTGGCCTATCTTAAAACCACTTTTGATGAT
G
>contig591
TTTTTTATACTCTATGTTTAGTAACTTAAAAAATCTAACACAATTATCATTACATATATTTTATATCATTACATTTGTTT
GGTTTTTTTCTCCTACCAAGTGCCGGCTGCAAAGGCTATTAATCAGCAGTCCCTAGATCTTGCTCGATATGACTTTCAAA
AGACTGTTGCCACTCTTTGACTCTACGCAATAACGATGCACTTCTCTTCCGCATTATTGCAAAGAAGTCATCGTTGTGAG
ATGTCGCAAACATTGCGGATGCACTAAATAAGCGCGGCAGTGACAAAATCATCCTAAACCAGTTAAGTACCTTTTTAAAG
ATTTTTGAGTTTTTACACTGAATGAAGGTGTTATGTGCCTATAAGCCATATTAGACCTTAAAACACCGGGATTAAAGGCT
ATTTTTAGAAATCCATATTAGACCCTAAAACACCGGGTTTAAAGGCTATTTTTAGAAATTACATATTATGATGAAGGAGT
TAAATACGAAGAAACCATATAAGTAACAAAAGCTTATTGTCCGTTTTCTCAAAATTAACAAATTGTGTCATATACCCTTT
ATCCACCATGTCTTCAACTAAACCGTGCGGTTTCCTTGTGTAATATTGACAGTGTCGAGATTATCATGTTAGTGTTGGTC
TACTATGGAGTTTTGGTTTATGCATGGAGGG
>contig592
GTAATAAATAAAATATGTTCAGACACGTTGACCCGCGGTTGTGGACTATTATATTTGATCATACGATGTCTAATTGGCCA
CCGCTACATCCGACGATGTTTCAGTTTCAGGTTTTAATTCTGGAAAGGGTACGTCGGGAATTAAATCCATCTTGTCAGAG
ATCGGGAGAGGTTCCTCTTTTATAACAGGGATTTCAGGAACGGACACAACTTCTTTTTCAGCTACATCGCCTGCTGCTTC
GCCGCCAGCTGCGCGTTACCGTTGCACGCGCCGATGTCCATTATATTTTCTACCGTATCTGTACATTCGTCAAT
>contig593
CCGGGTATAATCGAAAACGAAAAACGGACTTGTATGCAAAATACAATAAAAATAATAAAAAGAATAATCTGTGTGTAAAT
TCTTACACGTGTCCAAAATCAAAGCAAGTGTGTGGTTACATTTATTTGCGTCGACGTCGTGAGATCGAAACGATTTAAGG
AATGTATGAATGAATTATTTATTTTATTTCAGACAAC
>contig594
CGGGGGACGGAGGAGGATGTGCAGCCGCCCCCCGACCTCCAACAGCACTTCGCCCTTCCACCTCCCACCCTTCCCTATGA
CGACTATAGATCGTCGTCGTACACCCCTCCGTTAACGGAACCCCAGCCCCGGCATCCGCAGCAGACAGCACCCCAGCA
>contig595
GATATTAACGTCCAAACTAGTCTGGTTATTCATGTGTTGATAGCGTTGACGAATTAAAAAGTGACACGGAAAAAAAAAAT
TTGAAATTTAAATAGACAACGTTTTTAGATTAATTATATTGATTTAAGTTTTACACACACAACACTAGAAGTGTGAGCGA
GAGATCCGA
>contig596
AAAAAAAAGTGATCAGCTGTTTATGAAGAAAAATAGAAACAGTGAAAATTTTATACGACTTCAATCTGAACAGTTTAAGT
ATTGAATTTATGTTCAGAAAAAAAACTCTTTGTTTCCAGTGATTCTTAATTAAAGCTGCGGTCATGCCGTCGCTTTTGGA
AGCCCTTGAGCGCAAATACGGCGCTAAGGGCGAAGTAAATCCATCAATTGACGACATGCCAGTTGCCATATTTGTGCCTA
AACGCTCCCCGAGACTTAGCGTACCCACACTGCTAGTACTCAACGATTGCGATATAGACTGTGCCGGAGATGCATGTATA
CTAGCAGATAAATGTGCGGACGTTGTTGAACTTGATCTAGCAGATCGGAAGAGC
>contig597
AAAATAGGATTAGTAAAAATGGCTGGATTATTTATTGAGGATAAAGCAATCAGTGCTTAATTCAGTTATTTTCGGATATA
ACTATCATTTAATGGACATTTTTAATGGAGACACAACCGAACATTTGTTAAATACATATAAATTTCAAAATTATATTGGG
GCAGATTAAAATTATGCAAATTTAAAAGTTTAATCTAATTGATTTTATTACAATTAAAAAATCCTAACAATGAAGTTAAC
TCTTAACACATCTAATAAATTGTCTCCAAAACTGATTCGTGTTCTGAACTTTATTGGTGTATTTCAAAAGCTTCGCTCAA
CAGGATTAAGAAGAATAAGGCGAAATTTGAAGAAATGACGCTTGATGTCGA
>contig598
TCAGGTTGATGAAGGCCTGCGACCTGCCGACGGACGCGTTGTACTTGAAGAAGTTGACGTCGAGCGGCTTGGGCACGTGC
CCGTAGTCCGGGAGGCGGTACACCGCGAACCCGATGGTGAGGCACTCCAGGCCCTGGTGGCGCTGCGAGCGACGGTTCTT
CTGCATCAGCGCCACGATTATGGTACATTTGTTCTCGTCGTCTCCTTCGTCGGGGTCGCTCAGCGTGACGGTGTACTGAG
GGTTCCGCCAGAACGTCTCCAGGAAGTTCCTGCAGCCGCCGGCCGTCACCACGCCTCTAACCCATTCTCCTTCGAAGACC
GACATCTCCCACTTCTTGGTGCAGCCCTCGGGACACTCCTCGGGGTCCAGAGAATCGGGGTTCAAGTTGCATATCTCCAC
TCGCGAGAAGTGGTTGACGAAGTCCTTGAACGACATCCAGAACTCGCCGTCGTCGTCGAACGTCAGGCCGAGCTCCTCCT
TCTCCGACTCCGGGATGTA
>contig599
CTTTGGAGTTAGTTTTGATTTTACTTGAGGAGTCTTTTGAACAGGTTTGGTCTTTTCATCATCACTAGTGTCGCTGTCAT
CAGATGATTCCTGTTTAGCTTTGGCTTTTACAGGTGTAGGTGTAGGTTTGGCTTGAAGTTTAGTAGGAGCTTTTTGACTC
TTTTCATTTTCATCTTCACTACTATCATCACTATCTTCAGATGAAGATTCTTTCTTGTTAGATGGTTTTGCAACTGGTTT
GACAGGTGTTGCTTGAGGTTTCTGTACTAGTTTTTGAGGTTTT
>contig600
TTTTTTCCTGGTCTCGGTTAGACGTCGTTGGTTTTCTTTCTTTCTTTGCTCCAGTTCCTCTTTCTCGCGGCGTCGCTCTT
CCATGCGTTCCACACGGGCCTGGTGCCTGGTGCCGCCATCGAAACAATGATGGGGTATCAATGTTTGGATGGGTCTCGTC
TTCATCGTCGGAAATTTCGATATCTTTCCATTTGCTGTAGTCGACCATTGTTTGAGAAACTTGATTTAGT
>contig601
CACACATATACATATAAATTACATGACACTAGTGTTGTATAATTCAAATGTCTTATTCTGATACCTATATAATACTATTT
GTGGTTTGTATTATTTATTAGATTCTACAGAACGCTTAACGTAGGTAGCTCACGGCTCATAAGGTGTATAGTGAATGCCC
GCGCCCACCTTAAGACATGAGGTCTGAAACTCCATTAGATCAGTGATATATTATTATGTATTAGACCGATGTACCCATCA
AACCGACACG
>contig602
ATTTTTTCTTTAGTTTTACGCACCGCGCCGATACCTCGAGCAACATCTCAATTAAACAGGTATATGAATGGATATTGCCA
CCATCGAACAACTTTCAGGACGATTCAAGTTTTTCTTCTTAAAACTGTTAAAAGAGATTGATTATCACA
>contig603
GCTCTTCCGATCTTTTGGCTGCAGACGTCGAGGTGATCTCTCCCTCTTGCTCGGTGATGTCCGCTCTACTCGTCTCCTCC
TCCTCCTCCTCGGTGTCCTCGGATTGTTGAGATTCCGTCTCACGTTCAGGAATCGGGGAAGGTTCTCTCTGCGACGATGT
TTCCTCGACCAGCAGCACGGTGTGTTGTCCGCCGGCGGAGACGCGGAGGGGCGCACGGCTGTCG
>contig604
CCGGAAGAAGCGCTGGTAAAGGTGTCGAAGGTACGTACGTTCATATGAACCTTAGTGTGGACTCGTGTAAATAAATATAG
ACTGGGTGTGAAAGTGAAAAAAAACCATATTTAAAGCAAACAGTTCCAGTGACAGCGATTACCCAGCGGCTGCCTGGGAC
TGGACTACCGCGGCTTTCACGAAAGCTCAC
>contig605
TCTTCCGATCTGGAACTTTGAGGTATGTCGTCCCGAGGTCGTGGTTATTATGGACGAGTGAGCTACAGTGGTGGTAGAGG
TAGCGGATACAGAGGTTCTTATAGAGGCAGTAGCAATCGAGGCAGTTATGAAAGCCGTGAGATCGG
>contig606
AAATAATCGAGAAGAATGCTGGACAAACGAATATGCTACTGTCGGTCTTCGAGGACAGCCGTCAGACTTGCGCCTCTACA
TACAATAAAGAGGTGATTCACGACGAGAGCCACATACCATTATACATACGTTCGAAGAAGAATTTCGATAATCAGCAAAT
GGCGGCTCTTAAGATGCTCTACAAATGGAGAGACTCGCAGGCGCGGCAACTGGACGAAAGCACCACGTACCTTCTGCCGA
ACCACATGCTGCTGTCGCTCTCCGAGAATCTGCCGCGCGAGCTACAAGGCGTCAACGCTTGCTGCGATCCGATGCCGCCA
TTCGTCAAACAGAATGTGATAACCATCCATCGTATGATCTTATCGTGTCGCGAATTGCCGAAGGACGCTCAGATATTCCA
C
>contig607
ACAAACAATATATGGGAATAACCAAAAATTTACAGTTTTTTTATGTATAAAGGTAAAAAAAATACATTCATGCTTTCGAT
ATATGAACCATTGTACCATGGTTCACTTGCGGACTAAATAAAAATAAAAGCAGTTGAATGGAATATTTTAAATGTATTCA
ACTGATAATT
>contig608
CCGGAACGTTGTGATAAAGGAACATTGTTGATGTATCTATTCTGTGTTGTTTGTTTTAATGTGTGTGTGCATTCTGACTG
TCTAGATCAGCGCCAGTTATGTTGAGTGTGCAGTGTTAGTGTAGTGACATGTCATTGTGTTGTTCATGTGTAGTGGAGAG
GAGAGGAATCCCCCTTCCCCTGGACTCTGAATGGTAGCTACAGCTCGAGGCCTGGTATGGACAAGGAGG
>contig609
GTTTAAGGCTCAAATATCGGGTATCTACTATAACTACATTTTTTGTGAGACCCCGTTAATAATAGTATTTGGGATATTGT
TTGAAAACATTTTCGTCTGTGAGACGAGCGAATAATTCACGGTAATTACACACGAATATTTTCTCTAGAGCACG
>contig610
AATTTAACATTATCAACTATGTAACTATTTTTTCGTGTAATAATTGTTAACAGAATAACAATAAGATCCGGAATTAAATT
ATCTTTACACATCTGTTTAAATGAAGTGTTGTGCCAAGTGCACACCTACTGTGCTAACTCTCTACAGTGTAGGAAGCAAT
ACGTTCAG
>contig611
GTTTCCACGAATTTCATTGATTTCTTCGCTAAAATCGGATGGGCTTATGATCTTAAAGCGGCCACATCGTCGATGATTGA
AAATCGAGCTAAGAGGAGCGGTGATGGCACTTTAGGCGAATCGGAAGAACCCGAAACTAATTCAAAACAACATTTTGACT
AAAACTACTTACTTGAACCATCATTGTAAACCAAACTTGATAATCCAAAGTAACCAATTAAAGTACAATAGTTTTGAAAG
TATTATAACATTACTTATTTGATAGATTCAACAGCAAAGTTAGAGATATGAAAAGGAGGATTATTTTAAATTTTGTCATT
TCGTATATTTGTTGATTTGTAATTAGCTTTTTCCAGCATTTTTAGATATTAAGAGGGA
>contig612
GCAAGTTCGGGGTGCAGGCCGACCGCCAGGACGCCTCCGCGCTGGGCTGGGACCACAAGGAGGACGCGCAACAACATCAC
TCGCAGAAAGACTACGCCATCGGC
>contig613
TTTTTTAATTTATTTTATTTACATTCAATATATAATTAGCCAGATTCGTTTATAAATTTGGACCCACCACATGATTCGAT
GTAAAGAGACATAATATGTAAATATTAAAACAACAGTAACCGGCTCACACTTTTGCTTGTACTTAAGCATTTATTATTTT
TATC
>contig614
TGGAAGAGCACGCTCCGACAATCATTTACAAAGCCACATTAATACATACTGTAATGGAAGTCTTTATTATATAATAATAT
CGGTTTTTTTTTTTTAAATTAAAAATGCATTACGCACCGTCTGTTCGAAATAGAAGATCTTATCCTAGTGCAAGAAACGA
ACAACCCTAGGGTGCATTACTTACTATCAGAATAAAAAAAAAGCATTCGAACTTGATAAAATTAACAATATTGTTTTATA
CCCCTTCCCTTTCAGAGAATCTGATCTGAACAACAAATTAAGCATAGTAATTTTGGATATCATTAATTCAGTAGGTAATA
TTTTAAAAACATGTAAATTACGATATCAGCATTGATTAATGGTATAAATTAAATTAATAACCTACTACGTTTTATATACG
ACACTAATTATATAAAAAATAACATGCAAGAAGAAAATGCAAAAAGATATTTTTTTCAAACTATATACGGTTTATGAATT
CAATAACTTATTATAAAGATTTAATTAGATCAAATTTTGAAAATTATAATCTACATTTGACTATTACATGGAAACGAAAA
GTGTGGTTACTGGACCCATAAAC
>contig615
TCTGTTGGTAAATTTGAAGTTTCTAGGTCAGTCAAATGATCCTCGCAATGAAGGTGTTCTGCTGCTATACGGTCTTCCGG
CACAAGTTGCTGACAAAAACTTTCTACGTGTTCTTCTTTGTCGATGTCTAATTGACCCTTAGTTTCTCGCAGAACAGTAT
GATCTGGTTGAATAAATGGGTCTTGTGTATTACAACCGGCATTTGGTGAACTGTTGCTTTCGTTGCATTTCCAGTTTCTT
TCTTCATCGAAATTATTCTCATAGTCAGCGCACTTACTGCATGAGCCCAAATTATCTACTAACGGTTCCCCATCTAAGGT
TAAAATTGATGTATGATTCAGACTCTTTATAGGATTTTCTAGATGATTATTTTGCGTTTGACTGGATTCATTCGTGTGTA
AAATAAGTTTTTGTAGCCAAGGAGAACAAAGTTTAACTTTGGAAATGTTAGTTTCTCTTTTTATATTAATCTCGGAAATA
AATGCAAGTTCTCCAGTAGTATTTAAAAAGTCTAATTCTTT
>contig616
TTTGTCACTCTGTTTTCCCCATTGTCTTCGGTATCCGGATCCCAATTGCTTATAGAGAAGCCCGTGAAAGGCTCACATAA
TGCATCCGTTTCTAAAAACGGCGGCAGTAACTTTACGGCGGTGTGACAAGTCCAACTTTTCAGGGATGTTCTCCTTGATA
GGTTCTAAAAACTTGGTGTCGGTCCTCAGAATAAGCGCAAGAGTTTTG
>contig617
ATAAATAAATAATAAATATTTTGTCACAATATAAGTAGTTTAGGGTCAACTGAATGTTTTGCTCCAAAAATTCGCAGTGA
TCTACTTGCGGACGATCCTTAACTTATACGGATTAAAAAAAAATATTTTTTGTATGTTTTATTTTCCGGCAACGAT
>contig618
TTTAAGGAATTGAGAGAAAAATACGAACAAAGAGTGAAAGCTCTAGTCGCTGAAAACGAGAGGCTGAAAGCTCCGACTCA
GGGCGGAAGCTCGACGTGATCCTGTTACAAAGATTATTTGCAAAGACTGTCTTGTTAGATTGCAGTTTTTATGATTACGA
TTTTTTTTTCTTATAAATGTATTCGATGATTTTATATATTTTTTTAATGAG
>contig619
TGTGGACGTCGTGGTGGTGGTGGTGGAGGAGGGTCGCCGCGGCCGGGTCCTGATGGTGAAGGTGATGCCTGTGTGCGGGC
CTGCCGTGCGGGCTGTAGGGGGGC
>contig620
CCGCACCTCCAGTCGAACATGGATCCAGTCAAAACGAAGCATCTACTAAGGCCCCAAAAATCAACGACCAAGCTGCGATC
ACTATGCCGAGCATGTGCCAAGCGCAGCTCTATCTTGCTGCGGTTTCTCTGATGACAAATCCCAGCAAAAACAATGCTTC
ACTAACGTAGGATGCGCAATGACATATGCTAATGGAAAAGCATGTACTCTCGACGCCATAACCGAAGCACTGAATGTATT
CCAAAACGC
>contig621
GCAAAAGTCTGTGGCGCGGGGCAACATTACTAGTATTGTTATCTATTGGCGACAATCATCAACATATGTGAATTATTTTT
TAAACCTAAGCTGATAACCTTGAGAGGCTATTTCAGTGTAACCTCACCTACACGTCAAGACGAAGCTGAAATAGCCTGAA
ATTTTGTGTGCACATCAGGTAGGTCTGAGAATCGGTAGCTGAAAAGGGGTTTGGGCCACCAGTAATGAATCTATTAAAAA
AAAAATTGTATGACTTATGATCCCCGATCAAATCGTTCTCTAAGCTATCGTCTCGAGAAACCGTGAAAAAACGCTTAACA
AAACCACGTATTTTT
>contig622
CTGTCGTCTCGAAAACAACAGCGGGCCGTGTCATGTTGACTGCACCGGCTCTGATGACTATGGTTACGCGAGTAGCAGTG
CAATGAGCGGCCGTGAGTCCCCAATCGCTGTGGATGATGGTGGCTCCACAAGCGTTGACTGCTCCCTCAGGGTTCACCAT
GCGCAGTGACAGCTGGTAAGGGAACTGTCCTTCTTCTGCTTCCCATCCTGATACGATCCTGGCGCCGGCCCTGACATTTT
CGACGAAGGTCAGAGCCGGATCCGCGGACACCACAGCCACTCCAGCAATCGCTACCAGAAGCAAAACCG
>contig623
CGCCATGCTGATAGCCACACCGGATGTTACGAAGCACTGCTTCACAAATGGCGTGATCCATCTCACCATTTTGTTATGAA
GCGAAAAAACAAAAAAAAAACAAAAGAAAACAGCAATTCAGTCGAATAACATCGTGAATTTGAATTAAATTCGCCTTAAC
CATAAACACATACGTG
>contig624
GACGACTGCTCAGGACCAAAGGGAGTCTACAGGAGACCGCGTGGTGGAGGGGGTAGCGTCCCACGTGCTGGAATGACGAC
CTGTTGGTGGAATCGTTCCTCGTGGCCAGTCCCGTGAAGGCATTTTGTGAAGGGATTTTTTCAACAGGTTTGCTGGTAGC
CTAAGGGGC
>contig625
CTTTAGGAAATATCATCCTTTATTTTGAAGGTATCTTCTTACAGCATTAAAAAGGAAAAAAAAACAGCTTTATGTCAATC
AGTTCGAATAGATCAATGTTTTCCAATTAAATCGATCGAGGTAGCTTCAAAAAAAAACATTGTGAGAAGTGTTTGTTTAA
ATGTCTAAAATGTTACGAGTAAATGAATTGAATGATATCCCCGAATTTTTGTCGAAGCGATTGCGCGCCAGATTTGAATA
CGCAATCTGCGTGCTTAGTGCGAGTTTTTTAACATTCTCGATAACGTAAAAGTTAACTTAAATTTATATGGAGTTGGAAT
GTTTGCTTACGTTTGCCGCTA
>contig626
GATGCTTTTTTACGTTCATATTGATAATGTCAAACTGTCAATTTTGTTTATGGAAAAATTGTTCGTTTAAAATTTCTGTC
TTCATAAAACAAATGAAAAAGGTTTTCTTTTTGAGCCTGACATTATTAGATAATTTGAATTTTTGGCTTTTCTAACACAC
AATGTAATATCAACTCACGCACTGATAACAGCAGAGCACGCACGTGCACGAGGTTTTCCTTCTGAGGTACAACTTAGTAA
AACTTGTTATCTTAAATCCTTGAATTTAAG
>contig627
TAACGGTGCGCGGTTCGGTGCGTGCTTGCTTGCGGGACGGGCGCTCGCTCACGGGATCCAGCCCACGACGTAGCTGCGGC
TGCGGGGGAACTGTGTAATGCGACTGTAATGCGACGCACGCGACAGCCTAATTGTAGTTTACGTGTCTAAGCGCTATTCT
GGCTCCGGCGCTGCTGGCGTATCCTATCGATGTTCCGT
>contig628
TTGGACTATTCGAAAGTTACAGACGAAGTGCTGGCGGACCAGGCCGAGGGCTACGTGCGAGCCATCCAGTGGAACCTGTA
CTACTACTACAAGGGCTGCCCCTCCTGGTGCTGGTTCTATCCGCACCAGATCTGAAGATCGAATTCGAGCTCGGGGAACC
GTTCAAGCCCTTCGAACAGCTATTAGCAGTGCTGCC
>contig629
GCTCGGCAGGTCCGCGACGCCAGCTGGTCTCGGGTCCACTGGATCGGCCGCCATAGCGAGGTCTGTCTCTTTCCGGTTCT
CGGTTAGCTGATCTCCAGGCACCATCATCTCTCGGTGCAGGTCTGTCTTCCCTGGAACGATCTTC
>contig630
GGCAAATCCGGATCTCAATATGATAGACCTCGACAGGCGAACTTAGCCCCTCGTTTTGTGAAACAACGACAGCAAAGGCA
GCAAGTAGGCGGCTTAGTGAGATCCGGATTTGCCTGGTACTGGGGCGGAGCTTCTGTTTGTGGATGCATGGGATAAACCC
ATATCCCAAACCTTACGTGGTAATGTAGAAGAAAA
>contig631
CTGCTGCAGGCCGGCTTGCAGATGGCGCCATTCGATGACCACTTCTACATAACGCTAGGCGTGGCGGCAGGAGGCATAAC
GGAGTTCCGCGACGGGGCTATAACCTCCGGGGGAGTCACCAAGCCCTGGAGAGACAGCGCTCGGAAGGCATCCGTACATT
TCTG
>contig632
CAAGTTTTTGCCTGCCGTTCGCAGTGAGCACGGTACCATCACCACTTGTTATGACCAGGGCGGGTATTCCGGCGACTCCC
AGGGCTGTGGGCAAGGCTCCCCGCACCTCGGCAGCGCAGCCAAAGCGTTGGCCGCGGCAACAGACTGCACGGTGCGATTA
TATGACTGCTCGCTTCTGTCACTAGATACGATTATGAGCTGCGTGTTGGCGTATTTCGCACGC
>contig633
GTTGTGCAGTAATATTAAGGCTGACAGAAGCGCTAAGGCAGTACAGCGAGCCGTCTCCGCGGGCATCAAGATGGAGAGCA
TATTGGAGTCGGCGCGCCGCTCTCCGCCGCGCCTGGGCTACTACGTGCAGTCGGCGGAGGGCATGAAGCTGGAGGAGCCG
CAGCACCACGTCATGTACATCGGAGTGCCGGAGCTGGGCCCGCACAAGGCCGCGCCGCACCACGACCACTCCGCCGTGTC
GCTCGCCAGCTGAGCCTCGCG
>contig634
CCAGCCTTTCCCAAAGTGGGTCGTAACGCCCCCTGGTGAGCACTGCACCCCTAAAGGGAGACCCTAAAAGGCCCAGAAAA
AAAGGGGCGTTGTGTAGAGGCTTGGACTACGCGACTGAGCTCTCACTATAGTGGTTTTTAAGTAGGTGAAAAAATGGGGG
CGCTAGAAAATAATTTACTCTCGAAGTGGGCAGTAGACAAAATAAGTTTGAGAACCTCTGGTCACACGTTCGGGTAAATT
TGTTTGGGACTACATTCCACCACAAACTGC
>contig635
AATGGATCTTCACCAATGCAGTTCTTTAGCATCGTGATGAACCTTCTGGATGCTCTCAAGGCATCATTCTCTCATAGATC
ACTTGCTGCCCGATCAATGGGCCGCAAGGATTCTGTTAGTGATGCAGCAATCGCCGGTCTTGTCATGTCCAAGCCATACT
TGAAGTCATTCTTGACAAGCAACGACAAATGCCATCTTAAAAACATGTGCGATGCTGCAAATGAATGTTCATCCGACATA
GGTCCCAAGAGCATCTTCTGTCCAATGGCAACGTATTTAGCAAGTTTTGTTTTGGAGAGGCAATCAGGTGCTAATTTCGA
AGAGTTCAGTGAAGCAGGCAGAAAAGGCC
>contig636
CCTCAACCGATAAGACTAAAGAACCATGTAGCTCACGACGAGAACTTCGACACGCTTCACTCCCGGATCAATGAAGTCAC
TCATTTTAACACAAAATGCTCAGAAAAAGTTTGTCAGACAAGCATTATGGATATACCTGGTCGAGGTGATACCCCGCGGA
CGGCGGAAGAAGTGTTCAAG
>contig637
ACGAATCCTCACTGTGGTTAAAAATATTTGCGGTGTTTGAGAACTCCTTTGCTGGAATTATCCAAATGGCGGTCGAATTG
TCAAAAATCCACAAAAAAAAAAAACAAAAATCACAACCGCTCAACGGTCAAGATCACAGTTTCAAAATTTAAAAATGTCA
AATTTCAC
>contig638
GTATCCACAGTCGAACCTGGGTGCAAGAAAGTGTCCGTTGCATCGCACGCGATATCCCGCGTGATCGGTCGCGCCGGCAG
TAACATTAACGCCATCCGCTCGGTGACCGGCGCCCACATCGAGGTCGACAAGCAAAGTAAGGGGCAGGGCGAGAGGATCA
TCACGATTAAGGGCTCGGCTGAAGCCACAAAGCAAGCCGGCGTTCTGATCGCAGCTATGATCCGCGACCCCGAGGCCGAT
CTGGGAGCGCTGTTGCCG
>contig639
TGCAATTTTACAGGAGAGCCACTTAACGTTTCAAAGTTGGAAAAAATATAACATAAAATCTTATTCAGCTTTTTGAATAG
GGAAAACTTAATTAAAGTTCAATTAAAAACATCGAATTGTTGATGATGCCAATACCAAATAAAACGGATCT
>contig640
TCCCACCGCAATCACTGATACACAGGCACACGATCATTTTCTTTCTAGTTTGTAAAAAAAAAAAACTTCCAAAATTTTGT
AATGAAAATGTACCAATTCCCTTCAATCTACTGTACATTGAGATGAGATTCTACCCTCCATGCATAAACCAAAATTCCAC
AGTAGACCACCATTAACATGACAATCTCAAAACTGTCAATATTGCACAAGGAAACCGCACGGATTAGTTGAAGACATGAG
TGGAT
>contig641
CAGATTGTAGATAGACGGGTCTTGACGTTTAGCTCAATTTTTAAATACTTCACAAGCACTTTAAAACACTCAACAGACAC
TTTAAAACTCTCAATCCGCTTGTTCCGCTTCGCATCAGGTGATCCGTTCGCTGTT
>contig642
TGGAAACGATACAACTGGCTCTGTCCATTAATATCGAGAAAGCGAAGTGGTCCAGTACAACTCCTTTCGGTAAGGCTACT
CCTTGGAAACGATACAACTGGCTCTGTCCATTAATATCGTGGACAGCGGTGACTGCCAGCCGGCCTATCTGCGCGGTATT
GC
>contig643
GTAGGTTTAATTTTATTTTTATAAATTTTATTTAAAATAAAAAAATCCATTAAAAGTTAAAACATGATGAATCATTTATA
CGTAACGCGTTATACGAGGTCATAAAAACGCGTTATACGAGGTCATAAAAACGCGTTATACTGGAATACCCCTATAAGGA
GTTTTCTTATAACTCGGAACCAATCTACCGCGTTATAGGGGGATTACTGTTCACCAATGTAAATTGACCTATACTATTAA
GTTTCTCTTCTATGTAATCGCAAAACATAAATTATATTAATCA
>contig644
CTTGGATAGACGGAGAGAAAGTTTTAAATAAAGTATTTGCAACAAAATATATTTATTCTTTTTAATTTTTTTTGTTTTCA
ACTAAAAACGTTATTATTTATTAAAATAAAATATTAGGATGTAAAAGAAAAACACCT
>contig645
AGGTAAAATACCCAAGCGGAGTCGAAGTTAAAGAAGGTAATGAGCTGACTCCAACTCTGGTGAAAGACGAGCCTTCAGTG
AAATGGGACGCGGAGCCAGGACAGTACTACACTCTGGCCATGACCGACCCTGATGCGCCGTCCCGTAAAGAACCCACATT
TCGCGAATGGCACCACTGGCTGGTTGGCAACATCCAGGGCAACGAGGTAAACTCCGGCGAAACTTTGTCCCAGTACGTGG
GCTCTGGACCTCCGGAAAAGACAGGCCTGCACAGATACGTGTTCCTCTTGTACAAACAACCATCGAAGCTCACATTCGAC
GAGCCGAGACTCACTAACACTTCGAGCGACAAACGTGCCAATTTCAAAATTGCCGAGTTCGCCAAGAAGTACAACCTAGG
GGATCCGATTGCGGGCAACTTCTACGAAG
>contig646
GCGCTATCACGTCGTTGATCAGCAGTATCTCAGACTGCTTCATTGTCAGGTCGTCTTCGTTGGTTCCAGCCTTGATGTCG
GAGACGACGCTAGGTCGGATGCAGAGCGGCGGACCGGCAGTCGGGTCAGAATCAGGTCCTCAGGACGAGAGAGCTTCACG
TTCATCCCGAGGAGGGGAA
>contig647
CTTTTTACACGCACGTCCACAAAATAGGAATAAAAATAGCGCAGTCAGTAATATTTACATTTGTTTTGTAATAAACAAGA
TCAGTTAAAGATTTTTTTTTATGAATGAGGTATTACTGTTGGCCCAGAGGCCTTTCCAGT
>contig648
AACTTAACTGAAGTTCAATTATAAACGTCGATCTGTTGATACTAATACCGAATAAAATGGACCTTTAATTACAAAGATAA
ATGTCGCTTAAAAAAAATAGCGTTTCATACTGTCGATATGATGATTCGATAATAGCGATTTCAAACGAACAAACAATGTC
AAGGAACATTTTTTTTAGATATATATTTTTCATGCAAATTGTGTGTATTTTGAATTAATTTTTATTAAACTCTCTCGACT
TTCCCGGGACGTGTCGTTTCGTTATAATAATCACGCGGTTTGTTTGTGTCAATGTCGAACTAGTCTTAATATATACAATG
GCTGTACAAGGTGCCTATTATGAAAATAGCTTATATATATTTATATATGACGGAGTGACTGGTGACGTCAGCGACTGATG
ACGTCAGCAACGTCGTTTTTAACAAATGAAGACGGTAAAAGTGC
>contig649
CACCTGCGCCCGCCACTCCTGTTTGTGATTCGTGTTCGGCTCCGTCGGGCTGGTGCGTCGGCTGCACGTGCGGGTAGAGG
AAGCGCTGGTTGCCCTGCGCGACCACGTGGCGCCGCTCGCCACGCCAGTG
>contig650
GAAAGAATGCGTGCCTATGTTATTTTATAAAGCTAAGATTTAATTTTAGACGAGCCGTTGCGTGCACGGCGTGCGCTTTA
GTTTTGCATAATTTTTATATTTAACAAGACGAATTGAGTTGTTCTTGTTTTTAACGTTTTTTTTTAATTTCCATTTTATT
TATTTCGA
>contig651
GGCGCTGTAGCTAACGGAGACAGCATTTGGGCGGATAAAGAAGACTAAACATCGCCGACAAATAAACGAAAGAAGATATT
TTTCGATTAAAAGTACTAAAAAAAACATCGACATCTTTTATAACAGCTTAGTGAGTGTTGAATGATAAATAAAAAAAATG
ATGCGCGTGCAACTTGGTGCA
>contig652
CATGGGCATCAACATTCCAACGCGCGAGGAACTCATCGCCAACAAAATGGACTCCTTCAAGCTCGCGGAGCACGTTGGCG
CGGACAGTCTGGAGTACCTGTCGGTGGAGGGTCTGGAGATCCACTACAACATGCGCACGCCCCCGGACGGCGTGGGCGGG
CACTGCACGGCGTGCCTCACGGGCGACTACCCCGGCG
>contig653
CGACCAATGATGCTGTTAGGTCCATGAAGAGAGATCTGAGAATCTTGGATTGATACTTTAGTGACTCCAGAGTCTTCAAT
TGCCTCAATGTTACCGAGGTCGCCGACATGGCGTACAGCAGAACTGGGACCACCATGATCTTGTTTTTCAGGGTTGAAAT
GAGCTCCAGCTGATGTGCAACCATTTGTGTTGTCACCAAATTCGTGCACATGGAAACCGTGTTTACCCTTAGTCAAGCCC
TGGACCTCTCCAGAAACAACAACAGGTGACTTTT
>contig654
TATTTAGCAAGTGAGCTGAACGCCACGAGACAATGCTTACCGTGTCCGCAACGAGACCCTTACTATCCCGACCGATTTAT
TGGTCACGAAGATTGTTTGTGTCTCAATGTATTCGCTCCCAAAATGCCTGGCGATGAACGAGGTTGCCCAGTAGTCTTCT
TTGTCCACGGAGGCAACTATAAAAGCGGTTCTGCGTCTGCGTATGGAGGCCAACATCTT
>contig655
TTGAAAACTAAATAATAGTGCCGAAAACTTATTAAGGATGTCTAAATTTGAAGACAATCCGTTTAGTGACCCAACCATAG
ACAATCCTTTTGCAGATCCGTCGGTTCAGCAAGTTGCGCGGAGTACAAACAATGCTACACGTGGTTTAGAAGACTACAAT
CCTTTCGACGGCCAACAAAATGTTAATCAAGCCACGCTTCAGCAACAGCAACCAGCACAACCGGCAATCATGCAGGCTGT
GTCACCACCAGCCAGCAGCCAGTACACAAGACCCGCACAG
>contig656
GTTTTGTGTTCTTTTTTGACTAGTGTTTATATTGATTTCTGAAGACTTAAATAAAAAAACATGGCAAGAGGAAAGAATCA
AAACCAACGCAGTCGGTCCTATGACTCGGACGACCACGAGCGAGGTGCCTGCGAGTGGTGCGAGTATGCCCTCGTGATCA
CTCTGGCGACGGTGCTTCTCATTGGCGTCTCCGCTCTAACCATCTTCTGGGTGTTCTACTACCGCGGTGGATATGCCTGG
GCCGACGACACCCCAGACAAGCAGTTCAACTTGCACCCGACTCTGATGGTGGCCGGTTTCGTTACATTCTGCGGTTTCTC
CGTGCTCTTGTACCGCATCTGTCGATGCTTCCGGCGCATCTATGTCAAACTGCTGCACGCCATCTTCCACGCGTTAGCGT
TCCCGTGCATCGTTATCGGCTTCCTGGCTGTCCTCGACTACCACAACAAGAAGGGCATCAACAACTTCTATTCGCTCCAC
AGCTGGATTGGCTTCGTCGCCATGGGACTGTTTGGATTACAGTACGCA
>contig657
CGGATATCTGACTTTTTGCTTCTAATATCGGGAAGTAGTTTACGGGCGATGGACCGGCTGCACCGTAATGGTAGGTGGTA
CGAAGGGCGATGGAGCCGCGGCTTCTGACGATTGTTGTAGGTCCGCTTCCGCGTCTCGTTCCGCGGTCTCCTCCTCGTCT
ATGATCGATATGTCGCGAATAGACGGACGGTGGGATCGACGCCATCCTTCCAAGACAGGTGGCTTTGATGTTCTAGAGAG
CAATTTGGGTCCAGCCAGTG
>contig658
TTTATTTCGACTTATTTATATCCATTACTTAAATTCTTCCTGAGGTGCAATGATCCGCCCCTTTGTGGACTCTTTTTTTA
TTTCTCTTGTAGGCAGACGAGCATACAGCTCACTTGATGGGGAGTGACTATCGTCGCCCATGGACTTCAGCAATGACAGA
GGTAGAGCCAAGCTGTAGACTACCTTTTGGGGATATGGACATCAGCCAGTGATAAAACTGTAAACAAAAAAATCATTTAT
TATATGCTACTGTGGGA
>contig659
CTGCGGTCCGATTTTGTTGCACTCTTCGTAGATATGGGTGGGTGGCATTTCTGGGGTGCAGTCACCGGTCTCCGCTTGTG
CGATGTAGGCTACGATCCTTCTGGCGACTTCTAAGTCCGCCACTACAAGTCTGCCTTCAGTCAGGTCTAGTTTGGCGTGC
AAGTAGAACTGATGCCTCGTCGGTTCGTTGATGAGCAGGTGAGGGGGCACCCAGAACTTGACGCGGAGGTCTAGCCGTCC
TCCGGGTATGCGGTGCGGATCGAGGGGGTTCCGCAAGTTAAGCCATCTTCCGGGGCCTGATCCTGGGCACACGCGCAGAC
CGAAATAGTCTGCCTCGGCACCGATCTCCAATTTCTCGCATACCTTCTCAAGGCACTCTTGACCAATCGCATTTGGGTCC
ACCTTGATTTCCAAGATCACAGAATTAGGTTGACTGACTAACCACATTTTGGTCAAC
>contig660
CCCAAGTTACATAGACCTTTGTGTAGCAGATCTAGGTTCTCCTGCAGGTAGACGTCATGCAAAGGCAGGCCGGGTGAGAC
GGGCGGGCCGCCGCCGTGCATCTTCAGCGCGCGCACGGTCGCCACAATGACCGCGCAGTGAGGCCGG
>contig661
CAACGGGTACGCAGGCTAGTAAAGTTGCTGACGCGATCAGGGCGTACAGGGAGAGGCAAATCATCTTTCGACGGAACTGC
TCTATTAGTAGCGAAATTCCGATTGGTATGAAACGAAAATCAAAAATATTCCAGACTAAGCTACCATAATCTCTGAATTC
GTGAAATGCCGTCACATAATTTTGAAAATCCTCG
>contig662
CGACTGCACGCTGAAGATCCTGGACTTCGGGCTGGCTCGCACCGCCGGGACCACCTTCATGATGACGCCCTACGTCGTCA
CGCGCTACTACCGCGCGCCGGAGGTGATCTTGGGTATGGGCTACACCGAGAATGTGGACATCTGGTCCGTGGGCTGCATC
ATGGGGGAGATGATCCGCGGCGG
>contig663
AAAAGTGATGGTGGAGTCACTTCACTTACAAACATCCGGATGTTCGTATTCTGAATCAAAGATTATCGATTGAATCGGAT
CTCATCTGCATGTATAGAGTCAAATCAAAACGGCTGATACTTGGGGGCTACGCTTAGAGATGCGAGCAATAGTTCATATG
AGACCGAACCTCTACTTTGCAAACATAAAAAATATCTTTACACGCGCAGACCTCAAGTACTTATCGCGACTACTTATGTA
GACGTCAATTCCGCTTTTTTAAGCGATGGTTCAAATTACGCTGGTTCAATAAATTTTACAATCCTAAATCACACTCAGCA
AAACTTTAATGTCAAATCAACCAGGATCTCCGGTATCATTAAATTAAATATTAAAAAAATTCCTACAAATCAAAATTATG
TCTAAGAATATTAAATCTAATTTTTGATGAACACAAACTATTACATATTTAATTC
>contig664
GGATATGGAAGGTAAGGAGTATTCTTATGCCGGTAAGCATAACGCCATCTTGAGATGTTTACAATACTAACTGACGGTAG
GACGGTAGATACCACCGCCCTGCCTATTTCTGCCGTGAAGTAGTAATGCGTTTCGGCTTGAAAGGCGGAGCAGACGATGT
ACTTACTGTTAAAACTGAGCTTAAAACTCATGTCTCG
>contig665
TGCTGTTAGATAAGCAACCACCAGTGTGATAGAATCGTCGCAACTAACCAACAGAGTGGAATGGTTCCGGTGAGCTGGCG
ACGTCTTGTACTATTGTGTGGTTGAGGCAAGCTCGTCAACATGGGGAAGCTTCTCTCGAAGATATTCGGTAACAAGGAGA
TGAGAATACTGATGCTGGGACTCGACGCTGCTGGAAAGACTACCATTTTATATAAGTTAAAATTAGGTCAGTCTGTCACG
ACAATACCGACAGTGGGCTTCAACGTTGAAACCGTAACGTATAAGAACGTCAAATTTAATGTCTGGGACGTCGGGGGGCA
GGACAAAATACGGCCGCTGTGGA
>contig666
GCGAGCGCAAAAGACGCGCGTCCGCGGAATAAATCGCGTCGGAAAACAATTTTTTTATAACATACTAGTTGTTTACGAAT
GGTGCAAATTAAAATGCTTGGCTTCGTGACCGTTGTGCTGGTTTTAGCACTATCAGTTCACACACAGGACCAAAGCACTC
CAATCTCACCATGCCCGA
>contig667
TTACTCCGCTTGCTGGAACTGGACCGGCTCCAAACTCCTCACCACCTGCAGGGACAAGAAGATCAGGATAATCGACCCTC
GTAAAGGCGAGGTAGAGTCCGAAGCGATAGCCCACGAGGGCAGTAAAGCTTCTCGGGCCATCTTCCTCAAGCATGGACTG
GTTTTCACAACCGGTTTCAGCCGCATGTCGGAGCGGCAGTACTCGCTGCGCACGCCGGACGCG
>contig668
CGTGACGGTGGAGATCGACACCAGCAACGGCGTCATGTTCCCGCTCTACGACCCCGACACCAACCTCGTGTACCTCTGCG
GGAAGGGGGACTCCGTCATCAGATACTTTGAGGTGACGCCGGAGCCTCCCTTCGTGCACTACATCAACACCTTCCAAACT
CCGGACCCTCAGAGAGGTATAGGC
>contig669
CCTGAAGCTCTGCTATCTTAGCTCTGTACTGGGCTAGGTTCACCTTCATCTGTTCCATCTCGGCCATGAGCCTCTCTCTG
TCGGCTTGGTGCTCGAGGCTTGCCTTCTGAAGCTTGGCATCCGCTAATTGAGATTCTAATGCCATTTGTTTTGCCATTTT
GTCAACCTGTTGTTCCCTCAACTGGTACTGAGTCACAACACTCTTGAATTTCTCGGTCATATTGATATTGTCA
>contig670
CCCTGTGCGTGCTCTCATAAGGACGTCCTTCCCTTCCAATAACAATGGAATGGCAGTTTCTTGTATGAGTGTAGGTTCGG
GCCATCCCAACTGTGATATGGCCTTTAGTATTCTATCATCCAATTCCATTTCATGGAACATAACCTTTTTTTCGTCAGTC
ATTTT
>contig671
GCGATGCGCTGAGCGTGTCCAGTGCAGCATCTAGCTGTGCGCCCTTGCATCTAGCTCATCATCACGACTACAGTAAAGTG
TCGCCCACCCCTCCCAAGAAGCCTCCGCGGAGGAACCTGTCAGTGTCCCCCACTCATGCTAACTCCCCTTCATCTGGATA
CAGCTATGAGCTCAGGCCGCATGCCAGGAGCCAGGATGATTTGGACGATATACAGGGTGGAAAAAATTACCTGAGA
>contig672
CTGAACTTCATCCTCATGTCCTTCAGGCAAAAGCTTCAAGCCGTTGAGAAACGGGTGCAGATATTTAGTGGCAGCCATTT
CTTCTCACACCCGTTATCGGTCAGAGAGCGCGCTGAGGCGAAAACAGTTCGTTCACTCGCGATAAACCTTCGCGGTTTGC
ACGTATACCAACACTG
>contig673
TATATACTGAGTACCAGCGGCGCCTGTGGGGTGATAACATTCTACCGGCCTATGTGGTGTTGAAGCCCGTGGATAAGGCA
CGGGCCCGCGTTGGTTGGGCGCCAGCGGCACCTGATTCCCGTTTCCACTCATATTCTTGGTAGCATAGGTATCGGGACAC
GTATACCACTCAAG
>contig674
GCCTCCCGCGCGCTCTCCCTGACCGCTGCTAATGTCCTCTCCGCGTCTTCCGCTAGTTTCGCAGCGCGACTTATTTGTTT
GTCGCTGTCGGTCGCCGCAAACTCCGCCGATCTGAGTAGGTTCTTAGCACTGGTTTCTAAAGTCTTGATAGACGATGTGA
CTTCGCCGATATCGACGGTCTTCAATTGCGCGACTTTTGGACGAAGCAGTTCAGTTTGATTGGATATGTAGTTGAGGCGT
TGCGTCGTGAAGAACGAGTCGGCTTTGTCCTTAAAGTCCATTGTTTCATTAGCGAGTAGCGCGCTTAAATCTTCGACCGA
GAATATTAGGGCATCTGTACACGAGTCGCATTCGAGGCATCCTTCTTGCGGAATCAAAACCCACCTTTCTGGACACCGAT
CACACTTCTCTCCTATAACTCCCGGCAAGCACTCACACTGCCCGGTGGCGTTACACATAAAGCC
>contig675
GTAATTATAAAATCTTGTATGAATTAGGTCCCGATCAGAGCCCACATTGCGGTATTAAATGATGCTTCACTACTGCATGG
ATCGTCCATGATGTTAGCAGGAGGTCGCGATGCTACCTCTAAGGTTGGGCGATCTTAACTTTTCCTTCTTAAATTCTTAT
CGTTTCTATACAGGCCACAGATCTATACCACCATTCCTAGGACGAGATTCCTTCAAATAATTAATCTAAAATCGTAGTTC
ACACATCCCAAGAAAAGGACGATTCAAAGGTTAATCTAAGGCGACACTTCCAGCAAAAAGCAGATTAACCTTCTGTTACC
TGCTAAATATTTTGGTAATTATGAGTTTCTTTATCATTAATATATTAATTATCACTCGTCAAACTTGAGACTCTTTATTT
TTAATAACTAATTAAAATATATTTTT
>contig676
CCGAATACCGTACCTGATCCCGCGAGCTTGGTGCTTGCTTCTGATTACGCCTGCCCTACTGGACAGGTCGTAATGGCTCC
TGACTGTGTGGCATGCGCTGTCGG
>contig677
AAAAGAATGTATCTAATTATTGTGATAGAAGCGGATTTATTACTCGAGTGCCTCTCTCGATTAGATGGTGCAGAATTGGG
ACTAGGCACATGCCGATATGCTTATAAAATAGTTGTGTATTAAGAAGGATATTCGGCGATA
>contig678
AAAAAAAAAAAATATAAAGCTGAGATGAATGTTTTTTTTTCATACTGAGATAATTATTAAAATGCGGAATGTCATGAAAA
GTTGCTTACATTTGAAAAAAAAAAATCGAACGATCGTAATTTCCAGAACTATTCACAGTAAATTACATTCAAAGTTTCGT
CCTTACTAATATTTGAAAGTCAA
>contig679
CCGTAGCCTTCACGAAGATGCACCCAGAGCTTGCCGAGGTTTTCGATCATGGAGATGTGCCTCTGCGAATCGTCAAGGCA
CGCCGGGTGACCCTCGCGCAGCAG
>contig680
AGCAGTTTATGGGTCACGTGACAGAACTTCCAAGCCACGATCCGATTATCCTGGATCGGAAGTCGGACGGCGACCATCCA
ATAAGTGATGGCGCTTTGTTCTCTGAATGTGCCGATGATCGTGCTTCGGACATGTTTCTCTTTGACCGGTGTCTCGTTGG
TGTTGATCGCCTTCTGAATGGCTAGTGTCTGGGTCTTCTCGAACTGCTCACGTTCAGCATCCAGACTGTTCTTTTTCAGC
TGAAGCACACGGGGCAAGGATAAAGACGCCATAAGTTTGTC
>contig681
CTGAAGCCGTTTCTTCCCAAAGCATTGTGCGCCATGACCAGCCTCAGCTCCACGCTGCCAAGCTCGCTGTTGCTACCCCT
GTAGCCTACCACGCGGCCCCTGTAGCGTACCACGCCGCCCCAGTTGCTTACCACACTTCTCCACTCCGCTACTCCTCGGC
TGAATCTGTGTCGTCGAAAAACATCGTCCGTCATGACCAGCCCCAGACTATCCAATACGCCGCTCCTGTAGCCAAGTTGG
CCGTCGCTGCTCCCGTAGCTTACCAC
>contig682
TGACGTCGGCCATTTTGAATTCAATAACGTTCTCGTTCTTGCATTTAAATCGTTTTTTAGAGAAAATTTCCACTCGACTT
CATTGTGTTTAGTGCGAGTATTTTAACGTTCTCGATAGCGTAAAAGTTAAATCGAATTTGTATGCACTCATGCAGTTGGA
ACAGCGCCCCTAGCGGCAAACGTTGAGTTAACTTTTACGCTATCGAGAACGTTAAAATACTCGCACTACACACAGTAATC
CGTGTCGCAAGATTTATTGTTTATCCTGTATTTAACTGGCGTTCAATA
>contig683
AAGATCCGAATGCTGTGTGCGCCCGTACCCTGATGGACGCTGTGGGGCACCTGGTCTCGCGCGCAGTGGAGTCGCCGCGG
TACGCGCTGCCGGCCGCCCGCCGCTGCATCGCATCGCCGTGGTTGAGCGCGAGCAGACGGAAACCTTCCTCGAGTCGCTG
CTTAACACGTGCCAGCAATGGTACCACGATAGGGACAAGCTGTTGGGCGCGATGATCGGCGGTGGTCGACCTCGGTTGAT
GGCGTTCCTGTCGTTCTTGCTGGAGATGTACTGCCAGCTGCGGCGCCGGGCCATCCAGCGACGGGGAGCCAGCGCCCAGC
CCGGGCACGTGCTGCTCGCGCTCATCTGCAAGTGCTGCGAGGACTGCATCAGGCAGCCGGTGCCTTCTGCTAGTGATACT
GAGAATCTGTTCTTCGTACTGACGTACATAGGCCGAGACTTGGAAACTCAGCTACCTGGAGATTTGGAGCGATTACTTAC
AGCCGTCCGTGACGCTTTCCTCAATACTGCCGCGGCTCCTTCCATCAGGCGTACTTTACTGCAGCTTATAGAGCTTCACG
CATCCCGGTGGCAGTTACCAGGATGCGCAGTTCTTTATTACTATCCTTCGTCCAAATAGCACGCTGTGCAAGGTGG
>contig684
TTGATAAATTCTTTAGGATCCGAAAATCTTCAATTATCAAATTAGTAATTAATTTCTTTTTATCCAATTATATTTGCGTA
AATTTGCGTTCACACACTGTTAATGCTTATTACATTATCAGAAACTAGCGACCCG
>contig685
TTTTAATATATAAACGTGAACATGGCAGTAGTGTAGAGAAAGAATTATACAAAGATATGACCATACCGGAGCTTATTGAT
CGATTATTACTGAAAAGAGCCGTATATCGTTTATGGGAGCTCGCGATGCGTATATGTTAATGAGCGGCAAGAAAGGCGTC
GATGGTTGGGAGAACGTGGG
>contig686
CACGAGCAATAAAAAAAACGTAAATACGTAATAAGGGGATTATCACGTCGCGCCGCTTTGTCGAAGTAGGCGCCTGCCCT
GCCCTCGCGACTGGACCCTCCTACTGTCTCGTGACTGGAGCGCGTGGAGGGCAGCGGTACTTTCTCGGGTAGTCTCCGTG
GCACATCCTATCTCCAGTAAATT
>contig687
GTGACGCTGCTGGACTGCTGGGACAACGACCACACACTGCTCAGCCAGGCGCACCGCACCACCTCAGTGGCGACATTCCA
CAGTTTGTGTTTCTGTAAGAACTC
>contig688
CCCAATGCTACCTTTTTCTCCACTAAATCCTTTGAAGCCCTTTGGTCCTTGTTGTGATGTACCCTGTATTCCAATATCAC
CTCCCATACCTGGGTACCCATCTGAACCCTGATCCCCTCGAATACCTTTTCTCCCGGGTACACCATTGAAGCCAGGGTAT
CCTGGATATCCTTTTTCTCCTTTAGCATAAATGC
>contig689
ATAACGTCCTCACGTATTTGTCCACCTTTAGGGCTGTGCCACCACGAGTTCTAGTCGCAGAGGTGGAGACAGCGCGCCGT
GACTTGTTCTTGTGGTGTGAGGTGTTGGCGCTCGGGCGCGTGGCGGAGGAGGAGGCGGCGCGGCGGGGTGCGGGGGGTGG
AGCGG
>contig690
GTTGTGTGTAAATAATTCAAAAACACGAAAGAAGTTTTTTTTTCTAAAGAAGTTTTCTAAACATTTGTAGCTCACAGGGC
TCGATCTGGTAGAAATCTACCACCGAATCGGAATAACGACCTACTGAGAAGATCCAGCGAGAAAATCAGTGGGTAAGTAA
CAACAGCGATGCCATCATCTTTTAAGACATC
>contig691
CTCCCACGTCGAACACTGTGCTTAGCTTGCCAGATTGCTTGGCTGTTAGGTTAGTCGATGTCTTTATGTACAACGGCAGC
CAATACAAGAACGTATAGCTGACTAGTTTGGCGAAGAATAACGAGAGAGAGAACTCCACCACTCCTGGGATGGAGAGCGC
CCTGGACAGAGACACGGCGCTGCTTCGCGAGGGGCGGCGGAGCAGCGAGGTGTGCTCGGTGGGCTCCTCGTGTTGCGTGT
TAGCCGAATATCTGTTACTTCTCAGATTTGCACCCTGGTCACCGACTAGAACTTGGGTCGGCTCAGCATCGTGGCTGACG
ATTTCTGCTTCATCCTCTTCATCAGACTTGGTGCATTGTCTGATGGGAGTATTCCGTTCTCCGGGAACCAGACCCACGTA
TTTAGGTTCCGGGACGAGAAACAGCCAGATCACGAAGCCGACCGCGCCCATCATGAGGCCAGGG
>contig692
GCCACTTGCTATCGTGAGAAACGGTCTAGTGTGAAAATAGAACACAATGGCTTCCTTATGTAGACAAATTCTTAGAGCAA
ATGCATTTAGAAGTGTTATTTTACCCACAGCCAGGCGGGGATATGCCGACAAATTCTTAGAGCAAATGCATTTAGAAGTG
TTATTTTACCCACAGCCAGGCGGGGATATGCCGACAAAATGATGCCTGATCCCTTGGAACATGCCACTGGCTTGGAAAGG
AAGGAACTCCTGGCCCTTCAGGCCGGCAATGATGACCCCTTCAACATGAAGGTAGTGAAGAAGTCAGCAGGAACCCGTGA
AAACCCAACTCTGGTACCTTCCTGCTTTGATGCTCGTATTGTTGGATGCATTTGTGAAGAACACGC
>contig693
GTCTCATAATAGAAAGAAACGATTGATATAAACAAAGATCGTATGTGACAACCTTGATGATAGAGTACTCATATCGATGT
GAGTTATTGGCTTGAACGCGAGGAACGAAGTTGTGTGAAATGTTTTATTTCGTTAATTTAATGTTTCTTCGGCAGCCTAC
CGAACAA
>contig694
CTCAGAACCATTCACAAATAATCTTTGGTGTGCTGATTCAACGTTGTATTTCCAAATATACAGCGCTATTTGCTATTTGA
TATAATTTAATAATTTTTTTTTTTTGTTATTCATATAATCCTTTTTTTTTTTCATATGTTGTGTTTCATTTTGTGAATAT
TTCTGGTGGATAAATGTTAAATCCGGTTTTTGTTAATGCTTTAATGTGAGAATTACTTTACAATTAAAATAAGTGATCAA
TTTAT
>contig695
AATAAACACAGCTAAAGATACAGTCAGTAGTACATTGGAGAGTACTAAATCGGCTGCTCAGACCGCGGCGGAAACCGGAA
AATCGTACATCGACACTGCCACAGAGAACACGAAATCGGCGGCCCAATCCGCATTCGATACAAGCAAGACGTTTGCGGCT
AGCGCTAGAGACACAGTATCAAACACACT
>contig696
CAAAAATGGCGCAGATTCCTTTAGGAGTCAAAACTCATACTCAAAAAGTCTGTAGCCTTTACAAAAGGGCTTTACGTAAT
TTAGAAGCGTACTACGACCGCCGACATGTGTACCGATACCAAGCTGTGTTGTTACGTGAGAGGTTTGACAAGCATGCCAA
GGAGACCAATATGATTAAAGCAAATGAGTTACTGAAAGAGGGTGAAGAGGAATTGTTTCTGAAGCAACATCCCATACCTA
AATATTTTGCCACAAGTCCTGGAGGTGTAGCTCATGAGCGTGTAGTCAC
>contig697
CAAAGAAATTTACATTCAGATTATGCTCGATAGTCCTGTGAAGTCACGAACGTGCGATAGAGATGGCGAGGTGCACTCTC
TCTCCCCCCCTCTCTCTTATATCTCTGGATCACAACCGGAAAGTATTAGTGTAGATTACGATGCACGAAGCCAAGTCATT
>contig698
AAAAAAGGCATATTTTCAGTTTCAGTGACATCTATGTTGATTAATGAATGTAATAATAAATTCTACTCTTGCAAAGAGAT
ATAGTAGAATCGAAAAGCAAAACTAATTTTATTTTTCGTTATTGCTCAGATGGGTGTATCATCGTCAGTGTCAATTTCAT
GGTATAGCGACAAGGCTATTTTTTCTTCTTTTTTTATTGC
>contig699
CGGATACGAGGGGCAGAGCTTGAACTCGGAGTTGACAGATGTTACGCGCCAAGCACCCTTTTCTGTGAAGCCTAAACGTT
CCATTTCGATCGTGAACCAGTGTCGCTGGGTTGCCATGGAATCGTCGATCAAAGCTCGGTGCACGGACGACTTGGGCTGC
TCCTTAGCCCAGGCGGCGTAAGCAGCAGCGAAAGTGTCCTGGATGGAAGTCAGGGGCGAGAGTGCGG
>contig700
GGCGCCACCACTCCAGACACTGATCACCGGTGTTGAACGTACATTTCAATTGGCCACCATTCTTGCAAAGAATGATCAGA
TGCAGTAAATCTCGAATCTCCAAAGCATCGATGAGACGCAAGGGAACGGACGAGCCGGGTCCGTGTCGGCGTCTCGGCTG
AGCGTGTAATCTGTAGTTCGACATGGCGATAGTGCCGCCATCTGCCGTTC
>contig701
GGCGCCGGACCTGGCCGCGGCGATCGCGCCCAAGACGGTGGACATCGGAACGATAAAATTCCCTGCATCGGACCAGGGGC
CCAACGACGACACGATATACGTCACACCGAGCCAGCTGTCCGCGCTGCGAGATCTGGTGGCTGAATTGCAGTCTGACGAC
ATCAAACTGGAACTCACGACCCTC
>contig702
TAGGGCCTTAGTCGAAAATTTCGATTACTTCAAATTCATCCACTAATACATTATGGTACTTTAACTCAAATACTCAATCT
TAATAAAAAACGAATCAAATCCCCAAATCAACACTGTCCCAGTGAGCGATTAAGATCTTGATTCCTTCTCTTACATTCCC
AAGA
>contig703
CGACTCCGAAGCCTCCAGCGTTTGTTCCGAGAGGAGTCTAGACTCGTACAGGAGACACGATAGCATGTCGTGGTCGGGCT
CCGGGGCGCGCCTCGGCTGGGGGGCTCCTCCGCCGGCCGATGACATCATCGTGCTGTGCTCTTCCACGCACTGGACCGAA
CGGAAGGATGGACTCACGCATCTTGCGAACTACCTCAACAGCGGGCGCCTGCTGACGGACGAGCAGCTGCGGGCAGCTGC
GGCGCCTCACGGAGCTGTTGAACAAAATGTTCGTGGACGCTCACACCAAGGTGTTCTCCCTGCTGCTGGACGCCGTC
>contig704
GAGCTGCTGCTCGTGCACTGGCAGCAGCTCAAGGACTGGCTGTACCAGCTCATGTTCAGACTACTGATGAAACTCGGCAC
TGACATCCTTGGCTCGGTGCAGAGCAAGATAATGAAGACACTAGACGTCATACACGAATGCTTCCCCGCTGAGCTGCAG
>contig705
CTCACTGGCGACATAACACTGTCCATTGATGCCCTCTGAAAGGGAAATTTAATTTACTATAAACAAAAATATTTCTCGAA
ATTACTGACCGTAACGTTGGAATAAATAGACCGGTTAATACTAGATAAGTTTTTTTTATTGCTTAAACTCGTCACGGTCT
ACCTGGTGTTGACTTATCCGGAGCCCACAGACATCAGCAAAGCAAATCCTGCGACCTTGAAACATGCGTTCTAAATCTCA
GTTTTTACAGTA
>contig706
ATTAGTATGTCTGGTTTCACGCCTTCGTGTTCCACAGCCAACAACTTGCCTGTGCGACCTAATCCAGTCTGTACTTCGTC
CGCAATCCACAACACGTTGTGCTTTGTACATAGCTCTCGACCCTTCTGGAGATAGCCGCCGTCAGGTATTACGACGCCTG
CCTCTCCTTGAATCGGTTCAACCATGTAAGCCGCGACTGTCGGATCTTGGAGAGCTTTCTCTAAAGC
>contig707
AATTCCAAACTACTGTGCCCGGAATTTACGCTATTGGTGATGTAATTCACGGACCAATGTTGGCTCACAAAGCGGAGGAC
GAAGGCATCGTAGTTGAAGTGGACGATTAAGGGTATGCCCGTCCTCTTCAACTACGATGCAATTCCGTCGGTTATTTACA
CTTCACCCGAAGTTGGCTGGGTCGGAAAGACTGAAGAAGATTTAAAGAAAGAAGGCAGAGCTTACAAAGTGGGTAAATTC
CCGTTCCTGGCGA
>contig708
CGGAGCGCGTGTGCACGTCGCCCGAAGGACTGCAGACGCGTATCGACGAGCTCGTCGCTGCGTACGCGGACGGACGCGCC
TTCGTGCGTCCCTCCGGCACAGAGGACGTGGTGCGAGTGTACGCGGAAGCGGACACGCAGCAGTCAGCAGATAAACTCGC
GGCAGAAGTATCACAGGCCGTTTACGATTTGGCCGGCGGCGTTGGAAATCGACCAGAGTTGCCAGCTTAAAAAACATTGT
AGAAAACAGTTCGGAAAGAAGCTATTTGC
>contig709
TCGTCCGACTCCGTACTCGACCGGTTCTCCTTCTGGTTCATCTCCTTGGCCACCTCGTCCCTTGCGAGGTCCCGCACGCG
GTACACGGCGGCGTGGCGGCACAGCTCGGAGCCCGAGAAGCCGTCGGTCGCCGCCGCCAGCCGCCGGTACTCGATATCAT
CAGAAACCGGCTCGGATTGCAGGATGAGTTTGAGTATCCGTTCCCGTTGCATCTCGCTGGGCATGGGCACGTGGAAGGTG
GCGGGCATGCGGCGCTGGATGGCCTTGTCCAAGTCCTGGGGACGGTTCGTTGCACCCATAATAATGACTGTACAAGTAGG
GTCGGTGATGAGTCCGTCCCACAATGACATGAATTGG
>contig710
CCGGGAAGCCAATGTTGCAGCCGTTAGCAGAGTGGAATGATACCACACCGATCAAGATACGCTGGCCACTGTGCACCAAC
GACACGGGCCCACCAGAGTCCCCGCCGCAAGGCCCAACGCTACCCCTGCCGAAGCCATAAACAGTGGAGCAGTCGATATT
GTTCACCACTTGCAGGTTCACTTGTCTGAGGACTTGATTGTTGTTGATG
>contig711
ATCACGACGATAGCTTATAAATTAGGACCCGATCAACCCCCCATTTACGCATTGGAGGGTTCGATCGCGGTGGCGGGCGG
CGCTATGAAGTTCCTAAGGGACAACCTGAGGCTGATCAGGGATGTGTCCCAGGACACTGAGCACATCGCGGGTCAGGTGT
TCTCCACCGGGGACGTGTACTTCGTGCCGGCCTTCAGTGGCCTCTACGCGCCCTATTGGAGGAAGGACGCCAGAGGTATA
ATCTGCGGCCTGACCGCCTTCACGACGAAGAACCACATAATACGGGCCGGATTGGAAGCGGTG
>contig712
ATTGCATTGTAGTCTATGGTAGGTATTTTCTTCGTTTCTGGACTCATAGACATAATTATAACTACTGTTACGTTTTGATC
TCTCGTTTTTTTGAAGTTATACTTCTTTAGGCGCGTTATGAAAAATGGATGAGAGTGAAATTTTACGATGAGCGCGCACC
GTGACAAAAAATTAACAGAATGAAGTTG
>contig713
TCAAGCTGCCTGGAGGCCCTGCAGCTGTCTCTGTACCCGATGGTTTGGCAGCAGCCCCTGATATCGACGGTCCCGGGGGA
GATCCAGCACGAGGCCATGGACGCCCCGCTGCCGATGCTGGCCGGGATGCTGAAGACCCAGGACTTGGACACCAGCGGCG
TTGGTTTCGAAGAGGGTATGCTGATAGACCTGACACATCCGTCCAAGTTGAGGTTCTACCAGGGCGACGAGTCCACGATC
CTACCTACGTCGAGCTACAAGACCCTGAAGACTTCCTTGCAGATGGAATCCACAAAAAACAAGGACAAGCAGGAAGACAC
GAAAACCCGCAACGTGATGATCTCGGAAGCCTTCATGAGGTTCTTCGTGGAGATTCTGGCCGGGTACTGGAGGCACCTCC
GGGTCGGCGTCGTCGGCGAGGCGGACCTGGGCAACGACGGAGTTTTGTTCGACAAAGAGTCGTTCATCAAAAGCGCCACC
ACGAAGCAGAACCACTACTTCCTGGAATGGTTCACGGAGA
>contig714
TGATATCACAATTTTTTTAATAGTACTCGGATAACAGTAAGTACGATGATGGCTCTTGAAAAAAAATTTTTACAAATTTA
ATTGAATTTGAATTTAAGTGGGCAGTAACTTTTTCGTATCGATTAACGGCTGTCTGGTGTAGTGGTAAGTGACATGGTCA
CTACACAAGGTCCCAATCCCGCCAAGGGAAGATAT
>contig715
AAAACAGGTGGAAAAATTGGAGTTTTGAAGCAATAAGAAGTCGGCTGGTGCCACAAATATTGATAGCGTATCGGTATTGA
AGGTGGTTGCGCGTTGATACATTTTTAACTGAATGTATATTTGAATTTACTATTTCTAGGCCATAAAGCAGTTCTTTATT
ATGTATAACTCCCCAGTATCATTGTTTATTTTCCACATTCTTTATAGTACATAGATACATAGAATCTTTTAAATATACAA
AAATTTGAGTTCAGAAGTAATAAGAAGCCAGCTGGTGCTATAAATATTTGTACTTTATAGGTATGAAGGTGGCTTTGCGT
GATGATACTTTTTTTAACTGAAACTATATTTGAATTTACTACTTCTAGGCCATAAAGTAGTTCTCTATTATGTAGTGACC
CCTCCAGTATCATTGTTTATTTTCCACATTCTTTATTATCATACATGGAATCTTTTAAATATATATCGCAATGTGTTTAA
TCATGAAAATGGAACCATACTGCTGCATTGTCAAGTTTTGATATCATTCACAATGACTTAAGAAC
>contig716
AGACACGTCGAAGATGTCCGACCAGGAATTACAGTTTCACTACTTCAAAATGCACGACGCGGACAACAACAACAAGTTAG
ACGGCTGCGAACTGATAAAATCTCTCATACATTGGCACGAAAGTCCCGATTCTGATGTCCACGTGGTGCTGTATAAGGAC
GAAGATTTATCGGAGATCGTGGAGGGAGCGCTGAAACA
>contig717
AAAGTTTCGAAAAGTCATATTGTTATGTATTGCGAGTATTCTCTATCCGAATACAAAATCATGAAGGCATCGACGATTTG
AAATGTTAAAACCCGTACACAGTCGCATTTCAAAATAAAATAAAAAATAAGTGTCACAAAAATACAGTATAATTATAATT
ATATCCATAGAAATTCAATGAAATTTAATTATTTGACAGTAACTAGACAGGTTTTAATTTGTG
>contig718
AAAGTTGGAAAATTTCTATGATAATTTCATTATAAAAGATACTGTATTGACTTCACCTATTACTTTGACGCATGCGCTTA
TTGGCTGGCGTGTCGTGGTGTCGGTGAAGTTAGTGGTGTAATTTTTACGTGAATAACATCAAAAAATGGCGTCTGGTGTG
ACAGTTTCGGACGCTTGCAAGACCACTTACGAGGAGATCAAGAAGGACAAGAAGCATCGTTACGTTGTCTTCTACATCCG
TGACGAGAAACAGATCGACGTCGAGACGGTTGGCGAACGCAACGCCGAATACGAACAGTTCCTCGAGGATCTGCAGAAGT
GCGGTACCGGGGAATGCAGATATGGCCTGTTTGACTTTGAATACACGCACCAGTGCCAGGGCACGTCGGAGGCTAGCAAG
AAACAGAAGCTCTTCCTGATGTCGTGGTGCCCAGACACCGCCAAGGTCAAGAAGAAGATGTTGTACTCTAGCTCGTTCGA
CGCTCTGAAAAAGTCCCTTGTCGGAGTTCAGAAGTACATCCAAGCCACCGACCTCTCGGAAGGGTCTCAGGAGGCCGTCG
AAGAGAAGCTCCGCGCCACCGATCGCCAATAAACAGCATTTACACACGAGCTCGCGACGAAACCGAACCCGCTCTCCGAC
ACTCCTGCCCTGACGACACGCGGCCACGACACCACTAGCCGCTTAGTATTATTACAAAGGAAAACGAATAGTATTAATAT
GATTGAT
>contig719
CACAGACTTGCTTAACTTCGTGCGTAACACATACACTCGAGCAATTTAAATTCTTTACAAACACAAAGGCAAATTATTAG
AACTGGTTAGTCGATGGGGCGGTAGTTTCCTTATCAAACACTTGGCGTGTGTCACCAGCTTTGTGTTCGGTCCACGTTTG
GCCAACCATTGGACGTTCGGGATATTTGATGCAAACGTGCCTCTAACAAATACTGCATTTGGTTTTCAAAATTTTATTAC
GTGTTCCTTTTATTTTTTGTTTTGTTTTAATGTTACCTTTTGAGTGCTTACCTCAAGCATTG
>contig720
AAAACTACTACTACTGAAAATGTTAGTGTTTTTAAAAAATCACAGAATCTGTATTCTGTACACTACTTTGTCATATTCAT
CATCTTAATATTTTTATGAATTAGGCTCATCACAAACCGGGAGTAGTGGCGATTGCTCGTGAGGCGCCTAACGTCTGCAA
TGGTACTGACTGACAACCAAGACCACTGAAAAGGATAGTACAACAAAAAAGTAGATTAAAGTAGAGCTAGG
>contig721
TCCAAGTCTGCCGAAAGGACCAGGGCCCTCGACCATGGCTTCAAAGAGGCTAAGGAGTTCAGTGACATGTGGAACAACCT
GATGAATTGGCTGAACGAGACCGAGGAGCAGCTGGACCAACTGAACTCGGAGGCGACGGTCAACGACCCTGATAAGATCA
AACAGCGTTCTCTCAGCCC
>contig722
TTTCACTCGGCTGTATGGGATTTTATTTTAACATCGATATGACCGCGCTCAATTGAAAGCCAACATGTTTAAAAAGAAAA
ATATTGTGCAACTCTACGCTCTATTCCAATTTTTTAAGTAGATGTACTTTATTGGGGAAATGGACTGTTCTAAACAGTCA
GAAACTTAAAACTATGTCCGAATTCTAAAACATCATTTCATTTTTTTCTAATTTAATTCAATTTTTT
>contig723
GGCCCGGACACCAGAACTGGCCGTACCTAAAGCACAGGACCCGCGCGCATCCGAGGTTGACTTTGAAGCCTCCGAATACT
CCCCCGAAGACGACAGCAGTTCCGCTGGAGGCGATCAAGTGGACGCTCCCGCTGCCGTGAGAAGAGAATCCGAAACTATA
CTACCCACAGGTGCTGCAGTCATACAGCCGGCGCTACTGACCGGCAGCAGCATTCCTGCTCGTGGCCGCTGTCGTGCTGC
TCGCGTTGTCCGCGCTGCTCCTGTCCTACAAACTGTACCAAAGCAAATATGCGCAGGAGGAGGACTTGACGAATCTAACC
GGAGACGAGCTGTATTCGGAACTGGTCCGCTGGAGGCAGAGGCTGCACGGGCGGGCCGCC
>contig724
AAAATCACCTTTAAATAAAATTTCAAATTTACAGCAGAATAATTTTAAATTATTGGTGATCATAATACCTATAATCAGTA
TGCGCAATAATCGGTATTCCGACGCTCCGAACTTTATACGCATTAATAGAGAGTCGATCTATCGACGGTTCACGCTCAAA
GGGTTAATTGTTGTAGTTTTTTTGTTGTTTGTCTGAAATCCAAGCGAAATCAATTTGTACT
>contig725
AATTAAATTTTGGTTAGAAAACAACAAAGTAGACTTTCGGTATCTTTTAAATCAAGCGCATAATTTAAACTTTGTATTAT
TATCTTAAGGTATGCGCTTTAAGGCTTAATGTATTAAAATCAAAATTGAAGAATTACAATTTTTCAATTACATTTTTTGG
GTTTACCGGAAAACAAGAATTTTGGATTA
>contig726
CACGTTTAAAGGGTAAAATTAAAATTTCTACTAAAAAACTTTTACATTAAGTTCCGTCTTTTTCATTCGCATACATATAT
TGTAAGCGAGAGAGAGAGAGAGAGAGAGACAGGCAATCTGTCTAAATATTAAGGCAAGCTTACCTAGCGTAAAGCTACCA
TTTTTTTGTTTTCTTTTTTT
>contig727
AACCTGATTAAAAACATCCGTTGCATTGCCTATAGCATGTAGATCCAAAGCGTCAGTATCATTCCCTTCGTCAAAATGTC
GTTCGATATCGGCTATGGGAGCGCGCAGGGCGCTCAATTCCATAGCAATCACAATTTCCGAGATAATCTCGTGATAGTCC
TTTTGGTCTTCTCCATTGACCTTGGTATGAC
>contig728
CAATTTCCATGTATTTATTTACAAATTAACAATATATATACATAAGACAATGGCAGTTTTGTTGATGTTTTACTTGCAAT
CAACAATTTAAAATAAACAAAAAAACAAAAATTTTTGTTCACTACCAACACTGTCGCTCAGTAAGATTTCTCGCAAATCA
CTCGGGACGAAGATAGTAGGAGTGGGTAATATCGG
>contig729
GCAAAGGTATCAATCACGCATTACTATATTATCTAAGTTATTGCTTTTAGCAATTGGTGCCTTAGCTTTTTTTTAATTAG
ACGTTTATACTGCCCTTACACCGTCCCCTTTAAGTAACTTATCAACCGAATTAAACTTTTGGAACTGGCAATACTAAACC
GTGTTTTTTTTTTTAAAGCGCTCATGGCGTATTCTTTTATCTCAGTGCTTCGTTTAGTGAATTGGTTAAAGGTGATTTAG
GCTCGAAGATAGTTTTAATTCGTTGCCTCGTGTACTGGGCTTAAAACGTTTTTTGGTTGTAAATAGCCACGTGTACGTAG
ACGCGGTTTTTATATTAATTTTATGTCTTAACCCTTT
>contig730
GATAAAATCTATGCAATAGCTATATCGATTACGATATAGCTATTGCATAGATATTAATCGTAACAAAAAAAAAACTTAGG
TAAGTTCTTTGAATGGGGTAAATTAAATTGAAATTCAATTAAAAACGTCGAACTGTTGATGGTAATACTAAATAAAACGC
ATCTTACATCGAAATGTTGCATAAATAAAATAGCATTTCCCT
>contig731
TCAGGTGAGCCGTATGCTCGTAGGTATGCCTAAAAGGGCATTAAAAGAAATCTACTTTCTTCTACAACTCTTCATTCGTG
TTTTTTTTTCAAACAACTAAATTGTCATGACCCAAACAGTAACTATAGACATGGCTACTTTCGATATTAGCTGTATAGTA
>contig732
AAAAAAATAATCAAGATTAACTTTGCAGCAATTATTAAGTCATTAAGAACATTATAACGCGCTAAGACACGTACGTGCAG
GTCGATAATCAAACTGCGCAAATAATCGGTATTCCGACACTCCGCACTTTTATACAGAATCTATCTATCGACGGTTCGCG
CT
>contig733
GCAAATACTACGTCACCATTATTGATGCTCCCGGTCATAGAGATTTCATTAAGAACATGATCACGGGTACTTCCCAGGCT
GATTGCGCAGTACTGATCGTGGCAGTTCCGATCTGCGAGTTCGAAGCCGGTATCAGTAAGAATGGACAGACTCGCGAACA
CGCCCTGCTTGCTTTCACTCTTGGCGTAAAACAACTTATTGTCGGCGTGAATAAAATGGACTCTACCGAACCGCCTTACC
ATGAGGCTCG
>contig734
GTATTTATTACTTGAAATTTGTACAGCTTAAAATTACTACACGAATACGTCGCGATGTCAGTACCTGTCCAGGCTGGTGG
AGTCCCTGCTGGTGACGTCACTGGCGGCGTCGGTCGCCGGTGTCGCTTGCGTCGCTCGCGTCGCTGGTAGCGCTCGCGTC
GCTCGTGTC
>contig735
ATAGATTGGAAAGCTATTGGAGCTATGAAGTATGCCATGGAAGGTATATCCGGCAGTATCATGAAGAAAGAGAGGGCAAA
CAAATCAACACCCAAGAATACTTTTTGGGATATTGGAGCCCTGAAAAGCAGGCTAAGCTGGAGGCTGAAATGAAAGCGGC
ACAGGAATCCAAACAAATCCCCAAGACCACCAAAGTAGAGGGAGTTGCTCTACCTAACGTTGAAATAGTAATGGATGATG
GTACAATTTGTGATTTAAATGGCAAACCACGA
>contig736
AGATTGTTGATAAAACACGTTCACAGATTCGGCAAACAAGCCATTCAGCTTCAAAATCAAAGTCGTTTGTACCTTTTTTC
GTAGCTTCAATAGGATGTTCAAGAATACCACTATCAGTCTGTGAAGAAGCATGCAACAAAATAGTGTGATCAAGCAAGTC
ACTTTCAGTTGTAAAAATTTCA
>contig737
CCGCCACCACGGAGGAGATGATCGGGAAATTGAGTTTCAGAGTTAGTAGTCAGGGTGTCGCCACACTGCATTCGATCAAG
GTTCTACAGCCGAAACAGGTACGAGTCGTCAGTAACCACGAGCGCACCCGTGAGTTAGTATGGCAACGAAGCTCAAGAAT
AGCTCACGTCGTCTCTGAAAAGTTGTTGTCCGCATCTAGACCTATGTTCAACCAGCATACTGTAGTAAAACAGTAAATTT
ACACACAAATCTTTTCTGAATTCAAAATATTTTTTTATCTAATATGAACGAATGAAAAGAGCTATCGATTTAGAATTTAA
TTTATAATTTTTAAATAACTTGCATTTACTATTTCATAATTGGCATAACACGGTAG
>contig738
CCCACGCTATAGCTACCCCCCATGCGGTATGTCCAATGCTGATGTAGAAGGCAGTGGGCCACACGTCGAAGTATCCGTCG
ACCATGCTGAAGATGAGACAGGCGA
>contig739
ATCATATAGCTATATTGCTACAACTTAAAATAATTGACAAACATTTATCTGACACACACACAAAAATATGCTAAATTATA
AGTAGTAGCAATATAGCTATATGATCGTGGCAAGCTACATATTCACAAAGACATTACATAAAAATTCTAATTAAAATCAT
TAAATAATACTATCAAGATAATAAATAAATTGATGACTGAATTTAAATCAAACGG
>contig740
ATTGTTATACTTGGACCATTACAAATGTGCGAACTGAGTCATAAATAATTTTTATCAGACCTCTCGCTCACACTTATAGG
CATATCGGATCTCTCGCTCACACTTATAGTGTTGTAAAACTTAAATCAATATAATTACACTAAAAACGTTGTCTATTTAA
ATTT
>contig741
GACACACGGCGTAATTCTAAAGAGATAAATTAACTGAGCGTATATCGGACACTCACCTTGACCGGACTCTCGCAAATACA
TTATTAAACACGTGTAGGTGACTGCCAGGTATAATCACAACTCTGAAATAATGCTAATACAAAATACTTATGAAACGTTT
TCATGACTTTTGTAT
>contig742
GGGGGGGGGGCCCTTAGAACAGCCACTCGAAGGCGTCGTCGGTGATGACGGCCTCGCCCTCGCGCAGGCTGCGTTGCAGG
TACGCCAGCTTGCGGAGGGCCTCCGTG
>contig743
TGGATATATGGAGAGGACCTTCCACATGATGGTCACTCCGAGAGTGGTGAAAGAGGTACGCGAACACTTCAACTGCTCAG
AGCTGGAGGGGGCAGAGCTGGAGGATCAGGGTGGCGACGGCACCGCCAGACCCACTGGGAGAAGAGAGTCTTTGAGAACG
AGGCCATGACCGGCACCCACACCCAGAACTCGGTCTTCAGCAGGATAACCCTCGCGATGATGGAGGACACCG
>contig744
GCACTTTTATAATGCTCTGACTGCCATTATGTACTACAACCATTTTTTTAACCGTCAGCCTCTCTGGCAGTCTGTATTAT
GTATTCTCAAATATATTAAGTGTATAATCTATGTTATGTATTAATGAAGAAATGTCATGAATTATTACTACTTGCAATTG
CGCAGTCAAGAGGAACGAATTGAAATCGTGATTTTTCAACTTAAAATTACATGTATAGAATTATTATGTATTAAACACTG
CCACGCCTGGGAAGACGGCAGGACACACTCCGGCGAGGTGGGCAACAATCGGCCGGAGCGTTAGGGACTATTGGGAGAGA
AACCGGCGAACTATACGGGCATTGTC
>contig745
TTATTGACGCTAGATCCAGGCCATAGGGGTTGGTGCCACGGAACATGTAGGACGTAAGCCCTTCAGAGATAAACGGATCG
ACACTCTGCATCGGTTGCAGCGTCA
>contig746
GAAAGCACCGTCTTGGGTGTTCTCGGGTAGGAAATTTACATACTTTGCCATCGAATCCCATTCATTGAGGCCCCACGCAG
CTGCAGCGGCTAATCTGGCCGCTTTGTATTTTTCGTCAGTACCCATTTTAACCCAA
>contig747
CTGAAAACAGCAGTCTTGTTACAAGTTTCTCTGTTGATAAAATAAACACACTAGAAAAGGATATTGAAACATCAGACTCC
AGTGAAGATGAATATATACCTCTAGATCCACACCTGAAAGATCCACAACTACAGACAACCTTGGAAGTATCCGAACCAAA
CACATGGACCAACAGTGCTTATAATACATTATGGAATTTGAC
>contig748
ATTGACTTGAGTTTTTTTACTTTAAGAGAAGAAAACATGTTATTTCGAATTGAACATATGAAAATTTATGCGATTTTCTT
TGGTTTTTGTGAAAGATAGACATAAATAAAAATTACTTTTACCTTAGTTGCATGACGTGATGACGAAAATTCTTAAAGTA
TTCGACACGTCGAGATAATAATGATAATGAAAACGCGACCTAAAAACCATAAAATTGCTTTTAATTATATTAATACGAAT
TGTTTTGGTTATTTCTTACGTAGGTACATATATTTTGTAATTTCTTTA
>contig749
CCGCCATCAATATAGGGAAGTTCCATGGTATTATCTGACCGCACACACCCACTGGCTCATGACGAGTGTAAGCAAAGTAT
TTTCCGTCGGCGGGCAGGACATTCCCGTGGATCTTGTCGGCCCACCCGGCGTAGTACCGTAGGTTTTTTATTGAAGCATA
CAGATCACCGAAATACGAGTCCTTGTATGGTTTGCCGTTGTCCAGCGTCTCCAGGCTAGCTAAATAGGTTCTGTCTCTTT
CAATCAAATCTGCTAGTTTGTTGATAAGGGCCCCCCTCTCGGAGGCGTCCATTGTTCTCCATGGTGATCCAAGTTTGAAC
GCATCTCTAGCTGCCTTCACAGCTTTGTCCACATCTGCTTTGTTGGCATGTTGGACCTCAGCTATAACTTGGCCATTGGC
AGGGTTTTCAGTTTTGAAGGTCTTCCCATCAGAAGACTTCACCCACTCATTGTTTATGAAGAGACCAGTGTATAAAATTT
CCGGTTTTGTTTGGGGAGCCGGTGCCGCTGAAGCAGCTGTTGCAAAATTCGCTTTTTGCGCCTGAACCAATT
>contig750
GCTTGGAAATTCAGCACTTAGGCCTCCATGTCGTCGGTAGTCCAAATGTTGCGTCATGTCTATCTAAAATCCAAGGATCG
AACCCTCTACAAAATGGACAAAATAACCCTCAACAACCTAAGCTTCAGCAATACAATCTTCAACAACAACAACAGGGTCC
CCAACAACAACAGGGCTTCCA
>contig751
TGTAATGTATGACTGTTCAATTTTATTAATGAATTGTGAAATTAAGTATTTTAGGGTACGTGCGCTCAATAAGTGCCTTA
TTTGTTAGTCTATAACTTATTAAGCAGTGTTCCAATTATAAAATGGCTTGCTGAAAGTGAATTCCTGTCCTAAGGCAGGA
CTAATACTAAAGCCTGGCACATTTTTGGTCACGAAGGCAGTAGGCAAGTGTGTATACCAGCGGTCGGGGAACCGGGGTAA
ATTACCCCAATGGGGTAAAATTACTTTTGTGGGTAAAAAAATATATAGAAGTAAAACTTCTTTAGAAT
>contig752
GTCGAGGTCGTCAGCAAACCCTCGAAGCCGAAGGGACCGTTGAAGGTGTCGGACGTGAAGGCCGACGGCTGCAAGCTGAA
GTGGGAGCCGCCGGAAGACGACGGC
>contig753
GCGACGATAACCACTTACCATTAGTGGGCCATATACTCGTCTGTCTGCTCGCGCAATAAAAAAAAAAGGTGGAAATCATA
TAGTCGAAGATAATCATCAAGATACGTATAGTAGAATGCTTGTATTGCGTGGATATTTTTCAGCAACACGTTGTCTCGAA
AGAGCGTATTTGGCGCAAAATTGTTCAACACAAGTACGAGATTGTGCAAAAGGATTCGCGACGAACTAGCTCAATTTGGG
CAAGATTTTAAAACAGTCCAGTTGACTCTGTGTACCATTTTGTTAAGGTACTTAATGGTCCCCCTACAAAGGT
>contig754
TAGGTTCATGTGAAACTGTAGTGTATGATAGTTTAGGAGTCCGTTGTCTAGACTGCGGCACACGGCGTTGTCCGAGTCGC
GTTCCATGACGGCGTCGGGCGAACACGAACACAGCCACGGGTCGCGGGTGGAGCGCTGCCATCGCGACAATCGTTCTCGG
AGATTCGACTCCACCTCCTCCAGGGATGGTTTACCATGTAAGTTATTGGTTTCTGCCGGATCCTTACGAAGG
>contig755
CTGATTGTTTCGTTGTTACTACTGATTGTCCAAGGCGATTCAGTTAAGGTTAATAATGTTGCCACAATCGAAAAATTTCA
TTGAGTTTTTTTGAAGTGAAAACTTCTTTGATTCGAAAGTCGATGAAACGAAAAAGGGATAGACACATAAATTCGTAAGA
TTTAACGTGGGAGGAAATGAGATAGGAAGTATTTATTGTACAGTGTTTGTCATATTCGTGATTCTCTTTGTGCTCTGCTT
CGTAATTAATATTCCTACTTAATACATTTTGAATAAATCTATGTAATATATATGAGTCGACTATTA
>contig756
AACATGATTAGCGCACGTCTACAATGTAGTGTCAACGCCGGGATATCTATCGCAATGTTATAATTTCATTCCTGTTTAGC
GAATTATAGATATACCTTTTTTTTTGTTTTAGTACTTACTTTATTTTAGAAGGAGGTTGTTGTTCGATTTTTTTTTTGAG
TTTTTGGCCTGGTATCTAGACCTTTAGGCCATTCGATTAATATCGATAGGGGAGTGGTGTGGCCATGTTTTGTACGTATA
CCATAGATAAGTGTACGTCACAATGACAGCCCGCCACATGGCAGTCAATTAGTCGGCGTAGATAATATTAAACGACTTTT
TTTTTT
>contig757
TTGTAACCTTCCATCAGCTCCTCGTGGTCCCATATCCTCATGGAGCCGCCGACGATCTCCCCGACGCCCGGCATCAGCAC
GTCGACGGACTCGGTGAGGCGGCGGGCGGCCACGCAGCGCGACATGTAGAACGACTTGATCTCGGCCGGGAACTTGCACA
GCAGTATCGGCACGCCAATGGCGTCCGTCATCTTCCGCTCTGGCATTTCCGGGATGTCCTCTCCAAACTCGTAGAAGGAT
CCGTCTTCCTTCGTAATGTTGTTGGCGCGGAGATACTCTATCGCTTC
>contig758
AAGACTGGTATATCGAAGGATGTCATTGACTACATTGTATATGGCACCGTGATCCAAGAGGTGAAAACTTCAAATATAGG
GCGCGAGGCAGCCCTGGCGGCTGGGTTCAGCGACAGGACTCCAGCGCACACCGTCACCATGGCTTGCATCTCTTCTAACC
AGGCAATCACCACTGGTATCGGTATGATAGCGGCCGGCGCGTATGACGTCATCGTGGCGGGCG
>contig759
CTCGCACTTTCAAGCCGCATACTTGGTCTTTCTTACATTCATCATCAATCATTCTTTGTCGGGTGGGACTCCCGCTACTC
TATGCTATATATATATATTTTTTTCTTTTATTTGGGAAAATAAAGTTCCTTAGAGTTTTATTTCTAGCCTCAGTTTTG
>contig760
ATTTTAAACTTTAAATGGCTCGCCTGTGAAGTTGTAAAATGACGCTTTTAAACCAAATAAATACCTTTTCACCGCTCGAT
GTATTTATCTATTGCATTTACAGTTCACGTTATAATTACCTATTTCGAAATTCGTCTCATCTCTGACATTATC
>contig761
TCTCTCTCTCTCTTTCTCTCTTTCTCTCTCTCTTTCTCTTCTCTTTCTCGGTCTCTCTCTCTCTCTCTAAACATATTATA
GTATCAGACATTTATCGAGGGATGAAAGGTAGGGCTAGATTCAAGCGACATTTCGCTTAGCAC
>contig762
TGTCGCTACTAACATAAAAATGTAGTGTAACATTTATAGAAGAAGATCATTATTTTTTTTTGTAGCAAAATCATATTTGA
ACATACTAACAATCTACATCGTGCGTTCTATGTTGTAAAATAAATTAATCAAATGTTAAGTTGTTTTAAGTAATAATCTC
TATTAGTGGTCCCGCAGTAGTCGAAATTCGACTATAATTAATTGGAAGTGTAAGTTTGTACACTATTATGATTGTATTTT
ATACTTCTATAATCACAAATTTAGCTAAGACTACGCAATAAAAAAAATTAACA
>contig763
GTCCACGTCCGGGATGTCGAGCCCGCGGGCAGCTACATCCGTGGCTATCAGCACACCGTGTTTGTCGTCACGGAACCTCT
CCAAGTTCTTCAGGCGTTGCCTCTGTTGCATATTCGCGTGTAAGGGCAGGGGGTGGCATTTCAATATGCCGAATAGCTGC
GCTAACCTCTGGACGCATCCGATGGAGTTGCAGAACACGATCGTCCTGCCGGGGTGCCTCTTCAGCACGTAGTACAGATA
CGCATCCTTGTGCTGCACGGAGCACGTGATCCTGCTCTCCGTCAGGGTCTCTGCAGCACCCAGGTTCTGTGCGGTGATGT
CGACCACCTTGG
>contig764
TTCGGGATAAGTACGAGCGATGTCACGACGTATGACCTTCTCGCAGGCTGATTTCGCCTTAATATATGAGGCGTATAACT
TCTTTTCGGGCGACGTGTCTACGCCCAGTAGCTGCCATACGATGCCTCTGAAATGATGTGGGACACCCTGTCGAACAAGG
TCGCGG
>contig765
AAGGTCGATTAAGCTGATAAATATCGATATGAAAAATATTCAATTAATAAACTGAAGTACCCACATGAGTCATGGACGGC
CATTGACCCCGGATATCAGCTGATTTTTGGATTGTACACAGTAAGTAATACACTGCGCAAAAAAAATTTTTGAACATAAT
TTACTAC
>contig766
AATAAAGGCGAATATGACTTCTCACACGAAGTCAAAGAGGCGATGTCGGGCTGTCTGGCCTGTAAAGCTATACGGCGAGG
CCGATACCGCCAAGCACTGCCTGTACTAACGCCGTCACCACCACACCCAGCGCCACCGCGCGGATAGCCTGTGC
>contig767
TTTTATACTATGTAGTGATGTGTTATTTTTACTATGTTTTGTTTCTGTGTTGATGGGTTAAACCAAACATAAATGGATCG
TTCGCGTCACGTGACAACACTTCTCGTAATGAGCCTGGATGCGCCATAATAAAAAAAAAACATTAAAAGCTAATTGTCTA
ATAACACAGTTCCAAACGTTTTAAGGATTAGCTTAGCGACGTTCTCGCTCGTGGCTTTCAAC
>contig768
TTTTCATCTGCACGAGTCCCTGCAGTTCTATTATAGCCCACTCCGGAACGCCGCCTTCCACATTTTTACAATCGATGTAA
ATCTGCATGATGATTTATCTTCCTAGTAAAAGGCAATATGTTTTAT
>contig769
CTGTTAATTACTAAAGTTCGTCGAGGAGTAGTTTTGAATTCTTCCTGACCTGGCCATTGTAAATTATCTACCCACTCTAG
TTGACCCGTATCAGTAGGCAGTAAAGGAGGTAATTCCTTATTGTCATTATAAAGTAATGCGAAAACCTCCCTATGCATTC
CCTC
>contig770
CATTGCTGAAGTCCATGGGCTCTCCTCTGCCTACAAGGGCCATAAAAAATATCTTTTTCTTACCCTTATCCCAATATGTG
GGTTCGACGCTGCATGTCCTTTTTTTTATTTAGATCTATCATACATCATCACTGCATTCAGTCTTCCCTCACACATTCTC
GTTAAGGACGCCAACTCCAACTCACATTATATTCATTCATTTATATTATTATTGCAAAAAAACGTAAAACTCTTCTCGGT
ACAGAGGACTCTTGGCCTCTCACTGCATTCGATGAATAAGAAGGCAAGATCGCTAAATAGCTACGTGTGAGCAAGATAGA
AGCATAGTTATTGGTTTGAAGTTTGTTTGTTAGCCGGTACACATGTAACAACATAACATCAACAATGTGTACACGGAGTA
AACGAGTTTGCGTTACTACTGAAGTTTGAATTGAATAATTATTTTGCACACTAATGTATTCTAACAATAATGAAAATCTG
TAATATTTGACTGCTTAGTGTTATAATATATTATGAATATCAATTTGATTTTTTAGTTTAAACCGACCAAATTGTGAGTT
AAATTGTCAGTCAGGATAATTAGTTTGTCATCGGTGTTATTTTTTTCATTAATTCAAGGTTCACAGGAATCATTAAAATA
TTTTGAATGTTACTTTCAGTTCTAAGTTCAGTAATGTGAAAACCGATATGAATTGTTATATTTCGATCAGTTACAATTTT
TATATATGAGTTTAGCAAATATCATGTTCAAAAATAACTTAGTCTTGTTTGGACATTGTGGATTGAGTGTGCACTGCTGA
AATACGTTCAATTTTGACACTGGCAACATTTCATCGACAGTTCATCCGAGAATTGCAAGTTATATCCCAAAGGATTTAGA
ATTTCTATCGCTAGCTAACGATTTGTTTAACCTAATCGTAACTACGGGAAGTGAGACCGATCACAAATGCTTGTCTTGTA
TTTTTGTCTTACAATTATAATGTCTTATTTATGATAATG
>contig771
CTGCGACCCTGGGCATCTCTCGCATCGGAAACCTTGGTCCGTATCGACGCACCTCTCCCCTTGTGAGCATGGGCGTCTGT
TACACAGTACGGGTCTGCACCTCCGGCCGTCGCCCTCCATGCCGCGCGGACACGACCCGCACTCGAACCCCGCGACAGTG
TTCCGGCATTCGACCCCAGGGTAGCATGAGGATCCG
>contig772
CGGACAAAAGATGCTCGGAAAACTCAATGAGGAGGATCTTAAGAAAATGGATGCTGAAGCTATTGCTCAGCGGGAAGCTG
AAGAACTGATGAAGGAACGTCGCGA
>contig773
AGCTTCAGGCTAGACTGAAGTCGCAGGAGAAAAAGGTGGATTACTTTGAGCGTGCCAAGCGATTGGAAGAGATACCACTT
CTGCAGAAGAGCCTGGAAGAGAAACAGGTTCAAGACAAGGCGTTCTGGGAGCAACAGGAAAAAGAACGAATTGAACAACT
CATAGAGGCCCGCGCCTTAGACGTGGCCACGTCGGAGCGCATGTCCCGCATGGCGGTCCACCGCGACGAATTCATGGCGC
GACTTCGCTCGGAACGTGGGGCCGCCTACGCTCAAAAGGTAGCCGCTTTCAACGAGAAACTTCAAGCCGAGAAGGAAAAG
AGATTAGCCGAGAGACGCGCTCAGCGAATCGAGAAGAGAAGACATGAGTGGATAACAGAGAAGCGTCGCGCTGAGGAACG
TGCGGCTGAGGAAGCTCGACGCATCAAGGAAGAGGAAGAAAAGAGAGAACGGGAAGAACGAGAGAGGAAACAGCAAGAAG
AAATGGAGGCGTTGAGAGAGAAAAAAGAGAAAGAACACAAAGAGATGTTGGCACGCGCCGAGGCCAAGGCCCGCGCCAAG
GAAGCCGAGATACAACGGAAACTGGAGG
>contig774
ACAACTTGATTAATGGTAATTTAAAAAAATATACACTGCGCTTTGTTTGCTAGCTCTCCAATGTAGTTTTTTCTGGAACC
GGTGACACAGATATCCCGTTACAATAATTTAATTGACACTGTTTATAGCTAGCCAGCTATTTTATACATAATTTTGTTAC
TGCTGCCTGATTGTTTAATACACTAATATTGTAAAACTTTGGATAAATATAGGCATTTTGTTGGTACGGTTGGATTGATG
AGTGGCTTTCCTTGTGTTACACCGGTATCTTTCAATACAGTACACATTCAAACAACATTACTTGTGAATATTTCTATCCA
GTAACCGTCCGGGTCTTGAATGAAAGCTAGGCCTTTCATTTTACCATCGTTGGGACGCTTAATGAATTTTACACCTAGTT
GCTCAAATCTAGCACACGCCACGTCCACATCCGGTACAAGTATACCAATATGTCCGAAACCGCGAGGATCTGAATTACCG
TTGTGGTAGCTTGAGTCGTCACTCTCTGTTCCCCAGTTATATGTCAATTCCAATGTGGCTTTCCTAGTCATGGCCCATTT
AGTTCTGGCGTCATCGTCTCTCGGTACTTC
>contig775
ATTTTAAACACGTGGAAAAAATATATCGTGTTCAAGAGCAACCTACTTTGTTCCTGTTGACCTGCCTCGAACTGTGATCG
TTTGAAAGGTTACACGCATCACCAGCCTGTATTCATCACTGCCAACTATTCCGCCCTTTTGCGCGCTAAATGCCGCAATG
CTAGACAAGG
>contig776
GCACAATGAATAATAACACTTTAATTTTCAGTCAGCTTGTAATTTCATTTTCATGAGTGATTAATTTAATTAGATACAAT
TAAACTAAGTACAGTAGATTGGGGGGAATAGAGACTACAGTTAGAATAGGAACACATCTGGGATGTCACAATACTT
>contig777
TTTTTTATTTTGATTTTATGAAGAATGATTATGTTATATTTATTATTAGTTTTATAATTATTATTGCAGCTATAACTAAA
AGTGCTCAAATTCCTTTTAGTTCTTGATTACCTGCTGCTATAGCTGCTCCTACTCCTGTTTCTGCTTTAGTTCATTCTTC
TACTTTGGTTACGGCCGGTGTATATTTATTAATTCGTTTTAATTATTTATTGATTGATATATTTTTTTTTAAGGTTTTAT
TATTTTTATCTATTTTAACTATATTTATATCTGGTATTTCTGCTAATTATGAATTTGATTTAAAAAAAATTATTGCTTTA
TCTACATTGAGTCAATTAGGTTTAATAATAAGAATTTTAAGATTAGGGTTTCCTGATATTGCTTTTTTTCATTTATTAAC
TCATGCTATATTTAAAGCTTTATTATTTATATGTGCTGGGGTTATTATTCATATAATAAATGATATTCAAGATATTCGTT
ATATAGGGGGTTTATCTTTATATATTCCTTTAACTTCTTTGTGTTTAAATATTTCAAACTTATCTTTGTGTGGTATTCCT
TTTTTATCTGGATTTTATTCTAAAGATTTAATTTTAGAAATGGTTAGTTTTAATAGTTTTAATTTGATAGTTTTTATTTT
ATTTTATTTATCTACGGG
>contig778
CGAAAATAAATCATTCAAAGCCACGTAGGACTCTGCCCGCAGCTGCCGCAAGTGTGCGCTCCAGGGGGACACGTCGAGCA
GGCGGGTGGCCAGCTCCACGGCGGCG
>contig779
CAAGGACAGATTCGCTCCGCCGAAGATCGACCGCACCAACATGCGCGACATCACCATCAAGGCCGGGCAGCACATTAGGC
TGGACGTCAAGGTCAGCGGAGAGCCCACAACAAGGAGAGGTTGTCTTCAAGGGACGACCTTTCAGTGGACGTGGAGGATT
ACAAGACGAAGCTCTCTGTGGTGATAGCTTCCCGCAAGCACAGCGGAAGCTACACGCTCAAGGCGGAGAACAGCAGCGGC
AAGGACGAGGCCACCATCCAAGTTCACGTTTTGGATGTCCCCGCTAAGCCCGAGGGACCGCTGAAGATATCGGACGTG
>contig780
CGAGGTGTCCGTCGGTCAGCTGCTCTGGGGCTATGAAGATCCGCTCCTGAAGTTGGCCAAGGACGTCGTGCCCAAGGAGC
AGAAGTTGCCTTACGAGGAATTCGGACTTTTTTTATGGCAAGAACGGCACCTCTCCGGACGTGGTGACGATGTTCACTGG
TGCTACGGACATGACCCGCTACGGCATCGTGGACCGCTACAACATGAGGGACCGGCTGCCCCACTGGACCACGGACCAAC
AGCGTCGCCGGCTCCGACGGGTCCATCTTCCCGCCGCACATCACCGCGAACGACACGCTCCGGGTCTACGACAAGGACCT
CTGCCGATTGCTTCCGCTGAGGTATCTCGAAACGGTGGAATCTTCAGCCGGAGTCGAAGGCTATAGGTTCACTCCCCCTG
AGGATGTCTTCGCTAACGACGAGCACAATAAGTGCTTCTGTCCTGCCGGTCCCCCCTGCGCCCCCGACG
>contig781
TACACATACAGTCTACAAAATACTAAGGAATGATTTTAATCTTCCACCTTGATATCTCTTATAGACAATAAAGATATTTG
CAAAATATCACATTTAAGTTTTCTGATAATGTATTACCAATTTTTTTTTTGTCTCTTTGTGGATCAGATTGCCAGCAAAA
TTACAAGAACCAC
>contig782
CCTATCACCAATAAATCTACACGGGAATCGGCTGTGACGTCTAGTAAAAAAAAACATCTCACGTTCGTCTAAAATATTGT
TATGGCGACGTTGACATATGCATATATTTTTCGTATGCCCATCTGATTGTTTTGTCAGTAATAAGTAGGCCGGTGGTATG
AAACCGCACTGGCCAACAAAGTTACCTATCACCAATAAATCTACA
>contig783
TACATGTTGTTCTTAAATATTAAGCGTATTATTATCTGTGCATGTTGTGCACACGCATGTGTGACGCTGCCCAGTAGCAC
TTCGGCGGTTGTTCGCGAAAATGAGAACAGTAGATTCTAGACGAAGCAACCAATACGACTATAAGAAAGGCCATTTAAAA
CCGTCAAAGTAGTATTAATTGTGCTCTGGTGGACAGCGGACTGTATCATTTGCATCCGTGACGTGCCGCAACGGTGACCT
CTTACAATCAGGTGGGCAACTTTATTTTTATTTTTTTATT
>contig784
TGTTGAGCGTGCTGGTGCATCAAATATTGGCGCATGTTCTCGTCGAGCACTGGTGGCATCAAAGGCGGCATCATGGTGCC
CGACGTAACCACTGGTAGGCCGCCGTATTCAGGTAGCACAGTGCACATGTGTGCATGTTGCGGATGTTGCTGTGGATGAG
GACACATGTCCG
>contig785
AACGCCGGTCAGATCTTTGCCGGAGTTGCCCAGTCTGATCCAGTCCATCAAACTGTGCCCGGGTTGAAGGGCACATTTGT
TACGAGGGTTGCCGGTCGCCGAGCTACTATTGATTAGGCTCTTCGGTCCATCTTCTTGAGTTTTTGAATTACCGAGGGAA
TTCGATTGGGAATATA
>contig786
TTTGAACTTAAGAATCATTAAAAAGAAATGAAAAAAGTGAATTAAATAACAATTTGAAACCTTATAATACTCTAACATCT
TCATTTAAGAATATCTTTCGTTTTGTGCAGTGCAGGAATCTGATTATATAATTTTTATCCATTGACAATCCATTTTGAAA
GTGCGATCAGGAATATAACATACCCAATATAAAATTTAACATCAAAGGTTTTTATTTATTTGTGCTGCCAAACTTGCACT
GTGTACATTTAATACCTATGCTAATAGTTGA
>contig787
AGCTGAGGCTGTTAATCCATCGAGTCCAAATCAAAAGTTTTGAAGGAAGATTCGATTCGCGGCACAAATAGGTTGATTTT
TTTATTGCTATAGATGGGTGGACGAGCTCACAGCCCACCTGGTGTTAAGTGGCTACTGACAGTACTGAGAGCCCATAGAC
ATCTAC
>contig788
CGTGAATATAATATTCCATTGAAAAGAAACATTACATGCTTTCAACTTCTGCCTTCATCAGATCGATGAGATAACCAAAC
TTGATACCTTCAAATAGTAAAATCTTTCGACAAGGAGTAAGTGCTCCTCCTTCATAATCCCATT
>contig789
TTTTTTTTTTTTTAAATAAGTACAGAAATACAAAGTCCAAAATCCCGGGACGGAAACAGATGAGAAATAATTTAATACAT
CAATATGTTTTTTTTTGTTTTTTTTTTTTGTTTATTGCGATATTATTTTGTAATTGTGAGGTTTTGTGTTTGAGCGACGA
TAATAAATTGGTTTTAAAGGCGATTTTTTTTCCGTTTATTATTATAAAACAACGAACGTTTTATTTCTAGAAATACTAAC
ACACGAAATATCGTAGTCGACTACAAAACAAACAAAAAAAAAA
>contig790
AGTTTATTAAGATATAGCACCAGTCCAGCATAGTCCAGTTTGCTTATTCCTCACCCTGCAAGGTTGGCTGGAAGAGCTCG
CTTGCAGCGATAAGGCCGCCAATTTATGTCACTGTCTATTATTTGTTTTATATGCTTGCTCTGTACATGTGGTGTTAAAT
AAAGAGTTATATTATGATTTTCAACTCATCCCCCCTATAAAAGATGGCGCTCCTTATCTCTACCCTCCATAATTACTGAG
TCACCGTTCGGTTCGTCAGAGTCCGCGGTCACGCTGCGTTGGTCCATGGGCAC
>contig791
AAAAAATATCTTGACGAAAAACATCTTCACGAAAAATAAATCTTCAGCTATTTAAATTAAGTAAATATAATTGGTCAATC
ACTCGCACATCACTCGTAATGAGGACTCCATTGAGCGGTTGGTCGTGCAAGGGAAAGTCGAGGGCGAAAGATCTCGCGGA
CGATCTC
>contig792
AGTCCGGCGCCACAGTAGCAGTAGCAATATCAGTGAGTGGACGCGGAATGAAGACGAAAACAATATTATTATATCTGTAG
AGAATGTTTCTTTTTTTTTAAGGGATTTTATGACCTGGTAACTAAAACCTTTAAGTCATGTCTTATTTTAATTTTTATTC
TTCACTGATAGGTAGCTGAATATATAAGGAGTAACTTAAGCAACTTTTTTAGACTTGCTTCGCCCCGCGGCGGTTGTTGT
AGTACCGCGGGTGACACCGTAGGACTTAGCTATATGATAAAAAATGGAAATATTTATATTTTTATGAAAAATTATAATAT
GGAGTGAAATGAAATGAAAATGATTAATATGAGATATTAATCAACTAGAGATAATGTTTCTGAAGTCGCTGTAGGGTTGC
CAACGTGCGACCGCTTTCGCCGCGTGCACTGGCAACACTAACGTGTGGGGGGCGCGGTGGTGACGCGATTTTGCGACTGA
CCGTAAGTGGTCACTTATATATCCTAACACTGGAATGTCTTCACTTCTTGTTTAGTAGAATACTCATTAATGACAAACAT
TTTTGCTTTTGTTGTGTAGACAAAATGATATCTAAATTAACTAAATCAAGTAAGTATTTCATTACTAAGTACAGTAGATG
ACTCAGTTGATTATAAGCGATGACTTGTG
>contig793
CACGTGCGAGGTCAGCAACGGCGTGGGCTCCGCGCAGTCCAACTCCATCCAGCTCAACATCGAAGCTGCACCATTCTTCA
CGGTGGAACCAGAGATCCAGAACCTAGCCGAGGGCGAGACGGCGGTCATCCGCTGCGAGGCGGACGGCACCCCGGCGCCC
AAGATATCCTGGATCCACAACGGGAAGCCGATCGAGCAGGCCGAGCTGAACCCGCGCCGCCAAGTCAGCGCCAACTCCAT
CGTCATCACCGACCTCGTGAAGAAGGACACGGGCAACTACGGCTGCAACGCCACCAGCGCCATCGGCTACGTCTACAAGG
ACGTCTACATCAACGTGCAGTCCATTCCCCCTGAAATCAAGGAGGGTCCCATGAACCTGACCAACGTGGACGGCTCCG
>contig794
GAAAATAATTGTAGATTAATGTTATAGTTTACACATGTCAAGTATATATTTAACTCTGAAAATTAGTCGCTTTATTGACC
TATGTGAAATTTGAGCTCGAAACTATTTTTTTTTTTTTTAACATTAAGCTATTTTAGTATGGGTCGATTGGTTTCATAAG
CCTCCCCG
>contig795
TGCTCTTCCGATCTCGCGATTCTGTGATTTATGTGTCGTGTGCAGGTCAGCTCCCTACAGTCAGCGCCGGCGACGTTAAG
TTACATGTTCTCGAACTGATCGACGCGACGTTTGGTGTTGCCCTTGCGGATCTCGCGGAGCGTCTTGTACTTGTCTCGTC
CCTGGCGGACGTTCTCGCGGTGGATCTTGTCCATGGCCGTCTCTTTAGTTTCGTCGCGGGACTGCGCGAGGTCTTGTTTC
AGCGCCTTGAGCTGGTTGTGTAGCCGTTCGTTTTTCTCGGCCAAGGTGGTCCTGGCCTCCACGGGGTCGACGAGGTCGTC
GGGCGCCTGGTGCAGGTCTCCGCCGCCGGACTCCTCGCCGTGGTCGGAGCCGTCGTCCACCCCGCCGTCCTCGGCCACGT
GGTGGTGCTGCGGGGTGGTGGCGGCCGCCAGGAGCGCCGCGGCCTCGTCCTGCTTGCGCCGGGCCTCCTCCACCTCGTCC
TGCAGACGCCGCGTCTCCGAGTCCTTGAGCTCGACTTCGGTTTGAATGCGTTGTACTTCCTCTTGTTTAGTGCGGATTTC
CTCTTCTAACTTGGCACGTTCTGCTGCTTCCATATTCTTGGTCTCCTCGAGTCTCTGCATCATGTCGTGCAGCTCTCCCT
GTCTCCGCTCCAGCTCCTCCTTGGCGGCCTGCAGCTGCTTGAGCTGTTCCTCCAAGCGCCGGATCATGTCCTGGGCCTCG
AGCAAGTTGGCCTGTGACCGCTCCATCTCCTCCTGCATCTGCCGCAGCCGGTCTTCGTACTCTTGTTGCTTCTTCTCGGC
ACGCTCACGCGCGGCTATCTCCAACTGGAGCTTCTTTCTCTGCGCCTGCTTGGCGAGCTTCTCCTCTCGCGCCTGCGCCT
TCATCTGCTGCACGTCGATGGTGTCGGGCTTGCGGCGGCGCATGTACAGCTCGTGGTTGCCCATGCACAGCGCGAGGATG
CGCTTGTTGACGCGGACGCGCGGCGCGAAGAACACGAAGTCGGGCGCCTTCTTGTCGATCGGCTTGATGATGAACTTGCG
GTCGTTGAACGAGATGTTCCGGATTTCAGACCAGGGGAACCCGATTTTCGGGGTCAATTTGTCATCTTTCTCATAGATAT
TGAGCCCGAGGGCATCAACACCGAGCCATAGCTCTGTGTTTTTCTTGTTGCGGATCTCGAAGTAGTTGACGCCGTACATC
TCCAGGTCCTGAGCGATCTTCAGGTATTCCATCATGGCGTCTTCGCGGAGCATCTCGCGGTGTTCCTGCCACCAGTTCGT
GATGCTCTGCTCCCATTCCTCGCGGGACATCTTGTGTTGGTCGGTCACTCTTTGAGGAAGTAAGCGGTCATTGGCCAGGA
ATCCCGGCCCGTGCAGAGCGGGATTGTGTTCTCCGTGTCTGGCTTGGACCGCGTACGAAGCCAGCAACACCGAGGTCTCC
GGAGGGCAGTATATTTCATCGGATAAAATCGCGTTTTTCACCTGCAGATAGAAGAGTTTCAATGTG
>contig796
GCAAATTTTAAGTCACCAGAGGAGTGTTCCCAGTGTTGCGAAAAAACTGCACACTATAATATAAACTACCACAGATTATA
ACAAAAACGAAGTAAAAAAAAAAAAACAGAATCGAATCAACACAGTTTCATCAAGACGTTACTCGCGTATTGTTACTTAA
TTACTCAATTAGCTTCTTTGCTTTGAAGAACCTGCGAAGGTACAGGACTTGCCAGGTGGCCAGACCCAAGAGGCACGCCA
TCGAGAATATACTGAAGAATAAAACTCTATTATTCGTTGATTCATTGGTATCTCTCATTTCTTCTTCTCTTTTCCTCATT
AGTGTGAAATCTTGAACGATAGCTTCTGATAGGTCTTCTAGTCTCTTCAGTTCCACTTCCATTGGCTTCAATTTTGCAGC
CTCCCCGATCCCTTCATAAGTCTTTGCTTCTATGCCGATTTTAATATCTAAGCTTACTTGATGTGGAATACCTCTTCTTT
CTGATGGTACTTTAGATATAAAGCAAACTTCAAACATATCATAATTCTCTGTGACGAATGAGAACTTTCCCTTTGTTACT
GTATCTTTCTGTGATAAGATGTGCCCCTTCG
>contig797
TGAAGGTGAATAATTGTGAGAAGTAGGAGTAAAAGTAGGCGATGTCGGGGAATATTTTGATGATCCTGGCGAATACCGGG
GAGATGAAGGTGAATAATTGTGAGATGATGGAGAATAATTAGGCGAGGAAGGCGAAGACGGCGAATACCTAGTGCTACTA
GGATGTTGTGATGTAGAAGAATAGCCTGGACTAGTCGGAGAATACTGTGGACTGGTTGGAGAATATTGCTGACTTGTTGG
TGAATATGTAGGACTACCTCCAGCCACAGAGGGCGAAGTAGGAGAATAATTCGGTGACGAGGGTGAATAATTTGGAGAAG
ACTGCGAATAGCTCGGTGATGATGGAGAATATGAGCGAGAAGTAGGTGAATATGTAGGACTACCT
>contig798
TTAAAAAATTACACAACATTATCTTACGCTTGTATCAAAATGAGTTAATACAATAATTAAATAAGTTAGTTGTAAGTTCT
TAGGTATAGTAGCGACCTGACACCAATAAACACAATCTTTAAAGTGAATACATTCTTGATTATATTAAATCTAACTGCTA
GAGAATGCTTTAGGCATTA
>contig799
GACTTTCGGTGCTTTTAGGGACTGCCAGCAGTGGTTACAGTTCTCGTCGGATGCAATGAAGATTTCAACTTGCATAGACT
GACTAACCCGTCGCTTGCGACGAAGGGCTCGGCGAGTAAATTAACAGTAGATTCAGCGAAGTACTTACTGGTCTTGCTAG
AACCAATGTTAGTAAGGTCTCTCAGGCGAAGCGCCGTGAGCTCGTCGTGTTACAGCTTGGAGAAGCTGGAATCGACCCCT
CAAGGCTACCAGAGATACGGTAGAAAAAAAATCAAAAATAATGGCGCCCAGCTTGCGGTGCATGGCGTTAAGTTTTTTTT
TTTTTTTTGAGTTTATGGCCTGGTATCTAGACCATTGCGTTAAGTGGTTACCGGTGATGTTGCCAACTATCTCACATTCT
AAACTG
>contig800
AAGAAGAGTAACGATCGCAGACCATTCGAACAGCAGATGTACTCGATAATCTGTAGTCTGCGTATTGCATTCTTTTTTTT
TTATTGCTCTAGATGAATAAACGAGTTCGCAACTCAACCGATGTTAAGTGGTTAACGGAACCCGTAGACATACAGTGAAA
GTGTTCTTTTCCTACCCACATACCAGTGTAGTAGTAGTAGTATTATTAGTAAAAGTAGCCTAAA
>contig801
GTCACCAGAGCCCAGGAGCTGTTGGAGCAGTTCCGAAATAATCCAACTCAAAGACTGAACCCGGATTTACAAAACACAGT
GTACTGTTCCGGTCTACGTGGCGGTCATAGAGATAATTTCAATTTCCTTCGGGAGCAATACTTGGCTACCTCTGATTCAA
GCGAGCAAAACATCCTCCTCAATGCTCTGGGATGTACTTCGAACCCTGAACTGCGTACCTTCTACATGAACCAAGTTATC
GATGCCAACTCACCAGTGAGGGAACAAGACCGGCACACAATTCTCGTCTCTGTCATCAACTCTAGTCCAGAGAACATGGA
CGCTGCCTTAGAATTCGTCATTGAAAACTTCCACAGGATCCAACCGAGGGTGCAAGGCCTC
>contig802
CTCTCCGTAACTTCTCGGGCGACCAATTATCGGCCGTAGCCTTTCAGGTTCGCCTTCTTCAATGCAGACTCATACTGACT
GGACATCATCAGAGTTTGCACTTGATCTTTCGCTTTAGGCAGAGTCGTCTTGATGATTTCATGACGAACCAGTG
>contig803
GTTAGCACTCGGCTTACAAGTATTCGTACAAACTTTTATTGCCGACCATTTAAAAGCCTCACAGACCTAGTAACTTGACC
TTGAAAGTGTACTGGGATCGGATGATAAAAAAAACATTTTTAAAACTAAAAGAAACACGCTTTTATTAGCAAGCCAAACT
AAAAGTTTAAATGATCCTATCTTCTTTTTAAATTCTAATGATCCGGTCGCCTTTTTAGCTCAAAGTTTTAAAATTA
>contig804
CACCCCTATTGGTAATAATCGAGCTGAGGTACACGAAAATCTTGACGATGTCATATTGGCCTAGAATATTTTTCTCGTCA
AGGATGCCGGATTTATCCACGATCATGATCTTTGTTTCGGACTGGTTTAGCAGCAGCTTCATCCAGCGCATCGTACACCA
GCACCACCGCGCCACCCCTGTTGTTACCTCGTTCAGTCAGAGCTCAAGACTCGTGCCGATTACTATACTTCGGAAGTAAA
TGGGTCATATTGTTCCGT
>contig805
GGGTAATCGTTCCATTCCTTTATGTAATATACACGGTATTTTAAAATAGTTCCCAACAATGAATACAGTGTCAGTGCAGC
AATAGTGTTTTTTTTATTTTTTTATTAGCGAATATAAAAAAAAAGTGATAAAAATAATCAATGCAATAAGCACTACAGTG
CCATTCAAAAATGAAATATCAATTAAAAACAG
>contig806
AATATTTTCCAAGTGGATGCCACGACACATTCCAAACTATACCCTTGTGTCCGGCCAGATTTTGAATCAGTTCCAGTTTA
AACATTTTAAGCGTTTATTCTATTTATTTTGTATAATAATGACGTCAATTCGTGTTTGCCACTCGAGAAGAGTGAAGTTC
TTGAAAACAAATTGTTT
>contig807
GAACTTTTGAAATTTTATTTCATTTTCCGACATTCTTACATATTACTTTTTAAATAACTCACCATTATTTTACTTTTAAA
CTCGAAGAAACAAATTAATAAATTAAGCTTGACATCTCGCGTTCCCTCCAAAACTCTTAAAACTGAATTCGGTTAGGCTT
GTACTTCTTTATTTTTATATTGGCAAAGGGAACGGTTTTTATCTATCCTGAACCTTATTATTTTAGTTTTTCCAATATTA
ATTCTACGTCGGTTTGTACTTTTTAATATTAAGTCACTGCGCCGTCTTAAAAACTTAATCATATAATCACAGGTATTAAA
CATTGGAAGGCCAGTTATAAAGTCGGTTCACTGAGAGAGTTTACTGCGTGACAGCGAATTCTTTTAAATTGGTAACTCTG
TTTAAAAAAAATGAAAAAAAAATAAATGCATTAAATTAGAAAATCAGTGTTTCAGTCCCGC
>contig808
GGCGCCGCGTTCGGGTCCAATATCAAACTGTCTTGGTCCGGCAGTCGATAAAACTTGACTCACTGTTCTTTACTCATTAG
ATTACCTGTAAGGATCCTGCCTCTCCTTGACGTACTGTCCTCTGTTTTGGCGACGTAGGTCATCGTATGAAACGGACGGA
CGTGCTGGAATGGGTTCCTCCAGGTTGGGTCCTGGACCTTCATTATCAGGTCGGTAAGTATCCTCGCTGAAGACAGGTCG
GTTGGTGTCCAAGTCGAGTGAGCTACCTGGACCAGCATCAGAATATATATCATTGGTAGTGGCTCCGTACATTGAAGGTG
TCTGTACTGGCATTGAAGTCCCTCCAATCTTTCCATTCTTCCGATCTCTTAGTATCTGCCCTATATAGCTGCCGGGCAAT
GCCATCAGCTTCTCAGCACATGCCTGCTGGTATGACAACTTCCCCAAGAAGTAGCCAACCACTACTGCCAATGTCACCTT
TGGGAATGGACCAAATCTTGGGTTTGGTTTCAGATGTCCATATTTGACGGCAGCGTATGTTAGAGAAGCGAACAGCGCAC
TGAACGGGAGACAGCGTTGATAGAAGCTCTCCTTGTCACATTCTTCAAGGGCTTTAATTTCGTCTTGTGTGAATTCGTAG
TAGCGCAATGGGTGTGTGACGTTTCGGATGGGAGGACATGCGTCGCTGGTGCGAGACTCCGCGTAACAATCACAATC
>contig809
TTATACGTTGTACGTTTTGTGCTTATGTGTTTTGTGTACCAAAGTGCTTTCAGAGGATTGAGAGATTAACTTCGTCGCTG
CGCAGGAGACAGGAAGCACGGATAAGAGCAATGGTATGAAGGAACCGGGATCACCTGAGGAATTGTTGGGAGAAGGGGTG
GAGTTGACGTTGG
>contig810
ATCTCTGAGAGCCAGTACAGCACGGGCGAGGAGAGCAGCTACTCCACGGAGAGCTGGTCGTCGTGGTGGTCCAGCCTCGA
CCCGCTGGAGCTGGGCCCGCTGTCCGGAGCTGACGCAGCTGCGGCTCCTCGACAAGTGCCCCGTGTCCCTCTACCGGGAG
CATCACCGCGAGATCCTGAAGACGCAGGGCGTT
>contig811
CTGATGTCCAATGCTCCCAGATTAGAAGGGTTGAATTAGCCAACGCGTAGAGATAACTTAACTTAGATCATAATAAATAA
ATAGAAATGAAATAGATGTTTATTCCCCTGTCATCATCTCCATGAACTCGTCGAAGTCAACAGTGCCGCTTCCGTCAGTG
TCGATCTCTTGGATGAGGCCATCGAGTTCATCGTCAGTCAGCTGCTCGTCCAATTCCCGGAGGATCTCGCGCAGGCTCGA
CGTGGGAATGTAACCGTTGCCTTCCTTGTCGTACAATCTGAACGCTTCCCTGAGTTCTTTCTGCATGGCCTCAGCGTCCT
CTTCAACGATGAACTTAGCGGCCAGAGTTACGAACTCGGGGAATTCCAGACGACCAGATTTGTCGGCGTCGACCTCCTCA
ATAAGTTCCTCGAGGATTTTCTTGTTGAATGGCTGCCCCATCATTCTCAGGATATCAGCCACGAAGTCACAGGGGATACT
ACCCGAGCGGTTGTGGTCGAAGCCGTCGAAGGCTTTGCGGAGGACGGCGATCTGTTCTGGGGGCA
>contig812
CTCGAGTGCACTGCGTGTTCCTCGCAATCGCTCTAAAGTGGATTCCACGGCAGCGGTGCTGGTTGCATCCGAATCGCCAG
AAGATCTTAAGTCTTGCATTAATGCTTCGCCCTGCGCGATAGTTGCAGCGCATGCGTCCATGCTAGCTGCTCGATGC
>contig813
GTATGTCATCATAACCGAGTGCCTGTTTTAATAAAAACATCTGCACAGGTTTATTATTGGCTGTCTGATCGAGAACGTTA
GTCTTGTATGATCATTAAAAAAAAAACAGATCTTGCGTATTATTGTTGCGTGATGTTCGAAATAAATCAAACTATACTAT
TTTGTTCCGAGTGCATCAACGGTTGCGATGACGGCGACTCCCGGCTCTGGCGTCTCTGAAGTGGGGGTGTTGGCTTCTTC
GACAATTTTCTGGTGCTTTTGTCGGTTGACAATACTCCCGCACAAGCCTTGATCTCAATTTGTATAAAGATCGCGATCAT
AGGGAAGGGCGTCATGATAGCTGCCGAGACTGGGACGACAGTAGTGAGATCCGCTTCGGGTTGCCCGAGCGCGTATCTGA
GCAGGAA
>contig814
CCGACGATAGTGACGTCATGCTGCCACCGAGGGCTGATTGCGAAGCAGCGTGCAGCGAGCTCTTGTTCCTCTGCAGGGTG
ACCCCGACGCTCGTCTGATGCGGCTCGGTCGCCTGCTGCTGAAGGTTGTTGATCCGTTCCGATATCGAACCGGTCGTGAG
CACCGAATCTGATGAACTCAAAGGCATTGCTGATTTCTGTACTGGTGGTTGTGGAGGTGGTCCCCTAGTCTTTATATCGC
TAGTCTGTCTTCTTATTGCAGGGTGAACAGGG
>contig815
TTTTTGGAAACTTCCAGAACGATACCAAGTTCCTCATTGAACAGCGCTTCGATGGGCGAGACATTGGCGGCAACGTTGAC
GTGTAGATTCAAACCGCGAACACCGCGCATGCCCATCTCAAGTACCGTTGTTATGAAGCCTCCTTCGCTGATATCATGAC
CGGATATCAATTTTTTTCTTTTAGTAATTTCTGTGTAATCTTGAATAGACTTTTCAATATGATGGGATCGTCTAAGTCGG
GAGGATTATCGCCTAGCTGC
>contig816
TAAGCACACAGATTGCAGTTATCAAACAAATCGCGTGAGGAAGTGAGCCGCGTGGCCCTTTAGTCGAATCGAACGACGTG
ATTTTAAAATTCAATAGAAACTTGTATTTATTAACAAGTCTTTTAAAATACATATGTTAAAAACTAGACGTCAGGTA
>contig817
GCGGTTTAGAACCATCACCTCATCATACTACAGAGGAGCACATGGAATCATCATTGTATATGATTGCACAGACCAGGATT
CATTCAGCAACGTGAAACAGTGGTTAGAGGAGATTGATCGTTACGCTTGTGACAATGTGAACAAACTGCTCGTCGGTAAC
AAGTGTGACTTGACCACTAAAAAGGTTGTCGACTTTAGTACAGCTAAGCAATATGCGGAACA
>contig818
GTTTAGAGGATGTTAGCGCAAGACTGATGCCTTTCAAGTCTATTGGAAGATCTTGACTCACTTCTCGTCTAGATTAGTTA
GTCCTGTAAATGAGCACGTGTACGTACGAGTATGATGTATTTGAGCATCTTATAAACCGTATGACCGTCTTGTACTTGTG
GCGATTGAAGCTATAGTATTAAAAAAGTATTTAGTTAAT
>contig819
AGATTATGCACAACCCACATATGACGTCATGCATTGTTTAAAAAAAAAATTGTTTCACGCCAATAGTGACCGAAGTAGAA
TGTTTGTTAATTGTAAGATCAATTGTAATTACTTTTTAGATATTTTTTTAGTTTTTCTATCTCTTATGCGTATGTAAAGC
>contig820
CACCGGCAACGGTCAGTCTGCATATCCGAAGCTATTTCATCGATCGCCCTGGTAGCGTAGTAGAGCGAAGTATATAATGA
TCTACGTCGCAGCTGTCTTTGAGTTAGCGGAGAAGGCATTTCCGAGTTATATGTTCCATTTTTTTTTTTCACTAAAAATT
>contig821
TTTGCTGTTCACGAGATTGGCTATGTGGTCGGCGAGGGTCTGCGAGAGGTAGCCGGAGGGCAGCAGGCTGTCCGCGATGT
CGGCGCGGCCCTCCTCCAGCACGGCC
>contig822
GCGCGGGCGGCGCGTCCTCCGGTGGCTGCTGTTAGGTGTTGCGCTGCACACACTGACCGGACACTGCTCTACCAAACGTA
CACTCCGCAGACGGGGCGCAGCTGTGTGCAACGACAGATTAGTACGAATATTCAAAATGCCGGACTACAAAACATTATAA
ATGCTAAAAAATAGCTTGCGTTTGAACCTAAATATACAAAATTAAACAATTTAAGATTTAATACTTAGAATCAAAAAATG
ATTAAATTCAATAGT
>contig823
TTTTTTTTTTTTCAATAAATATAACCGTTTAGTTTCCAAGTAATATTTTTTTACTGAAGTCGAATTTGTGTTGTGCGAAC
AAAAAAACAGAAAACAATGCTGGCTAAATATACAAAGACAATATTTTCGGTCTCCGTTGCATTTCTCGTCGTGTCCATCG
TTTTGGCTACATGGGGCTTCCCGAAAATCATCAGAAAACAGATCCAGAAGAACGTTCAGATATCAAACACTTCGAAGATG
TACGATAAATGGGTGAAGCTCCCGATGCCTTTGGACTTCAAAATCTACGTTTTCAATGTGACCAACCGCGACGCTATTAA
TC
>contig824
GCAAAGAAGACGAGCCGCTTTTAAGACCTGTCCGATGTCCCAAACTGGGCCGGTAGTTTTAACGGAAACCGGTGGTGGTG
CATGAGGATTCTTCGCAGGCACCACGAAGCTCCACGGTGCCCATTCCTCCGGTGGTTCTTCTACCGGTTTTTGTTGTTGT
TCAGAGTCA
>contig825
AGGGTCGGGCCACACCACCGCAGCGCCACGCGAGCGGCCCTTAACAGTATTGATAATATTGCCGTGAGCATTGAAATACC
AACCAAATCTTAATATATATAAATTACGTGTCACGTTGTTTGTCCGCGATGAACTCCTAAACTACTGTACCGATTTTAAC
TTTTTTTTT
>contig826
TTTTACCCGGACCCTGAAACGCATTTCTTCGCATAACCCAGACACGCATTCGTGCAACAGTCCTTATGGTTGGTACAGAA
ATGTCCAATCTGAAAACATTCTTCTTTATTTTCATAATCCACGGGTTTGTCCAAATCATTTGCAGTAGTATCCTTTACGT
TTGAAGTTTCTGCATT
>contig827
GGACGATAGTTTTACGTGATGACGTCAGCAGCAAAACTATTCGAACTTCTAGCTCTGATGTCATGCGTGAAGAGAGATAA
ATGTCTCACAAGCCAACGCTTGGGCCGATCTTGCCTCTCTATCCTTTGTTCCGTGCTCTCGCTTGCACGCTCAGGTTCAG
GCGGAACGTGACACTTTTTCGTGCGTTCATTGATTTATATGATCGTTATCACGTCAAAAACAATTAGATGCATTATTAAT
ATAATCTGTAAAAAATTAGTGTTCATTAAGAATGGCATGAAATTATGGTTGATATGGAAATGTAATTGTATGTGTAGCTA
AACATTTTCGAAGTCATTTTTTTAATATCAACTTGTC
>contig828
CTAGCCAAGATCATGAAGGTCATCATCAATAGAAGGGTCACAGGTCCTGGTGACTTTTTAGGACACCACAAGACTCCGGC
CATAGCGTGTTCATACAAAGCGGCGG
>contig829
GTGCAATTAAGGTGCCAATTTAAATATCAAGTGTATTTGCCTATCATTTCAGCTAAGTTTACGGTGAATATACATAAAAG
GATTGTGTTACAAAAGTTTAGAAATTCGTAGAAAAAAAAGAGAGGTTAGACTACCAATCTGTTTGTTTGTTACCAAACAA
ATTGTGCGATGATACCTAGTCTACGTCGGCATCCATGTTGCAAATCAAATGTTATTGTTTATTTACATAGATTATACACT
AATACACGTATAATCTATGATTTGTATACCGGCGATTTGTAACATTTGGAGATTTGAATCGTATATCTTCATTACCTGAT
TTAACGGATCGCTAATACGTCTACCGTATAATATAGAGAAATATTTCTTTAGCGATACATGCAGTTTTTATCTAATTTAA
ACTGGCAGAGGTTTACCTCCCAAGCGGAAAGCATGATTGATTCTCAGTATTTCTCAGCAGAAATCGGCAGAACAGTGATG
TCATTGATACTTAATAGCGCGGGCTCACAATATGCTCCATCACCAATAAAAACACAAATACCTAAATAATACAATACATG
TGTTATAATAATTGATATATTTTTTTTTAAAAAAGTGTCTAATAATTGCTATAATTTTATTTTTAGACTGTTTTATAATA
TTTCATTTATAATTTTATGTCCATTGATGCCGA
>contig830
CGGCTACCAGGAAACTCATTGGATAGCATCACAAGGCACAACATTGCTATGCAGTACATGTGACAGTCCAATGCTGCATA
GATTACTTGCTCCAATATAACGTGTTTCTCGTTTCCAAGTTTGTTTACATCTTCTCTGAGAACCACATCCCAAAGTTCTA
GCACTTCTTTGCCTCTCCTCTCATTGTTTTCCCTCCATTGACGGAGAAGATCCTTTGCTTCATTG
>contig831
AAATTATAATTTTGTACTCAATGGATAAAGCTATTGTGAATGTGAGATTTAAAGCAGCAGTGACTATTATTCTATTAGTA
TTCTTGGTCAACCGAGGCTCTCAAGCAGCTTGGCGCGAAGAATTCTTCACTCCGAGCTGGTTCTCTAAGAGTGCAACGAC
CGCAGCAGTGAGTCTCGATCGTCACCGTCGCGATGTTGCATCTTCGGCGAAGCCCGCGATTCCGGTCACGACCCCTGCAG
TTCTTGTTACAAAGATGGACAAGATCATCAAGAATGACACCGGAATTGCCAATGTTACTGATGCTCCTCGGGCGGACGGC
AACGTATCCGTGACTCAGATTCCACTTCTGGGCGTGAACGGCTCCGGCATCCTCAAGGTCACTCCGACCGAGAACACGCA
CAAAGTCAGCGAACCTATCGACCCTGACCCTGATTACGATATGCGAGACATTTCCAACTTTACCCCGGATAAAATAAAAG
CGGAACACAACATAACCGATTTAACAATTGACAATCACGAGTTCTACAACAGTTCCTTCATCGGCAACGCTATGTTTTTC
AACGAGTACTGGGCAAATATCACCACGAAGGGAGCTAATGCTCATCGCTTGCTCAGCAATTCCCACAGAAGGGCAACCAT
GATTCAACTGTCGTTCACATTCCCGTTTTACGGGTATCCAATCAAAGATATAACCGTGGCCACGGGAGGGTTCATTC
>contig832
TTAAGGCATCCTATATCTCTGCACGTACGCCCGTATTTTGAGTATCCATCGGCGTAGTATATTATGGCGAAAAGAAGAAC
AGCAGTCTTCCAATCCATATTTATCTTGTGACAAGATCCCTTTAAGACGAAACGTGAACTTCCAAATCCAATATTTCAAC
AATCTACTTTTGTTTCTAATCTAATCACTGAACTGGCGT
>contig833
GACGTTGTGCTTGACGTGTCTACACAGGAAGTAGTCCCTGGACCTCAGGAAGCGCAGCGTCGGTGCTGAGGTGTTCGGCC
TCGCGCACAGCCGGTACACCAGGCGGTAGCAGCTCTCGACTAAGTCGGTCGCTTCTCTGTTGGGAGAGTGTCCGGCGATG
TGCT
>contig834
AGACCGTGTGGTATTGTAGTCGGATTCTCTGAGGACCATCGCTTGATATAATCTTAGGACATACAAATAACTGAAAAAAA
ACTTAGTGCACGTGAAAGAAGTGAAACTTCTTTTGCGGTGTGAAGTATTGTGGTTTTCTTCACTTTTCATCCTTAAATCA
AATGTTGTGTATAAGAAAAACGACCT
>contig835
CAAGTGCAAGGTTCTACAGTATCGCTACGACGACAAGCGCAACGGGCGGTCGAGCAGCGGCGCAGTGCGCGGCGTGTGCG
CATGCGCCAGGGGCCGCGCGTGATCGCCGCTGGACAAGCAGGAGAACACGCTCATCCCGTGGTGTCTGCCGCACACCGGC
AACAGGCACAACCACTGGGCCGGGCTCTACGGTCGGCTATCGTGGGGCGGGTACTTCAGCACGACAGTGACGGATCCCGA
GCCGATG
>contig836
TCTTCCGATCTGTTGCAAATGCCTCACCGTCTCCTCCTCACAATTTTCCTGATGCAGAATACTATGTGATAAGTAATCCA
GTTGATGTCTTTGGACCATCTGCGGCTGCAAAAAAGCCAATCCGCAGGGATCCACTGCAAGCCAAAGCTGTTAGTACTAA
AAAGCGTGACGATAAACGGAGAGCTACACACAATGAGGTTGAGA
>contig837
CTTTCCTCGGCCTCGGAAACATGGGAGGATTCATGGCTGCGAACTTGGTTAAAAAGGGTTTCACAGTTCGCGGCTACGAT
CCTTCCAAAGATGCACTGAACGCAGCGGCCAAGAACGGAGTGACGCCAGCCAACTCCATTGCTG
>contig838
ATTTTAATTAAAATTAGAATTAATTTATGATTACCCCCATTCGCCATTTTGTTACAGTATTGTATTGTATGTAAAAGTTA
ATTACATTCATCGCTATTAGTAATAATAACTCGTAACCGCATGCTGAATTATATTTATTAACGTAGTTCATTTAGTGTTA
TTTTTTAGTCAGTTATTTCAAAA
>contig839
GTAGTTATAATGTTAGGTGTTTATTGTTCAAACTTTTTTACATTATTGAAAAGGTGTGTTACACAACTCGAGGATTGGGG
GGTAAGGGAACAATATGGACGACCAATCGCATTACTGCAAATTTGCATATCATCGTCCTCTACTCGTCCTACGATCTCGA
ACAACCATACATCGGAATTTGTTAAAATGGTTAATGTAGCCGTTTTGATTGATTTTAATTTCATATGAATTATAAAGTCA
AACATTCTTGTAACAAACATAGCTTTTATGTAGTTCTTGTCTTCTCAGTACCTCGG
>contig840
GGAATTTCCGTGCAGATTGAACCTATTGTAATTAATTGTTAGAATTTTATTTAAATAGTAATTCACTGTTAAAGTCTCCG
CAAACGTTGGACGCCCTGTTTTCAAATAGAAAGGAGTACAACAGGGTGCTTAGTGCGAGTTTTTTAATTAACCCAATTTT
GTATGAGTTGGAACAGCACCCTAACGGCAAACGTAGGCA
>contig841
TGTTCTTCATAGTTGTATTACAGACATTCGCGTACAGTATACTATGGGACGTACAGTTCCTTCTCCGCAATTTGGCATTG
ATCGGAGCGCTACTGCTGGTGTTGGCTGCTGGTGTTGGCGGAGGCCCGAGCTGAAGGGCGCAGTCTGTTCGCGGGCGTGC
CGTCGCTCGGAGAGAACAAACCGAAGACGTACTTGCAACTCGCCGGTCGCATCCTGCTGGCCTTCATGTTCATCACGCTC
TTAAGATTTGAAATCTCATTCCTGCAGATCATACAAGATCTTCTCGGGAGCATCTTGATGATATTGGTGACGGTGGGCTA
CCGGACGAAGCTGTCTGCTCTGATGCTTGTCCTCGTACTGACAGTTCTCAATCTGTACCATAACGCGTGGTG
>contig842
ATCTACCCTCCATGTAAACTGTAACTGTTTTCGACAAGCTTTTTTGAAATGGTATTAGCTGTTAGGCGTTTAACGATATC
GATCGGTGAAAGGCTATTAGGTTTAAACGAGATTTCTGCAACTTTTTTTGCAACTTTTTCTGCAACTTTTTTTTTATATT
TG
>contig843
TTTTTTTTTCTCTATTTTCCATACAGCTCATTGTCTCCTGCTTTGGCGTACTAACTATTAAAAAAAATTGCAACAATAGA
CAAAAATAGTAAATACAAAAAAAAAAACTTAACAATCTTATATCCTCGCCACTTCGTCACGTCACTATCAAATGGTGTCG
CATTTTTATAACAATTCGATATAGGCCAAAGAGATCATCCGACGTTATCATTGAACGATTTTCAAAATTAAATCGATTTT
TTTTTCAAATACTAATACAGCTTTTACGTTTACTATCCGAATATGATAAATTCAGTCGGATCCGCGAAACACATGATTAT
CATTTTTCTTTTCTTTTTATGAAAATGCGACCCAAATTCGAATTAGCCATCGATCGCTTCTGCAAAAAAAACACCAATTA
CATTCTTTCGTTTCACCGGCAACACTCGTGCATCTAAACTACACAATTTTTACTAGGGACGGCTAATAACTTACAAAAAG
>contig844
GAATAAGCTCTTCATTTCCGTTGCCATGGGAATTACTATCGCTACAGTCGAATCGAATTTGCCTTCTGAGGCTCGCGTGA
TTCGTGTGATGCCAAACACTCCGGCGTTAGTGAAAGAAGGCGCAGCTGCCTTTAGTCGCGGTACTAAAGCCACAGCGGAA
GACGCACAACTGACGTCACAGCTCTTCAAAGCGGTGGGTACCTGCGACGAGGTACCAGAGTACCAAATGGACGCTATAAC
CGCCCTTAGTGGAAGTGGACCCGCTTACGTTTACATGCTAATAGAATCTCTAGCTGATGGTGGAGTTCGTTGTGGCTTAC
CTCGCGACCTCGCACTTCGCCT
>contig845
ACTACGAAGTCTGCCGTGTCAGCTATTAATAAAAATAAAGCAAGGTTAGGCAATCCAGGCACTCAGTAACAGAAATTGAT
ATTAATACTTCAGTGCGCCACGTAGGGCACCGGTGACCTACATGGGAGTCAATGTGTTAAATGCGTGATTAACCCGTAAA
ATTAATTAATTACATTCTTTATTACACTTTCGTAAAGATCAAGATTCTCTGATAAGTTAAACAAACATAAACAGTCGTTT
TTCAATTTGATATTTTCAACTGCGCTTGTTTTTTTTAAATGTATTATTTATCTCAGAAATTCCCGTCTCAGTGTTCAGGA
AAAATAAGTACCTTACAGTCCCAGTAAATATCCTGCAAAAACCTTCCAATCACAATATTCAAAGCTTTTACTAAAAGCGT
CATCAGTAATACCTTCTTTAAAAAGCATTATCTAAACAATAGTTTGTTCGGCAGAAAATCACTGTCGACGAGTATATTTG
TTACTTAATCACATTAATTATAAATATTAACATCTATGGAAAGCATTGGGGAAAACATTTTTTTAAATATCTATG
>contig846
TCAACGCCTCTACATTTCGCTGCAGGTTACGGACGCAGGGAAATAGTGGAGATACTCATCGCTGCCGGAGCCGCTCTTCA
GGCGAGAGACGATGGCGGGCTGCAGCCGGTACATAACGGTGCTCGTTCGGTCACGCTGACGTCGTCAGGGCCCTGCTTAC
AGCTGGAGCTCCACCGGCCGCCAGAGACAACTGGGGGTACACGCCCCTCCACGAGGCGGCTGCGAAAGGGAAAGTCGACG
TTTGCATAGCTCTCCTCCAGCACGGCGCCG
>contig847
CAGACATTCTGTTGTAGAGGATTCACAGAAAGCATACCAAGATGCTTTTGAAATCAGCAAGGCGAAAATGCAGCCCACAC
ACCCCATAAGGCTGGGTCTGGCGTTAAATTTCTCAGTCTTTTATTATGAGATATTAAATTCGCCAGACAAGGCGTGTCAA
CTCGCCAAACAGGCTTTCGACGATGCCATCGCCGAACTGGACACATTGAACGAAGATTCGTACAAAGATTCTACGTTAAT
AATGCAGTTGCTGCGAGATAACTTGACGCTTTGGACGTCAGACACTCAAGGCGATGGCGACGAGCCTGCCGAGGGCGGCG
ACAACTAATATCTCGCCGCACTCACCCCAGCACACGCATTTGTTCTCATCGGTGTTTATAAGAAAACGAGTAACATTCGA
GAACGTCGTC
>contig848
CGAGAGACTGAACCGATCGAGTCCTTCATAATACACTGAGATAATTGTATTGAAAATTTCTCGGAAACTTGACCCACGCA
CCTTGCTCCAAGATATAAATAAAGAAACATGAATACAGCACGATTGTTGAGTTTTGTATCATCGTCCAACGTATGTAGAA
ACTTCTCAAGTTCTTCAATATGTAATGCAAATTATTCATGTAAG
>contig849
GAGGTCTTATTAAGCTAACATCGACTTGTTCACAATCAATTTAGATACACTATGATACAATTTAAGCTAAGACTTCACAA
ACGTTCACAACACACATAAAATACTAGTCGAGGTCTTATTAAGCTAACATTATAATTTGAAGCACTCTGACCAGAAGCGA
TCCAACGTGTGGTAGAAATGTCGACTCACTCCCATCAAGGAATGATTCTCGTCCGTATAGCTCATTTGCTCGAAGGCAAT
ATCGCTATGCTGCAATCGCTTGGCGAGTTGCATGCTGTGCTGGTAATGCACATTATCG
>contig850
CCTACAAGGGCAATAAAAAACGGGTTTTAATCTTATCGATAAGAAGATCCCAAGGGTAGGATAAGTTGCGTTGGCCACAC
CAAACCGAGTATTTTCATTCAGGCCACGGCGACCAGTGAGCCTTATCTTACTGAACCATGCGGGTCATGAAGTTCACTGG
TGAACCTTTTAAAACATCTAAATTAGACGGTAGTAAAGGTTGCCGAATTTTATTTTCCATGAAAATTATTGCAATTTATA
AATTTTAGAATGAAA
>contig851
GTTGTGTGTAAACTGAATGTTTGTGAAGCACAATTAATATGAAAATAATGTAAATTGGAATGTAAATATGTATGAAAGGA
AAAATAAGAAGTAATAAAATTGTTATTATCTTTTATGAAATATAATATAATAGTAAGAAAGCTGTTCTGCCGAATATCGA
AGACTAATCTTAAATATTATATGTTATATTTTTAATTAACTTAGTGAATATTGCCTTATGTACTTTGATTTTGAGTTAAC
TTTTACGCGGTCGACACAATGTGACTAGTTTCTACCAAGTTCTAGCCATTCTTCGTTTGCCGATAGGGGCACTGTGCCAA
CTCCGTACAAATTTGAGTTAACTTTTACGCGGTCGAGAAGTTAAAAAACTCGCACGAAGTCCGTACCGTACTTTACTATT
TGCTAATACGTAATTCTCTCCCTCGCTGTAAACGTGTTTATCAGGAGTTTCCCAGTCCCGTTTTAGTGAGCATTGTATGC
TGTCGTCACTAAATCTACCAGTGGTCGTTGCTAAAGGCGGTTCGTACTAATCTATTTGAGGTATTAAAGATCATAATTTT
CAGAAGATTTTTATCACTTATAACTCTATAAATTCCATATTGATCTTAAATGAACCGTAGTGTAATTGATTTGAAAGGAT
A
>contig852
TGTAGGTCCGGACCACTCGTCTGTCGAAGTCGTCGATCACTCGGCCTCCGTACATCACCTCCCCAAATAGATACTTCAAA
GTTGCCCACGGTATCGGTCCATTAGCGGCCGCACAACGTTCCAAATAACATTGTAGTATT
>contig853
TGGAGCCGCACATCTCGACGTTGCTGGAGTGGTCCACGCTGTCGGAGTGCGGAGAGGACGAGTGCCCGCGCCTCTCCCTC
CGCCCCGAGCCGGAGGCGCGCCTGGCCGTGCTCAGGGACAACCTGAGACACTCCTCCAAACACGACTACGTAGTGAAGTT
CGGCGTGTCTGCCGCGTACTGCCGCGAG
>contig854
GTTAAATGGTATTTTTATTTATTCAGATTTGAATCAAAATTGAATATTGTTGGCAAATTTATTAAATGGAAATAAAGTTG
AATTTTATTATATTTCTCCTAAGCTTTCCTTGTAGTAGTTTTGCTAGTTTGGTTATATTATAGTTGCATAGTGTGCGAGC
TTTAGTCGAAAGCTCCCGGCTGCGGTACAACTCTCGCAACGGCCAACTTCTTAACCCTGTCTGATATGACGTACTTCAGT
GCTTTTGGTGCCACCTTCTCCGGGTTCCTGTACCACGTTTCCTGTGAAAGTCTCTTGTAAATCTTGAACATTGGTCTCGA
CGATATCTGCATGAGCCTTGGTAGTAATGCTTCCAATGGTTTACTTTGGCCTCTTTTAGCTGGAGGTGGCCTAAAGTCAC
GTTTCGGTCCGGCTATCTGACTGATGTAATCCATGTGTTTCTTCCATTCGCTTTCGGTCCAACCTTTCTTCTTTTTGACG
TCCTTAGTGTCTTGTTTCTTAAGATCGATTACACAGTTGGCGAGCTTCGAGTAGCACGTCGCATTCGCTGCCTCAATCAT
TCGATCTATACGCTCCAAGCGTTCCTCGTTAAACCTCTGCTTGTAGGTCTTTTTTAATATTAGGAATCGTCGCAAATAAG
GCCAGGACACATCGTGCACTCGATCAGAGAGTTGACTGTTTAATGCCGACTTCCTTATCCCCCTCGGGGTATAAGCCGG
>contig855
AGAGATTCAGCTTTTAAAATCAATTAAGTCAATTCTAAGACCAGTATCGACAACAATGATCGTTTTTTTTTAAAACTGTT
AACGACATTGTTCGAGATTTTTTTTTTCAGCAGTTACGACTACGTATGTTTTTGATATATTTTATTAACGAATTTTTATT
TTAAAGGTCGCATGGATATCAATAAAACCGTTAAAGTCACTTATATACGCATGCACAACTTAAAATATTCGTTGCGAGCC
TCAAAT
>contig856
CGTTTCTCCTCACTTGTGCTATAGCTAGTGCGGCAGAATGCGAAAACGCAACATCACTGTCCCTCATGATCGACTCGCTC
CTCGCAACGTACGATCGGGAGTCTCC
>contig857
GGAGTCTCCCCCCGACTCCAAAATCGTAGTCAACCTGACCCTGCATTTGAGACATGCTAACATTCGTGAGTCCGAGTCCA
CCGTGCGGATACTGGCAGATCTTCAAATGAATTGGATCGACAAACGACTGAGTTGGAACGCAGGGGAATGGGGCTGCAGC
ACTTGGCTGGTGTCCTCGGAACGCTTGTGGAGGCCTGACGTGGTACTGCTAAACGCGGCTGCAACCACCGCCGGGGACTA
CGCTCTCCGCGCCCGTGTATCTAATAACGGCTCCGTCTCCTGGATAAAGCGCTTGGACATTAGCACTCCAATTTCTATGC
AGTTAGACAATTGGCCCAACGACATGCAGACTTGCACGTTCAAGTTCGGTTCTAG
>contig858
GTAGATGTTGACGTGTTATATGCTTTGTAATGGTCAAGGTCACTGCAAACAAAGGATTTTGTCAATGACAAAAGATACCA
AAATAACAAATGATTATTTTTCAATATTGAAACAGATATTGAACAGATTGAAATACTTATACATCTGCGCTGTTTACCTA
CCTCCACCTGCTCAATTTCAT
>contig859
CCAGCGGGTCCAGGATCGACTGTACCTCCGCGAAGATCTCATCCACAGGACGTTCCGCGTTTATCCTCCTGAGTTTGTCC
GGGTACTGAGCCAGTACGAGGTCGTTGTTCTCCAGGAAGGTCTTCAGCCTCAGCTTGATGGTCTCCTCGTTGTCGTCGGC
GCGGCCGGAGCTGGCGGCGCGGCCCAGCAGGCGCTGCGTCAGCGTCTCCGAGGAGGCCTCGAAGTATATTATCACCGAAA
CAGGAGCGATGTTCTCTTCAAAAGCGATACCCTGTGACTTCTCGCGAGGGTAGCCGTCGATGAGGAAGCCTTTGGATTCT
TCAGCACGGGCCAGGATCGCTTCTTTTAGCAGATCCAGGACGATTTCATTAGGGACAAGCTCGCCTCTTTCCATAATAGC
GGTAAGGCATTTCGCCCTCTCCGAGCCGCTTTTGACTTCAGCCCTGAGCAGGTCTCCAGTCGAGAGGTGAGTGAACCCGT
ATTTGGCGACGATCTTGTCGCATTGTGTTCCCTTTCCTGATCCGGGACCTCCCAGGACCCACACGATTGGCTTTTTCGAT
GTATCTATGGGTGCCATTGTTTATAAAATTAAAATTGACGTAGTATGCGACAATTTAGTAATTTCTGTTTAGAAACGTGT
ATTTCCCG
>contig860
TTCCCTCATCAGTTTCGATTGCCCATTTGTAAGAGCCATCCGGGTTCGGACCGTCAATGTCGTCTCGAATTATCTGGCTG
TGCCGTTGACATTGACCCAAGGACGCAACTGCCATGAACAAAAAAATTGCGTTGAGCCTCATAACTTAGAAATTTGAAAA
CGCTGATTCAGAGTCAGATTAAAAATTCAGACAAAATGAATACAAGAATTAAAAATTAAAAAAAATTGTATTAAATATTC
CAATGA
>contig861
CAATAATATCAAACGCAGCCGACTTTCCGAACGAAATCGGTGCGTATGATACAGAGTTTAATTAATACATATGAGTTTAT
GTATCTTTTCTTAAAAATATGTCACTCACTTGACTAAAATAGGATCTTGAGCACTGCCCCGTGTGGCTTTGTATTGTGTG
CTAAATTATACTTGTAAATACACTTGCGTAATTTATATGAAAATTCTTATGAAATCTTATGAAAGTT
>contig862
CCTCGTTCCATTTATTTTTGAATTATTTTCAAATGTCTGTCTTAGTCTGTCTATGTCTAGTCATTATAGGTTTTATGTCT
TGTCAATGAGGTTGCACGCCACGACACAGTTCTTATTCAATTAGTAGTAGTTTATTTAAAAATAAAAAAACAGTTAAATT
GGTTTTTTTTATGAGTGTGGGGGGCTCCGCCCCTCCAAACCCCCCGACAGGGCATCGCCCCTGGACCCCGGCTCG
>contig863
GGCGCTGCGTAACGTCGAGCGTGGCTATTTCCTGGGCTCCAGCTCGGACAAACTCGGCTACTTCCTGGGCTCCAGTTCAG
ACAAGCTGACCTGCACCGCCAAGGTGCCCGGAGACGCTGAACTTTGGCACGTCCATCTAGCCGCCAGACCTCAGATGAAC
CTCCGCTCGATCGGCCGCAAGCGCTTCGCTCACCTGTCGGAGTCGCTCGACGAGATCCACGTGGACGCTAACGTGCCGTG
GGGCGAGGACACGCTGTTCACGCTGGAGTTCCGCGCTGACGAGGGCGGCAAGTACGCGCTCCACACCTGCAACAACAAGT
ACTTGAACGCAGGAGGGAAGCTCCAAGACACGTGCACCAGCGAGTGCCTGTTCAGCGCGGAGTACCACGCGGGCGCGCTG
GCGCTGCGGGACGGCTCGGGCGCCTACCTCGCGCCCATCGGCTCCAAGGCGGTCCTCAAGACGCGCTCCACCGCCGTCAC
CAGGGACGAACTCTTCTCATTGGAAGACAGCCTCCCGCAAGCTGCCTTCGTGGCGGCTCTCAACGACAAATACGTTTCCG
TAAAACAAGGAGTGGACGTCACAGCGAACCAAGATGAGATATCGTCTCATGAGACC
>contig864
GCAAAACATACTGAAGCTATTACTGAAGTACCGGTCAGATTGTCGACATTCCAAACCGTTTCTGTCGGTTCGAACACTGA
AAAATCGACGGAAAATGTAGAAAAAATCAAAACGACCACAATAAAACCGTCGTCGACGACTGAGAAAGTCACGAAACCAG
TCAAAGTGTCCATGAGACCTACAATCATACGGCCTACATACAAACCGTATAATTACACTAGACCTCAATACACTCAGTCC
ACCTATAGAC
>contig865
GCTTAATATCCTGACGAGGACAACCAGGATAAAAAAAAAAAGTTTAAGTTCGGCTTGCGATTTAGGCGTATTTTTATTTC
AATCGATTATATTCTTACTTAATATACTTAATTTAATTAGAGCTGATGAATCCGAATCACGCTAAGTGTTGCAAATGTAA
GATTTTGGAACTCAAGGAATGGTTAATCGATCAAAAAATACGTTTAACGTATCTGACAGAAACCTTCTCTTTAGCTAGAA
TTTAAATCAACTATGTTAAGATAGAATTAAGGTTAAGATAGATAGGCAAAGATTATATTATTTTTATTATTAACAATTAC
AGTAGAACTGTATAAAAGTATCAAAATTATTTAAATAACGTATTTTTGTAGATTTATGCAAAATATTATTCTAGTCTGGT
CAATTTAGACATTCTAAGTTACCTAAATTCCCACCAAGCTGAAAATCGGTAAGATTGTTTTTAATGATATTTTAAACAAT
CTTAACGATTTTCTCTTTACTCTTATTTTTTGGTTTAATTTGACCGGACTATCACGCCATAGCTAAACAATCCAAAAACA
TTTTTTAATTAGACTCACTCTTAAAAAATGCAAACAAAATTCAATGTTCATTTTTAACGTTAGCTTAATTACTACATGTA
CGTGAAATTAATTACTCCTAATTAATAGATCTTTCTGAAATGTGTGTTATACACATTAGTGCTACCATTATAAAACTGTG
CTGGGAAAAATGCAATTCAGTATAAATGTATAAATCTTAGAAATGAGTTTTGTTACATTCTTTTTTTCCTACCTATTTGC
TGGTAGCCTAAGGGATTATTTCAGCTACGTGCGGACGGGT
>contig866
CTTGTTGTCGCCGGTGTGGGGGTCGTTGACAGCGTAGTTGAAACCGTAGTGCGGTACCGAAACACTGTCGACTGCCGCCA
CATAAGCTGCTGCTGTTGGAGTCGCCGATGGTGCCGCCGCTGCAACTCCGAGTAAACACGCTATCGCAATGTATTGGAAC
ATGTTTAGGCCTGGTTAGTTAGTGTACGGCAACAAAGCTG
>contig867
TTATATTGTAACCAGGGTAATTTCCGTGACCAGAGTCTCGGTATCCATAGCCGTTATTGCCATATCTCTCGTATCCATAA
TCGTGGGGTCCGCCTAAGCCCTCAAAGGCACCAAATCCATAGTTAGTTAATCCGGCGCCTGCTCCACCTCCGACGCCTAT
TCCTAGACCTAGCTTAGCTCCATCTTAACAGAAGCCGACAGTAATGACACGTCCGTGTAATCCAGTGCCAACATTGGCCC
CACCTCCTAGTCCGAAATCGTGATAACCATGGCCGTAACCATGTCCGTGAGATCCGGCACTGACACCAGCCCCGACTCCT
AGTCCAGTGTCGTCGTGTCTATATCCGTTACCATGGCCGTGAGCTCCAACATCAACACCGAGTCCTAGCCCAGCGTTATT
GTCTCTATTTCCATTACCATGTCCATGAACTCCAGCACCAACACCTAGTCC
>contig868
AAATAAAATAAAGTAAGTAAATAATAAAAACTACAATAAGTAGGTATCTAAATATTGTGTACTAAGCAGAGCATTAAAGA
ATTTCAATTTTCTGAATTCATGTTGCGCGACTGAGTAAACTAAAGTGAAAACAGTTTGAGAGGATGCGGCCCTATATCTC
ACAGCAACTTAACCTTAACCGTCAGCCAATCTTTAGTTGCATTACCCATACTTCGTTTCCAGAAGCGGATTCCTTTGCCT
CCAGCCCAAATTAGAAAATATAGACAACGGCATCGTCATTACGAATTTCAATTTCATTATACCAGATAATATAAAAGAAA
TCTTATTTATTTATTACTTAGTCAAATCAAAATTATCAAAGTATTAAAATCACTGAAACGTTTCAAACAAAATCGAACTG
GTTTAACTGGCGTAGTCCTAGTAACCGAGTATTAACGATCATATTATTTCTTTCTTACAATTACATCTGACTATCTGATA
CAGGGAGAGCTGAACGCAATATAAATGTTAAAACAAATCCATTTTTATTCACAACTGCCACAGTGGAATTATATATACCC
CATTACACTTGAACAACTACTAGGTATAAATAAAAATACGTAAATAATTTCTAAAGGATTTGCAAAGCGAACCAAAGACC
CTTCTGCTCAGTGGACCGATCGATGCCTTAGCGCCCTAACCGCTATGAGAGTAC
>contig869
CAAATATTAATGATTTCGGATTCGATTTCGTTTCCTTCTAATTTAAGTCGTACATTTATTTGCTACTAGTGGTAGGAGAC
CTTGCGAGTCCACACGAGTAGGTACCACTACCCTGCCTATTTCTGCCGTGTAGCAGTAATGCGTTTCGGTTTGAAGGGCA
AAGCAGCCGCAGTTACAAGTGAGACCTTAGAACTCAT
>contig870
GGCCTCCGGGCCACCAGTAACTTATCAAACATAAAAAAAAGAAGAACTCGCTTGCCCCTTTTGTTTTGTTTTACTCCATC
TAGATTCTATATGCGTTTAAGTTTGTATCTCATTGAACAATTAGACTGACGGACTGGACATTGAATCATTAAAATGCAAG
TCCCCGCGATTTCAGCTTAAATTATTATAAAGATTAATTTGACAGCATTTAACTGT
>contig871
GCGCCATCACCCGCAAGTACGACGGATTCAGTTTTTTTCTCTTTTCCAGTAAAGACCTCAACAGTTTCTCTGCGCTAGCA
TCAAAAGGTCTCTGGTAATCTGCCGCAGTCGTCTTCGCGATCCAGTGTAGTTCTTCGAAAAGTCTGTCGCGATTTTGAAT
TGATGCCGGTATGTAAGAAATACCTTCATACTGTGAAAATTCAATGTATT
>contig872
AGAACCACCACCGCATGAGTCGAGGACACAGGGAACAACAAATTTACTGCACAGAGCAACGGAAGCGGGTCATTTCAACG
TGGTGTCGAAGTTACTGGCAAGCGGC
>contig873
GGAGTCGCGACGCCAAGAACCAGGACGGTCAGACCGCGGTGCACATCGCCGCGAGGGCGGGACGAGACACCATCCTTGCT
GAACTCATTGAGAGCGGCTCCACTGTCAACGTTCGAGACTCCTTTGGATACACGCCCTTACACTACACATGTCAAAATAA
CTTGCCGAGTACAACGGA
>contig874
CGGCAGCGCATCCGAACGAACGAAACACAACACGCACTGTTCCGCTACTCGTGTTTACTACGAACATAACATTACGTTTA
AAATTTAAATAATATTCTCGATTCCAGAGTGCTGTGATTGTTTTTGAATTATTTTGTGCTAATATAAGAAACGAACGAGT
GAGCTCTGCTGTGAATGGACCGTTAGATACGATTCGAAAGTATTCGTAAAAGAAAATGGCGGAAAACGGGTACGGCGGCG
TGATGGGACACGTCGGTAGAATTCCGAACTACGGCAAAAGTAACGTGAATCCAATGGGGTCGGTTGAACCCCCAGCGTGC
ATTCAAAATGCGATGATGACGAAAGACAAGAAACCTTTTACATATACACCAGGAGGTCTGGATTTATCGCAAATCAAAAC
ACCAAGCATGGCCAGAAGGTTGGCCAGACAAAAATCGGCAGAAGATCACGAACAGGCTAACTATGCTGGATATCATCCGC
AAGGAGGTCCGCAATATGGTTCCCAAGGAGTTCCACAAGGAGGAGTACCACCCCCTCCTCCGCCACCAAAGGCACCAGC
>contig875
ATTACCATCAACCGCCTCTGTCACTACGTCACAATACGACACTGAAACGGAGAATTTCGATTCAGAATTACAAAGTATTC
AAAATACAATCACTAACCAAGCCACTGGCACATATGCTAATGACAATGAAAACAAATTACCATCAACCGCCTCTGT
>contig876
TAGTGCAGTAGACTGTTAGCGTCAAACGAAATTGTACCGTTAACGTTTCAATATACGTACCAATTCATTACGGTCTTTTT
GGTCGCAGACGAATTTTCGTCTTAATTATATCTGACTAAAGTCTACTTTTCTATTATGTTTTTTTTTTGTTTTTATACTA
ATACATATTTATGTACAGTGAGTGGACTGCAAAAGTGCTGGGTTCGTACATTAAAAAAATCGTATGGAACTTA
>contig877
ATTAAGACGAAAATTCGTCTGTGACCAAAAAGACCGGAAAGAATTGGTACGTATATTGAACCGTTAACGCTACAATCTCG
TTTGTCGCTAACAGTCTACTGCACTAGAATAATTAATATTATAGGAACATAAACACACAAAGATACAAAT
>contig878
AGATTTACAAAAACTTATATCAAGAGCAGACAGCGGCACTATTACCCCATCAACTCCGACAAACCATAACACAGAGCCAC
CAGGAACACCCTCAAGTATGGCTGCCAACATGAGGAGGCATGATCGCAAGTTACATAAGAAGAAGATAACCACACAGCAA
AGACCCATGCGTGCTGTGGAAAATGTGACAGTGGAGTGGTCAGGAATAAAGTTTCCGGAG
>contig879
CCAGCCTCCGCAGCAAAACCAGACCCTAGAGATAGTTATCGCGAAGTTTGATTTCGCTGGCAACGACGCAGACGACCTCC
CGTTCCGGCGCGGCGAGAAGCTGGCGGAGTCGCGACGAGGAGCAGTGGTGGACCGCGCGCAACGTGCACGGCCGCACCGG
CTCCATCCCCGTGCCCTACGTGCAGAG
>contig880
GCCAAACATTACTTCACCATGTTTCTGCTCGTGTCTCTGATGGCTCTCGCAGCCAGTAAGAGCTTGTTCGAGAAATCGTG
TCCTGAAAATGCTCACACGACATTGAACCCCTGCGTGCCGACCTGTGCAGACCCGGAATTGAAACACACCAGTTGCGTGA
CGGCTTTCATCGCAACCTGCCACTGTGATTCTGGATACCTCTTCAACTCGGAGGGAAAATGCGTGCCCGTTGCCGAATGT
TGAATATGACGCGGAGGCTATTTCAACTGATTTCGATTTGTATTTTATAAAAAAAGTTTATCTAACTATAACTAAACTAT
ACTTGAGACCTTAGAACTTATATCTCAAGGCGCATTTACGTTGTAAATGGCTATGGGCTCCAGTAACTATTTAACACCAA
GTGGGCTGTTAGCTCGTCCATACATCTAAGCAATAAAACATATATCCAAAAATTGAAGTTAAATATAGATACATTTAAGC
TTACATATCTGCTGTTAGCTCGTCCATACAT
>contig881
CCCTGGCCACGGCGGTCATTACGTCGTGACGCTCGAAGTTGTTCAGAATGTTGTCTTCAATGCAGGACTTGGCGAGCGGG
AAGCAGACGTAGAAGACGGCGCCAACACGTGATCGTGACCAGCACGAAGGCTATGGTTAGGTCCCTGCCATTTTTG
>contig882
GCGTACGTAAGTGTCTTGTCATTGTCATCAGGATCGGAGTCGCTGTCGAAGGAATCGAAGTCTTCCTCGATCGGCACGAC
CGGAGCCCGCGGCGGCTGCGAGGGCGCCGGCTCCAGCTCGTACAGATGACCAGACGAGTCGCTGCTGTCGCATTCTTTGC
TATCACTTTTCTTTGGAGAATTCAGCCATTGATGTCTTACTTTCTGCGACCAGCTGATAGGGCTCTTTCTGCC
>contig883
CGATTGGGAACATTTGGAACTGGTCAGACGTATTGAGATTCAGCCTCGTCACGTGTTTTGGTCTGAAAGCGGGAACCTTG
TGTGTTTGGCTACCGATGAAACTTACTTCATCCTGAAGTACAACGCTGCCGTGGTGACCAGAGCAAGGGAGACTAATACC
GACATTACTGAGGATGGAAT
>contig884
CATACGTTTGGCCAATTTGTCTACCGCCTGCAGATTTGGATCTTACTAATGAAATCGCTACAGTCATTGGATGGGGAACT
CAATCGTACGGTGGTCCCCACAGCAACGTGCTCATAGAAGTGTCGGTACCTGTTTGGGATCACCAGAAATGCGTAGATGC
GTTCGTCGATTCCGTGTTCACCGAAACCGTTTGCGCTGGTGGACTCGAAGGCGGAAAGGATGCCTGTCAGGGCGATAGCG
GAG
>contig885
GCTTTTATTTTAATATTTTTGTTTTATTTCTATATTTTTTTTTTGGTTCTCTTTATTTATAAATCTTACATTACAATAAA
TTACAAAAATATATATATTTATGTATATTACATAAAAAAAAAAACTCCCTATCCTATTACTATGTGTACGTTGTGTCGCC
GGATGTGCGAGTATCATCTGTGTTTATGTACGTGTATATGTTTGCATTCCTTTAGATATATTGGAGCATAGCTGTAAAAA
ATTGGGGAGGGCATTCGTTCTGAGTGGGGAGGTCATTCGAAGGCATTCCTTATTCATCATCATCGACTCCAACGCATGTT
GGGCATACCGGCTTCCC
>contig886
CTCGTTCTTTTCGATGGTGTTCGCGATGTTGTCGTCGATGGGTCCGGAGTTGCCGATGCAGGTCATGCACCCGTAGCCCA
CCGTGTTGAAGCCGAGCTTCTCCAGGTACGGGACCACGCCAGACTCCCTTAGATAATACGTGACCACTCCGGAGCCCGGA
GACAGCGATGTCTTGATATACGGGAGAACGGATAGTCCATTCTCAACGGCTTTCTTTGCGAGGAGCCCAGCTCCGAGCAT
CACGCTTGGATTGGACGTATTTGTGCACGAAGTTATGGCCGCTATGATAACAGAGCCGTGGGTGATGGTGTAAGTCTTTC
CGTCGCTGTATGTGAAGTCCCCGGAGGCGGACAGCTGAGACGGACTCAGGCCGTAGCCTTTGAAGCCGACCTTATTGGTT
AAGCAGTCCTGGAAGTCCTTCTTCATGATGGCGACGGACACGCGGTCCTGGGGCCGCTTGGGCCCGCTCACGGACGTCAC
CACATCCCCCAGATCCAGCTCCACCACCTCTGAGAACACGGGATCTTGTTCGGGATTGGTGTAGTCCCTGAACTGCTTCG
TGGCGCGCAGGTACGATTCGATCACGTCGATCTTCTCTTTGGGACGGTTGGTC
>contig887
ATTCTGTTACAAAAACAAAATATTACAATGTACCCGATTAATAACTTTTTCTATTAAAGCGCCATCTAACCGCCACAGTT
GTAAACATGCATGTCTTCGTTACTCGTAGTGCGGCAGACGACCGCGCGGTCTTCCTGACGTTACGTGCTTACAAGATTGT
ACGTAGGTACCCAATTAAAAACTTTTATATTACAGCGCCATCTATCCGCCACAGTTGTAATCTTGCAAGTTTTCGTTGCT
TGTAATGCAGTAGACGATCTCGCGGTCTACCTGATGTTACGTGCTCACAAGATATTTGGGATACGATAGATGGAGCTTCA
ATACAACTAGCTAATCCAAAATAATCTCAGTTTCGTATAAAAATATAAATTTCATAATGTATTGCTTACAAATTCGATCT
CACACCCTTGACTTGTTTACTTTTGTATCTCCAGATGTCCTGATAGCTGACTTGGAGTCCCCGGCGGG
>contig888
TCCATTAAGCCATCCTTTTGCTAGTAATATTCCTCGAATGCTGACATGTTCATTATGCTAGTGCTCGCCATTCCTTTTTC
ATCAAATTAAATAGCTATTTGTGCAAACAAAAAGACTTAGAAAGTGTAAGACTATTTATATTAGAAATCACACGTAATTA
ACACTGCTATCGCAAAATTAAAGACAGAGAGTCTGTAAGCGTACTCTCACGTTAGGGTCGACACTAGTACTGGGAGAGTG
CGGGGTATGAAGCGACGGTCGGGCGCGGTGCACGCCCGCCCGCTTCCTCAGCCCCCGAATCTTCGGAGCTCGCGCGCGGA
CTGTACTTGTCTGTTTAATTCCACTTATATGTGTCACTAATGTAATGTCATCACTAATTACACCTTTGAAGATAGTTATT
TAGACAAATATTGTAATTAAGTATTAGCGCGATCGCGCGTGTCTGCGCCGCGCCCGTGCGTTCGTTGATCCGAGCATCAG
CTGTTTTTGATTTTGTTTCATTGCTGGTTTTTTTTAGTAATGTATCTTTTATGAAACTAATCTCATTTAGCTGTACTAAC
ATGATGGCGCATAAATAATGCTAATAAAACATTTTAAAAATATGATTTTTTTAAACGTCACGATTGATTTTTCTTGCGTC
CCATCATCAAAGGTGTC
>contig889
CAGTACTGGCGCCAGTCACTGTCAACTGCGTGTTCAAACTGGGCGCGTCGTGCGGCGGCGACAGTTTGGGCGCGTGCGCG
GGCGGCTCGTAGTTGGCGTGGGAGCGCCGCGCACCGCACCACCCGTCAAGGTGCGGGACCGCGGTTCCAGCTTGGGCTGG
GCGCTAGTCGGACGAGTCGTGCTTTGTACTTGCATTTGAGCGATCCGTGCTGTGTTTTCTTTGATCGACGCCGAGTCGAT
TGTGTTCTGTCTTTTGAAATTAGAAGCGGTAGTGGTCGCCGTCGAAGTCGTACTGTTTGACGCGGTCGTCGTCGTACCAA
CTGCGTGCGAGTTGGTCTGCTGCTGCTGCTGGGTCTGGTTGGCGGCGGCCGACGTCCGCAAGGACAGAGACGAGCCTGAG
CGACTGCCGTCAGACTCCGGATCGGTACTTTTCCTTCCGAGCAGTAAGTATGTGGCGAATACGTCATCGTATTTCGCTTC
AGCCAGGGAGTATTCGATCTCTTGTCTG
>contig890
TGTAGACTTTATCTATATTATTGAAAAATTAGCAACACAGAGCTATAGGAAACGGCTCAGCCAATGGACTTGTATCCGGC
TAATTTTATAATAAAAAAAAAAAAAAAGGAAACGGCTCAAAACGAAAGTAAATTGTGTTAT
>contig891
ATTGGATATCGAGTTAACGTCCCTGGCAGCTATGGGTACGCCGGCGTTACGGGCGCGATGAGCGGTGGCGGCGAAAACGC
CCAGTTTGGCGCCACCGCCGCCATGGCCATGGTAGCCGCGGCCACGACGGCCGCGATGCAAGACTCGCAACCCTTCTCCC
AGATGCAGAACAACATGACTATGGGGAATCCTCA
>contig892
TTTTAGGCCACACTGAGTCGCCTTCCGAGATTTGGTTGATTGGCATTTTAATTAACTTCGGTGCTCCAATACATTGAGGT
TTGAAGCTTAGGCCAAAGAAAATGATAATCAAAAAAAAAAGTATAAAACAAAAAACTGAGTCACTCCTGCGATTGCTTAT
AACGCCGTGTTTGTATTTA
>contig893
CAGTCACCGAGTCGCTTGCCACTGAAGGCCGCCACCAAGCACATCAGAATGATAATGGGAACACCAATCCATCCAGTCCT
GACAAGGGCTCTAGGGAGAGCCAAGACTCCGCTGCCTGCCATCTCTCCGGCGATCAACATACTCGTCTGCCCAACGCTGA
GTCCGCCGTTCTTACCACCACCGTTGCCATTTTCGCCACCCTTTGTAATGAGCGGCGTAGTCTCCAAAGAAGAGTGGAT
>contig894
CGTACGCCAGACATCTTGCTCTTGTCTTCGTCAGTCATTCCATCATACTGGTTAATCAAATCCTGTACAGCACGAAGAGT
CCCAAGGCAGTCAGATCTCTGCTCGGATTGATCCTTTTCACTTGACGTCATCATGAAATTCGGATACGTTTCCTGTGGAT
TTTCATTAATTGGCAGTC
>contig895
TGATCCTTACTTATCTTTCGCCGCTGGACTCAATGGTCTTGCTGGACCACTTCACGGCCTGGCTAATCAAGAGGTTCTGG
TATGGCTCGAGAAACTGCGCAAACAAGTTGGTGATAACTTCACTTACGGTCATGCAGTACTTAGAAAAACTGATCCAAGA
TATACTTGCCAGCGTGAGTTTGCTCTTAAGCACTTACCCAATGACCCATTATTCAAGCTGGTCGCTGCTGTTTACAAGGT
TGTTCCGCCGATCCTCACCGAACTTGGCAAAGTCAAGAACCCATGGCCTAATGTAGACTCCCATTCGGGAGTTCTTTTGC
AGTATTATGGTCTGAAGGAGATGAACTACTATACAGTAATGTTTGGAGTGTCCCGAGCGTTGGGTGTTCTCGCTCAGTTG
ATTTGGTCCCGTGCGCTCGGACTTCCCATTGAGAGA
>contig896
TATGCTGAAAAAGGTTTTGAACGTAATAAGACACTCATATGACTATTCTAAGGTGGTAGTAGCTTCTTGGCAATGAAACT
GTTCTCTAAGTTTACTAGTTAAATTTCCAGTAAAGGCTTAAACGATTATTGTTATAAAGAGTTTACGATTTCAATAAAGG
GGCAATATAAAAAAAAAAAAACT
>contig897
CTGCTTGATGTCCCCTAGGTCGATCTCGGAGCGGCTCACCACGATGCGGATGAGCGTCTTGTCGTTGGTGCCGATGCCCT
TCATCGAGTAGTACAGGCGCTCAGCGAAGAAACCGACCTTGCTCTTTACGCATTTGGCAATAGCGAGCATGCCCTTCTCA
ATGCTACCAG
>contig898
GTGGAAGTCTAACGCGCAATATTTACTAGAGATAGAGCTCCATGAGTCAGACGCTCCGCACACATCGAAAGAGGTCATAG
ACAACTTACGTTCGTCCGCACTCGAGTTGTGCGATCTGTTCAACAAACCGCCGGTAATGGGCGTGCCGGAGAACTGTTAT
TCGGAACTCGTCCGTAAAATCACAACTGAAGGAGAGGAATTTACGAACAATCCAGTTGTGTGTTTTGACGAGCTGCAGAA
ATGCGTCTGCGATGCTTTAGAGGACGATCCTTCTTGGCAAGCGGATTTTATGATGGAAACTGAGGATGGTACTTACAGAA
GTAATAGTGACCTGAAAAC
>contig899
TCTCCATCAATTTCCTGTAGAAGTCTTTAAGACGTTCGCTGTTCTGAATTTCGCTAACTTTGTATTCATCTAGAATGTTC
GATAGGGAATTCGACGCGAAACCTTCTAGATTATTCCAACCACGAAAGCTTGCCGAACCGAAACCGGATTCAGAAGCACC
TCCATAGCTTGAGGGTTTTGAATCGCCTTTAGGTTTTCGAAAATTGTC
>contig900
GTAAAGTTTATAGTTTGACAGGTGACAGCAAAGGTTTTCCAGTGAGGCCGTTGACAATATTATTGGCTGCCAGCTCTGCC
ATCTCTCGGCGGGTCCGCACCGTCGCGCTACCGATATGCGGGAGTACAAATAAGTTCGGCAGCGTTAAGAGCTTGTGGTC
CTTGGGCAGCGGTTCGGG
>contig901
TCTTGTCCTTGATGCGCACAAACACTCCCGTAATTAATCGTTCGCACTCCTCGCAAATGTTCTGTCCGGGAGGCAGGCCG
CCCGTGTTGTTGACGGGCGCGTCGGGTCGTGTGACGGGCGCCTGCACGTGCCGGAGTCCGCTCACCGGGGGCACTGAGCC
GGTGGTCGGAGTCGACACTTCTGGTTCAGGGTCGTTTTGCTCCTCCTGAAGTACTTTGAAAACAGCGCTTTTTTCAGCAT
CGTACGTCTTCTCATTCTTCTTGAAATTAACTCCGAGTACTCCACCAGCCAGTACTTCGGTTTGGGCCGACAGGGTCTCC
GCAATTGTCTTGTCGCTGTATATATTGACAGGAGTGTTGTATTGTTTGTTCACGACA
>contig902
CGGCGTCGCGCTGTAGACCGCGCAGTACTGGAAGATGGGCACAAGGGTCACCACGCCGTAGTACACCAGGTTCTGGACGC
AGGCTCGTACCAGACTGATCTCAACGTCCGTCAGGGCTGCGATCTTGGAAACGTGATTGAAGCCGTCAATGTAGGGGAGT
ATCTGATTAGTGGTGAGGTCCCATTGGTCCGTCACAAAAGACCGTCTGCTGTACAAGAAGACCGGGACCTGGTGATCTTT
AACGGGCGCCGGATCGCTGTTCACCCGGACCACG
>contig903
CGGGCGGAGGCTATGCTCGAACTGGTCTCCAGCAGCCGTGGCGTATATTAATGCCAGCCTTGTTATTTTCGCTAGTAATG
GCAGGTCTCACTGGCTATAGTTTTAC
>contig904
CTGTTCATCTGTGAACGAACATATAGAGCGAAGTTGGGAAGCGACGTGGAGTTTTAGCGGCAGAGCGGCGACGACACGTG
CAGCCAGCGCTGCCGTGTGGGCCAGCTGGGCCTGCGCCACCGCTTTACTGTTCGCACGCTGCCTAGCCGCTCCCGATTTT
CAAGTCAAGAAAACCAGCGTGTACCTTAAAAGGGATCCACAAAACAAAATCACTCCTTATTTGAGAAGAGC
>contig905
TTCGACAGGCATTCGTCGCTTGCCGATTGCCAGATCATTAACTACAGGACGGATCCGAAGCAACAGTGGTTACTGCTGGT
CGGGATTTCTGCTCAACAAAATCGGGTTATTTCTGCTCAACAAAACCGGGTAGTCGGCGCTATGCAGCTGTACTCTGTCG
AGCGCAAGTGCTCCCAGCCTATCGAGGGACACGCCGCATCATTCGCCACATTCAAAGCGGAAGGCAACGCCGAGCCGTCC
ACTCTCTTCTGCTTCGCTGTGAGGACTGCCCAAGGCGGCAAATTGCACATTATTGAGGTTGGCCAAACGCCGGCCGGCAA
CCAACCATTCCCGAAGAAAGCCGTCGACGTGTTCTTCCCGGCGGAGGCGCAGAATGATTTCCCAGTGGCGATGCAAGTAT
CGCCG
>contig906
ATTTGATATGGGACATCAACATTGCGGCTATAGTAAAAAAAATTATAAATGCTTTACTAGATTAATAAAATTACATAATC
AACCTAATTTATCTATACCGTCCCACGCTGCTAATTTAATTCATACTTACAGTGATATTAATGGGATATTAATGGCCAAC
ATGGACAGTTTCCTTCGTTTTTTATTATTTATAAACTGCATAGAGTTACTATTCTACTTATTAACTCCATGATAAACTGT
AAATAATTAAAAAGTTTCTTATTTCTTGACACTGGCTAATGCACAA
>contig907
TGTACTCATAGAAATAAACGACATTACTGAGAGAATAAGTGCCCTAAATATTAAGTATGAAAATCAATCCATTTCTCTTA
CTGATTTGTGTTACAAAGTTCCTGTTGTGAATTTTTTTGGCTCAAACTTTAATACAGGGTCAATTAAAACTAGTGATAAA
ACAAATAATTCAGCTAATAGTGATTACAGTGACAGTGTTTTTGAAGACCCGACTTTATGGGTTGATAGTGAATTCTATTG
CAGTTTCTTAGAAGAATTTGAACTAACCTGTCTCCAATATAATTTGTTAGACATATGGAAGAATGATCTAAATATAATAA
GTAGTTTGAATAAACATGATATTATAGAAAAAGTTAATTCGATTAAGGTCAACCCTGTAAGCGGCCATCCATTTGATTAT
ACCAAAATATTAGGAGGTTTAGAATACGATGACAAAGGTAAAATTATTTCTGCCAAGTCTGTATTACTCACATTTTATAC
AAAAGTAAATATGTCAGAAGTCAATTTAGATGACGTAGGTAACTTGGTAGGTACAGAAGATTGGGTAACTGTTCCACTGG
CGTCTTGGGAAAAACAATTTTTGGAAGCTTTAACCAGCATCTCTCTTAATACTAAATCAGTCAAAATATTTTACGAAGCA
GGTAGAAGTTTCGCTGACGTTAGTGGCGAAAGCATGTTTCACGATTTAGACAAA
>contig908
CGTTCTTATCCGGTGTCCCACTACACCACACATCTTTCTTTATGTACGGCGGTAGACGGCAGGAAATGTTTGGCATCGAT
TCCTCCCAACTGAATAAAATTTTGATCTATTCAACTATTCTCTTATTTCTGTAATTCGTCACTTTGTACTTTTATGTGCA
AATGTGTCTGTCAGTCTCGATTTTATTTAATTATAAGATGTTGAC
>contig909
TGGGGTATAATCGAAAGGGTATAGTACAAATTCTGCAAAGCGTACATGGGCGTGACTGGAATGCCGAGCGAAAACAACCC
AACAACCGCTGACATACTGTTCAATAACGTCAATGTATCTGTTATCTATATCTATATATATAAAAAT
>contig910
CGAAAATCCACGGATGTTCATCTAATTCTTCCACAAAATTGGACAAATATTCTGGCACGTAGCTCGCCATGATTTTGCCG
CGAAAAAAAAACGCAATAAGTATGAACGCAATAATTCAAACTTCGGTTCTTTTTAAAATTCACGAATTATCACTGATTCT
GTTCTTTGTTGAACGCTATCGGCA
>contig911
ATCAGTTTGTGATTACAAACAGTCAGACGCACATTTATCTCTGATTGAGTGTGGTGTAGTAAAACTTTAGAATGGGTAAC
GAAAACTCTATTCCCATGGAACTATGTTCAAACTTCGATGCGGATGAGATCCGTCGTCTCGGCAAGCGTTTCCGGAAACT
GGACTTGGACAATTCCGGGGCGCTGTCCATCGATGAGTTCATGTCTCTACCTGAGCTGCAGCAGAATCCACTTGTCCAAC
GCGTCATCGATATATTCGACGCAGACGGGAACGAAGAGGCCGTACTGGTGTATATCTAGACAGAGGGCTTGGGGCG
>contig912
ATCGCCATCATCTGCACCGTTGCCTCCTAAAGACAAGGCGCCACTTGGTTCGGTTCCAGAGCTGATGGCCTCGATCTGTT
GCTGCGGGGGCGCGGGCGGCGCGGGGGGGGGCTCGGCG
>contig913
TCTGGGGACTGCACAGGTGAATCCTGTTGTGCTGTATTCTCAGAGTCATCGCCCTCGACTTCCTCTTCGTCGTCTGCGCC
TTCCACTTCCTGTTCCTCTTCCACATCTTCTTCATCCTCTTCACCTTCTCTGTACATGGTACCAGTGCAGCGTTCGTCGT
CCTCCTCAGAGTCTAC
>contig914
CATTTACACTCAATGTAGGATTTTTATACTTTCATTCGCCGAACTTCACTATCTTTTGACGTCATAAGATAGCAAACCGG
TTTGCCCAGATTCGTATAGAAGTGAATGTTAAGCTAAAATGGCTCGTCATAGTCGTCACGTGCGTCAAAAAAAGCTTTAG
TGAAAGCGAAATATGAAACTAAAAGCAAGCAACTGTCTACTATGATA
>contig915
CTGATATTGACTTTGCAATGCCCCGAGTCAGGAAATCCCAGATAAAAATCCTACCATCATTGCAGCCTACAGCCAGCAAT
GTACCTCGTCTGTTGAATGCGCAAGTTGAAGCCAGTGAAATTGAGTCAAGGGTACCATCGAATTCCTCAGGATAATTTTG
TCCAAACGATTCCAGTAACTCTAAATTCATTGTGTCTGCAAAAAAAATTAGAAATAACCCAAGTTTTAATTTCCAATAAA
ATACTTTAGAGGGATTTCAGCATGTTGAAAACAATAAGCCTCGAAATTTCGCGTAAATATTTTATGGTATCGCGTACCGT
ACATACATAAATTTACAATAATTACATAGCTAACATACATAAACAGTATTAT
>contig916
GGGCCATTACTGCCGCTCAAGTTCCCTCCAGACGGTAGCTGATGAGGTGCTTGTACGCGCTTAAGACGAGCAGGGGCCGT
GGGTGCAGGAGCGGCAGAAACCGAATACCAGCCACAAGGGCCCACGCCCTGCGCCGCACCGTGCACTCCGTGCTGTGCCA
ATGGCGGATGCGCCTGATGACGATGCACGTCAGAATTCATGACGGGCCCCCTACTACTCCCGCTCACCCCTCATCATCGA
TATGACACAAATTAGATAAGGCGATTCAGCGATAAAAATTTCCC
>contig917
CTCACTATCAAATAACACAGCACGAAATTCTCGAATAAGAATTTTTACCAAACGATCTACGAGGATCTTTTTATCCATAA
TAAAAAGTACATTTGGAAGCAAAAAATACAAAAAAAAAATAGATCATGTTCGTAGGGGACCTGTTACATTATCCATATCA
ACGTCAGACAATACAATAAAAATATTTGGAAGTACTCGACAAATATCTGATTTGGTATACCGCGGACGGATACTGGAAAT
GGAAAAAAAAACTATAGTCATGTAAAAATAAATAAATGCCTCAAACGTTATCAGGAACAAAAAACGGCTCTCGTCGCGAG
CCCGCCTAGCCAGTTTTTGGTTTCGCTTCAGCAGGTCTGTTGTTGAAGAGTTCTTCAACGACACCGGGGTCGGCCAGGGT
AGAAATGTCGCCCA
>contig918
CGAAGACCACATCGATTATTATGCCCACCCTAAATACGAGTTCGAGTACAAAGTGAGCGATCCTCACACCGGCGACCACA
AGAGCCAGCACGAGTCCCGCGACGGTGACGTCGTCAAGGGATATTACTCGCTGCACCAGCCTGACGGCTCCATTAGACAT
GTCGACTATCACGGCGACAAGCACTCAGGATTCCATGCCACCGTGAAGCACAGCACCCACCACATTGCCCCTGAAAAGCA
CCATCAGTAAAGTGTCCATATTCTAACGAC
>contig919
AAGACTTAGTGCCTAATTATAATCCGGATATAGACTTTAGGGACGACGAAGGCACTGGCGCTGATCGTCTAATGACTCAG
AGATGCAAGGAGAAATTAAACACTCTAGCAATCAGCGTTATGAACCAGTGGCCGGGAGTGCGGCTCCGTGTGATCGAAGG
TTGGGACGAAGAGAATAATCA
>contig920
CCATCTCTGTTATTGGAACACAGGGTGCACTGTATTGATGAGAAATCAAATATCGAATTAGATATTGATAAGTATGACCA
ATCTACAAATAAACAACTTGTAGATAAAGCAGAGAAAGAAAATGCCACCAAAATTCTGAAAGAAAAAGATGAAACTAAAA
TGACCAATTTGAATTTAGATAACAGAAAATG
>contig921
GTCGAAGACGAAGGTTTGTCTACACCTAATATAGGCCGGTATGTTGGTAAAGTTAACGCCGTAATTTCAAGTGACAACTT
ATCGTATTACATTATAGAAGGAGACCCCAACCAAGTTTTTAAAATTGATGAGAAATCTGGTATAATTACCACTGAATCGA
ATGTTGACAGGGAAGAGAAGATGACATATTATTTAAAAGTTATGGCTAAGACTGGCGTAGCGTTTGGATTTACTACAGTA
AACATTTCTGTTTTGGATGTTAATGATAATTATCCATTCTTTATTGAGGATAGGGATGAAATTCACATACCTGAAAACAT
GGCAGTAGGACAAGAAGTATTATTTGCGAGAGCAGCTGATCGTGATTCTGGATCAAATCGGACTCTATTTTATAAACTGA
CGTGCAATCCAGAGAATTATTTCCGTATTTCAGATACCACTGGTGTTATTTATTTGAATAAGCCTATTTCAACAGAGCCT
GGAAACGTTTTATTGATAGAAGTGACTGCGACTGACAATGGTTCTCCTGCACTTGCCACGAAGAACTCGATATCAATTAT
AGTAGATGACATTAATGACCACACTCCAGTTTTTGATCATACTTCATACGAAACTTCACTGTTGGAATCCACGCTAGTGA
ATACAAGATTTTTTGCAATTTCTGCTTCAGATGCGGATCTAAATC
>contig922
CAGAAATCAAACATGTGGATCATTTCATGAGCCAATACCCCTTGTACCATCCCTTTCCTCGTGGATACATTCTGGCAGAC
AACAATCTGATTCAATTCTGGATCATAACCACCACTGACTGAGTAGTCACACACTTCACAGGATATATGACGTCGGATAT
CAATGGGACAGCCTGAACTTTTGAGAGCAGCCATCATTATTTTAACGATCGGACTGGTTTGCACACATTTGAA
>contig923
AAATTAATAATTTAGTTAGAAAACATCTTTATAAAAACTTCTTCATGGATTGGCCGCATCGTGTGATAATTACAAAAAGT
TGAGGATAATTCTACCGCGGCATTGGCGACGGTATTCTCATTCTTTCATTTCCAAAATAATGCCTAGAACGACCTCCATG
TTGGAAAGTGAATAACCTAAGCCTTGAAAACTGGCAACACCGGAACTAAAGTCAAACTCATAACTTTTTCTAAATGTGTA
AAGACGAACGCACTCTGAGGAATTTAACTGACATAATTCAGCATTAACGATTCTAAAATAAGTACAATTTGTTCGCGTTT
CAATCAGGAGACCATAGGCCGCACCATCGTTAATAAATATTAGAATATTTGAGGACGTCAGCGCAAAACTGACCTAACCC
ACAATTCATATTCGTGTTTATGTATTGCAATTTATTTAATACATAATAAATTTTGGTTCAAAATCGGCTTTTCCCTAGTT
TCACATAGATAACTGATGCCTTTGTGAACATTATTTTTGCGCGTATTTTTGCCGGCGAAGTATTGTAAAGGTAAATTCAA
ATCTCAATATCTCCATAATAACTATGGTAAGCTTAGACCACTTTTGCGCTGACCGCCTCATTTATGAGTCTCTTACGTAA
TTGCCTTCACGTGAACATAATTATATAGTTCA
>contig924
CGCGACAAGTAATGTTGTATTCGGCTTGGTTTACAGTAGCGATGTTGATTGCCATGCCGGAAACGACTGCACCCTTTGTG
ACGTCACGTGTCTACGTGCCCAGTCCCCCGTCGGTCAGTCATTCGTAGTCATTCGTCATCAGCGATGTGGACCTCGTCAT
CGG
>contig925
TTGTTTGCATTATAATAAGTTCCCTGTAACAAATACGCGCGTACTTGTTCGCAGACCTGCTGCTCATCCAAATGCCAGGC
ATGGTGCGCGTCGGGCGGCGGTCCGGC
>contig926
TGGCAGACCTCGCCTGCAGAACTTCGTCGGCTAACCTCTGCGCCGTCGGCAACACTTCGGTGTGGTGCTCCGATATTAAA
TACTGGACGAACTTCTGAAGTTGCTGTCTGTCCATTTGCAGGAGAGTTTCTGATATGGGCACTCGTAGCCGAACGGAGTC
TGCGTTCCTGATCCGGTACAAGGCCAATGCGACCACATGTTGGCACCAAAAGATATCTCGCGCCTCGCAGCTGCATGTCA
CACCGGTTATCTTACACCTGTCAAAAGAAACTGTGACCCTGAACAGCCGTTCCGGTTCTGAGCAGGGAGGAACTGCCGCC
GGTGCCCGCACCACCCCACTTAGATGGAAACCGACTTGCAGCACGTTCTCCA
>contig927
ATTGTGATCAGGTGTTCACAGTTAAAGAATTAGAAAAGCATCCAAACGTAGTGCCCGGTGCCGCAGCCGAAGTAGTGAGG
AGTTTGCCAGCAGTTGGAGCTACTAGCGGTGACAGTCCTAGCGATGTGGACGCTGCGCTCCTCTGCACGGAGAGGGCCAT
CGACTTAAGACCGGCCTTCTCTGAACACGACCAACACAGCAACGGTCACGTGTCGCGGTCGGCGGTGCGGCGCGTGCTGG
CGCGGCTCGGGCGTGCTACCGGCGCCGCACCACGTGCGCGCTCTCGAGCTGCGCTATCTGGACGAGCTTGGATTCAACTA
CTTCATGCTGCTCGATGAGTTGGAAGAAAA
>contig928
AGAAATAACTTTCATAGGGATCACTCTGAAATAAAAAATCTACAAAGCTCATGATGGAGAATGTCCCAGGCCAGCATGAG
AACATCCCACCATCCTGCCTATTTCTGGCACCAATAGGTATTCATTTCAGTTTGAAGAGCCTGATAACAATTCTGGTGCA
ATGACTTTGATGTGACGTCTTAAGGTGGGCAGAATTTATAAAGTTCATGT
>contig929
GAAACAGGAATAAATGTTGTATTTTTTTCGGTGGCTTCATCGCTTTCTTTGTTAAAAAACCTGCTTGTGTATTCCGCCAT
TAGTTAATCTCTTGTAGCAGTGTCCAATAAGAGCTTAACAACAGTCGGGCCGTGAACTTGTTTGCCGATTTAAAGTAACT
AGTGGTCCCCCGGCCCC
>contig930
AATTTGGAAAAAATATCATGAAAAAAAATACTTCCTGAGTTATTTGAATGGCGTAAACATAATTGAAGTTCGGCTAACAA
AGTCGCATTGTTGATGCTAATATCAAATAAAACGGACCTTTAATTACAAAGATAAATGTCGCGTAAGCCTTTTATCCCTC
GACATCATCTTTTTTGTCAGTTACAAGGAACAGATCTTTCATCACGAGTCACATTAAAAAAAAGTATATTATATATAAAA
TTGAACTTGTTGTTCGTGTAGTATACGTTCTTTAACTCTCGCGATTCGTAAACACAATAAAAAAAATTTTTTACCACTTT
TTAATCTCGCATTTATTTTTTACGACTTCTCGAATAATTTAAAGTTTTTATATCGATTGTAAAGTGTTGGAATGCGATAT
TGAACCGCAAAGGCAGTTCTAATTATTGAAGTTATACTTCTTTAGGCGCGTTATGAAAAATTGATGAGAGTGAAATTTTA
CGATGCGCGCGCACCGTGAGACACAAAATTAACAGAAATGTAGTTGCCCACTAAATCGCTCA
>contig931
AATCTAAGACTAAATTCAGTTAACGCACGGGGTCGTTGTCCTCATGCGACGTATGATGCGTACGCCATCTACCTACCGTC
TAGATTAGGGCTGTCCAAACTACATACTTTTGCGGGCTAATTAAATTTACTACAAAAGCTGGAGGGCCGCAGAAAAAATA
TTTAATAAAAACAAGTTAAAAAAACAAGGGGTAATAAATACTTTCCAGA
>contig932
TTGTAGAACTTGAACGTTGGCGCCGGGTTGCCTTCGACTTGTATGGTAATGTAGCCAGTTTGATCTTCAATAGCAGAGTA
ATTTTCTTCTACCATAACAATGGCTGG
>contig933
TATTGAAGGCTTGTTAATCAGGTCCTCCAGTTCTTGTAGTGAAGGCCTTCTTGCATCTCCGGACTTTCGCCGCTTTTTGT
CGTCTATAACTTCTCCAGGACGCAATTTGGTGACCTCGTCGCTTATAATGAGAGAAGGACGTCTTCC
>contig934
TGGGATATAGCAGGACAAGAGCGCTTCGGGAACATGACGCGTGTTTATTACAAGGAAGCAGTGGGCGCGTTTATAGTGTT
CGACGTTTCCAGAGTGGCCACGTTCGACGCTGTCGTCAAGTGGAAGAATGACTTGGATGCGAAAGTTCAGTTGCCCGATG
GATCGGCCATACCTTGTATACTGCTCGCTAATAAGTGCGATCAACAGAAGGAAGGTATAGTCAATAGTCCCGCCAAAATG
GACGAGTACTGTCGCGAGAAAGGTTTCGCGGGCTGGTTCGAGACATCCGCCAAAGAGAACATCAATATTGA
>contig935
GCCCGCGCCGGTGACGACATCGCGACACACACAGCTTTTACCACAATTACATCACACCACTGCACCGTGAACCACTGAAA
CGGGGAATTTTTGTACACCTCGGCTATGGAGCGGCAGCTATCTTCCAATGCTGATTTCGTTAAATCAATTCATTCCAGAT
TGTACACAAATACCGC
>contig936
TGTCACTGCGAGAACGCCTCCTTCAGCCCCGTCTGTGGACAGGATTCTTACACGTATCTCTCGCCCTGCCAGGCCGGCTG
CATGGGAAGCATGCAGCTCG
>contig937
GTTACCGACGATGTCTGCGTACCGCGTTTCCGACTACTGCAGTCGCCTGTGTGCGGTAAATCCGGCTGCCTGCCTGGTGG
TGACTCCAGCTGTCATCGCCGCCTTCGGTCGTGACTCCTGCTGTCATCACCGCCTGCCCGATGGTGACTCCTGCTGTCAT
CACC
>contig938
GCCATAATGGCGGCAACGGCCACAGCGCCGGCACCTTCCACGACAAATCTCTCCTCTTCTACTATATGCATGATGGCCCG
AGCCACCCAATCTTCCTTTACAACCACCATTTTGTCTACAAGACCTTTGATATTGTAGAATGTGTTTGTTCCGACCACGT
TTACAGCCAGACCCTCAGCGATAGTCGAATCGATGTCTAAATGAATCCGCTCGTTTTTTCTAAGAGATTCTACCATGCTA
CAAGTTTATCTGTTTCAACACCATATATTTCAGTGTCTGGCTTAAGATGTTTTACGGAGATCCCAATTCCAGTTAATAGG
CTTCCACCACCGACGGGTATCAAAACTGCATCAACATTCGGTAATTGCTCAATTATCTCTATACCGATAGATCCCTGTCC
AG
>contig939
TGAATCAGCTGAGACGCAGGGTCAATGGTCTCGGAGTCGCGCGGGGAAAGTTGAGCGAATTAGTGAATGTTTTATATACG
TTTGAGATTTTATTTATTGTTTTTTTTTTCTATCTAAGCTGATGTCCTTGAGAAGTTATTTCAGCGTAGCCCTATCAAGT
AGGTGAGCTCGCGGGACTCATCTGACGACGTTGCTAACACTA
>contig940
GGCAGGTGCAGCGAGCCCTCGCCACCAGCCTCCGGGACCGGGACAAGGAGAGACAGTACCACAAGCGAGACGAGGCCGTA
CAGCACTTTAACGCTCTACTGGCGGATCTAGTCCGGAACCCGGACCTGACGTGGCGCGAAGCCAAGAAACAACTGAAGAA
GGACCACCGCTTCGGACTCGCCGAGCTGCTCGCCAAGGAGGACAAGGAGCGTTTATTCAGT
>contig941
CAAAGATCAGTCATTGTATTCGCTGGGTCCGCTGAATGTGCAGCCCGGGTGCTGGATGACATGCGTGGCACAGTAGACAG
CGCACCGCACGCAGGCGGCTGGCTCGCACGAGCTGCGCCAAGTACCCACCAGTAAAGGCATCTCCGGCACCGTTTGTGTC
AATGATACGTTCCCTCGGCAAAGCCTCGACCGGTATCAGGGTGACTCGTCCGCTCTGTACCAGCACGACGGGTTGGCAGC
CCTGCGTGATGACCACGACGCGCTGACGGTTCGCGTTCAATTTGGGCATGCTGGCGATCCGTAAAGCGATCTCCTGCACA
TCGCTCGAATTTATGTTGAATGCCTTCGCGAAAGCGTCTGCCTCCGATTCATTCCCGAAGAGCACGTCGACATATGGGAG
AAGTTTCTCGAGCGGTTCCTTATAGAACTGTGAGACAAAG
>contig942
GAGGTCTACAGCAATATATGCAATGCTGTAACACGCTAGTGACATGTTAATTTACCAAATTACCTTTAGATGCGAACACC
ATAAATGCTATATATATATATATATATATAGTATTTCTAGGCTTAATTCTTCTTTAAAGTGGGACCAGATCAATATTATT
TGTGGCAAAGGAATATTTAAAAAAAAGAAACGCAGATAATCCGATTTGGCTCTCCTTACTACAGTTTAGATACTTATTTA
AGTACATAAAATTATTGGGATCAATGAAAA
>contig943
TACCCGTGTGGACTCACAAGAAGTCCCACTACCAGTAAAAAGTTCCTTTATTCAGAACGGATGTTAAGTGTACCCTGAAG
TGGGCGATGGACCTATAACTCTATATAATGATATTAAATACTCCAGACAATGATCCATGATGACCTGGAGCTTGACTCAG
TAAGTATTTACAGTCGGCATCAGTGCGCC
>contig944
CGATAAAGTCAACGTCAAGAAACATTTATCGATTAAGTCGATTTTCTATGTCGAAAACCAGTTTGTAAGTATTGCTAAAA
TTCATAAGCTTACTTTAAAAGCAATCGGTTTTAAGGCAAGATCATTACAGAACAGAATTTGATGAAGGATTATTTTAGCT
GCCAACATCTCTTTCTGTAGTAATAAAAAAAATATAACCGTCTTTGTAGCGGGGTTAAATTTTTAAAATTT
>contig945
CGGGTTCCCGGCATGTGTCTGGCGGGGGAAGGCTGCATCGTTCTCTGGTGTATCCGGTGTGCGCCAGAACACACCATCGA
TGGCCAGCAGGGTCAGGCCGCACCAGTGCGGATGCGGCGTGGCGTTATGCCAGAGCTGCGCTGTTTTCGTGAACACGCGG
CGGACTAAGGCATCGCAACTCCGAGCAAAAAGCGGACTTACAGGATCTGTGTTAAGGCTGTCTTATGATTCAGACACTAT
CGG
>contig946
CAAAAATATAATTTTAGTACGTATGGTGCAGTGATCATGCTGAATGATTTAATTTTTAGCAATAAAATCGTTACTGAAAA
ATAGTAAAATACAGTCAAAACCGTTTACTGCGACATCGTTTAATACAACATGCCGGTTATAATAACCAAAAACAAAGGTC
CCGGCTGAATGCCATATGACCGCCTTATTAAATATATTGCTTTTTACGACATTGCTTATAACGAC
>contig947
CGGACCCAACAACCTGCCGCAGTACCACACCGTGCTGGAGCTGCCCGCCACGGGCAGGAAGCGCGGCGTGAAGCGGTCTC
CGTCCGGCTGGCGCGGCATCTTCACCCCGGCATCTTCCCCCGGAACAAGCAGCGGCCGGCGGACACCCCCACCCTCGCCA
TGGAGGAGAGCAGTGCCATCAAGTCGTGC
>contig948
GCAGTGCTTCGCAGAATATACTGCTGGATCGGAATCGCGACATGCTGGGAAGATCCGGCTAGAAACTCAGTCGGCTATGT
CATAATCACCCCGAACCCTTGCTTGCTTGCCAATAAGGCCGTCGCTATCTATGCCAAATAAATAATAGTTTAAAAAAACT
AACAAAATACGCTTTTATAGAAAATCCAACAAAACAGGAATATTATCAAAATAACCCTTC
>contig949
CGTTTTTTGTAAACAAATTTTAAAATTTATTTTACATGTTTCAGCCCTTTTAAATTTTTAAGTTTCTTCAACACATCTAT
GGATATTTTATTAAATAGAAAAAAAAAACATTTTGTAGGTCTGTGTATAGAGTTACACTTGAGATTGAATTCATGTTTGA
TGTAACGTGTAAAATATGTATTAATGAAACTATTCCTAATGTGAAATTGTG
>contig950
TTGATTCAGTTGTGATTATTAGTGAAGTGAAAATTATATTTTGGACGTAAAATTTGCGAGAAACATTTGCGCTTTTGTGT
GTTTGTGTTTTGATGCGGATCTTCGTTTCTCAGTAGCCCTTCCAGTAACACAAGGGCCGTCAAGATGCTGCAGAGGATCT
TGCGCGACATGTGGGTGGATCCCGAGATCCTGGCCGAACTCGACGAGACCCAGAAACAAACGCTCTTCTGTAAAATGCGC
>contig951
GGATGGGGAATACAAAAATCTTCGTTCGATTCCCGAAGACGCTCTTCGCAACGGAAGACGCCTTCCAGATAAAGAAGAAC
GACATAGCCACCATCATCCAGAGCAGGAGGGTACTACCTCAGGCAGAGGTACCTCCGGATGCGGAACGCGGCCATCGTCA
TCCAGAAGTGGGTGAGGAGGTTCCTGGCCCAATGTGCTCTTCCGATCTGAGGAAAGCCGCTGACGTCATCAGAGCTTTTA
TTAAAGGCTTCATCACTCGCAACGGTCCGGAG
>contig952
ATTAATGTCTTGTCTAATAATTGACTTTACATTTTCTTGTGACCATGACAGGTGATAAATTGTTCGAACTTCTCAGGCAG
GTAACGACTTTTCTAATGAAATACGTACTTATGCAATTGTCACGAATGTTCTCTACGCTGAAGGAAAATCATCGTTTAAT
AAAAA
>contig953
GAGAACACGTGAAGAAACAGGAAGAGGAGAAACTGAGGGCTCAGGTCCAAAAGGAGATCGCCTCGCGGTGTCGCTCGTGC
GCGTACAAGGGCTACGAATGCTTGCAGCCGGTGCTGTCCGGTCGCCAATACTGCTACAGACATGTGCTGCGCGACCCGAC
CGCCCCCTACAGGCAGTGCGTGCACAACTATGCCAACGGGGAGAGGTGTACGCTACCAGCACCGATGGACACCAATGATC
CCCGGGACCCTGGGTTGTGCTTCGA
>contig954
CTGAGATTTGCTATGACAACGCCTGCGATTGCAAACCAGGATTCTATCTAAATGAAATTACAGGAAAATGCGTTCCACCT
AACAAATGCCCACCATCATGCGGAAGAAACGAGGTATACAATAGTTGCGTCCAAGGACAATGTCGACCAAAGAGCTGTTC
TCAACTTGGAAAGCCGCTGTCTTGTCCTAGAATT
>contig955
AGCGATAAAACAGAAAACAAACAAAATATGGATAGAAGTGTCGAGTCGAAATTTGATATGATAACTTTTGCATTATTTTT
TAATTACCCACTTGCTACAGTGGCGCCACCCTCTTTGGTCGCGTTTCGTTGTAAACTTATAGCACACAGAGAATGTGCTT
CTTACCTCTTCCCTC
>contig956
GCCGTAAAGCAGTAATGCGTTGCAGTTAGAGATGTGGGGTAGACGCTGTACTGTAAAAATTGAGATTTAGAATTCATGTC
TCAAGTTGGGTGGCGGTATTCACGTTGTTGATGTCTATGGACCACAGTAACCACTCAACACTAAGTGGACCGTGAGCTCG
TTCATCCATTTAAGCAATAAAAAAAATCAATATAAATAAAACACATTCTAAGTTTTAATTATTCGTTAATATCTATTTAA
ACAATTTATCACTAATGTCACTGTAAAAACTTGTCAATTGTAAAATAATTCACACATACCTGTTTTTGAAATAGAGTGAA
ACAAAATTCCTTTTATTTCATTCTTACGTCGTTTTTTTTGTGTCACAGTAAATATGCATCAGCTTTTATTGTCGAACCGC
ATTTTCAGATTTCACACAGTATAATAACCCAATGATAACAAAAAAATAATTCCTTAAAATAATGTAAACGAGTCATAAAT
ATTCGAAGCATCACACATAAACACGATATCTGTGATGTTATGTTATTTGTGTGTTTGTGGTTTTACTTTAAATATGTAGG
TAAATAAAATATGCAAGAAAATATTATTATAAATATATTATTGGCGAATTATATCGACAAGCCTTTTGTGAAGACATACT
TCGCTTGGCATACTTGAA
>contig957
ATTCGAGTTTCTGAGAAATCTGCTACTTGCATGTTTTGCCACTCAATTGTAGGTTTTAACTTCTCAGGTACTGATAGCCT
CGGAAACTCATGCACATATTGAGACTGATTTTCGGCAAACTTTGAATAATCTTTGTTGCATTTCGTAACTGCTGCAATGT
TTTTACGCTCCTTTATGACTTTAAGTAAATATTCTTCACCGTTCGTTGGAACCTCTTTTAATTGCACATCAGGACTTATT
TTGAAGCACGGTGATACTATATCCAAATTATCTTCATCATCCTTCATTGTTTTCAAGTACTTTTTCAATTACATCTTTTT
CACTAAATTACAACTTTGAGATATTATAACATTAACAATTCATAGTACATATTTAAGTAATGACGAATAAATAATACTTT
TCTTTTGTCTATTTAGGCAGTCAAAAGAAATATAGCCCGTACAGCAATATTCATAGTTAAATAAATAAAATACTTGGACA
ATATTTTTCTATTATTTCATTCTT
>contig958
CAGCAAGCTCTCGCATCATTGGCCAGACGTAGATCACCACGTTCAGTGTCTCAGCCCGTTGAAACTGGAACAGCCAGTGA
AGTAGACTATGACTGGCTACCTAAAGAAATTGTGAATCAACTCAAAAAATCTCCCAAGACGCCGAAGCAGTCGCCGCGCG
CAAGGAAAGCAAAGAGATCAGCAGGCGACGACTAAGAAGTCGTTTGAAGTTATGATTAAGAGAGACATCAAGCACAA
>contig959
ATTTTTAAATGCTGCACACGATCACAAAAGCGGTTCGTTTCCATGTTACCGTGTTGCTTTAGACTCGTTTGTTTTTTTTC
CTTCTTAAGGCTATCTATCAGCTTAGGTAACCTTAACGTGTAGGTGAGCTCTCGGGGCTCAAAACCAGGAGGCGTCGCTA
ACAGTGGCCCTAGCAAG
>contig960
GCGGTGGCCTATGGGGTCGCAGTCAACAAACTAACGTTGCCTATACCGAGCACCTGTCCAGAGCCCTGGAGGAAGCTGAT
GGAAGCGTGCTGGCATTCCAATCCGCG
>contig961
AAAATGAAGCCAGTTAATCTCATGCACGTAAGGATCTCCATCAGGTTGGTCTGCATGCTCGCGCGATCACCGCTCCTAGA
TATCAGTTCGTACTCTCCGGATACCTGGTATATGAACAAGGGGTGGTGCGGGAAGCGGTCCTTGGTCTGCCGCACAATGT
CCAGGTAGGGCAGCCCCGGTTTCACCATCAGGAAGTCGGCGCCTTCAGCAACGTCACGCGCTGCGGCCCTGGCGGCTA
>contig962
CACGGAACGGTCCGTACATCGACGATGCGAACTTACACGAGTAAGACAGTATCGACACTTGGTTTTGCAATTTATTTCTG
ACCAGCTCCTCTTTGATTGCT
>contig963
GCTGACCTGCTTCGTTGACGTAGTCGGCATAATTCATAGACCATTCCCGTCGCATACCGACTCTTTCGCATATTTTGGAT
GTGTACTGACTGACCGCTACAGTTTGTACCAATGGATGACGCAGCTCATTCGCGTGAGCCAGCGCCGTGCGAAGTAGAAG
CGTGGCCAGTCCCTGACCTGTCACTTCTG
>contig964
TTTTTTAATTAGTCGTAATAATATTATCCTTATACACGATAAATAAATAAAAATTTTTAGTGTTAGTGTTAGTGTTAGTA
TAAAGAAGCAGTTCAACCGCCGGCGGG
>contig965
CGCTTGTCGAGACGCAACTGCGTCAGTTTCTTCTAAGTGTATCGCAATAGGCATTCAAAGTTCAATTGATACAACGAATG
TGTACATAATGCGGTCTGGTGTCGAGTGCACACGAGACAACGAGACGAGCGTGTACAGCTGGCATTACTCCTCCGACCTA
TGAATATCACTGTTAAAAAATCATCTCAATCCGATGCTTCGATTCGACATGAAAGGATTAATAAACGCACAAACAAACAC
ACTTTCAAATTT
>contig966
ATAATAATAATAAAAATTGGTATCTTAACCTAAACCGAAAATGATAATATTTTGCTATGATATAAGTATAAAGCAAACAT
CCCATATCACATGAGGTCACTGACCCCGTGCATCGTCTTATTGTGTACCTACTGTTAAGTTCCGTGAAATAATAAAACGT
AAAATATTAAATCGATAATGATTTTAATGCTATCAACAATACTGTTAGTGTTCGTTTTTTTTTTCGGGAAAATTTACTTT
ACACGTGACTTGTTCAAATGAAAAGAAAAT
>contig967
CCGATCTATTTGTCCTGCCTTGCCTGACTGACGTGGTGATTGTGGTGACGGCAACTGTCGGCAACAGCGAAAACTTCAAT
AACCAAACACTGCACTGCATTATTTCCCTATTTTAAAAATAACTGATTAAAGTAACAATGTTGGAAAGTCTATTTGATGA
TGTGCGGCGAATGAACAAGCGGCAGTTCATGTACCAAGTGTTAAGCTTTGGTATGATAGTGTCTTCTGCCTTGATGATAT
GGAAAGGTTTGATGGTAGTAACAGGAAGTGAAAGCCCAATAGTAGTAGTACTGTC
>contig968
GCCACTTTTGTGCTGACGCCCTCAAATGTCATTTTAGTGTTTTATTAATTACAGCGTCGATGGTATGCGATTAAATCCTA
GCTTGAGGTCGTTGGAAGTTAAAATTTAATAAAGCAATCTACTTTTGTTTTTCTTGTTTGATTATCTTGATTTATTCAGT
AACAGGGATGCGTAATTAATGTTTTTTTTTTTTACGGAATTAAAATCTAGTGGTG
>contig969
CGGCCGTCATGTATCTCACGTTGTCCCTCTCAACCTCTTTACCGAAGATCTTCGCTATGGCCGCTACATCAATAAACGCA
GCCCAAAAGTCTCCCCGTGATCTAACC
>contig970
TAAGGATTCAATTACTTTACTAACTGAATTAATTAATATGATCTGTATTTTCAGTTGTGAATTTTAGATTTACAGGGTCA
ATATTTGTGCGAGAGGCGAGTGCCGCATCAGCCGAGCGGCAGTCCAGTGTTAAGCTCGCAAATGCTGGCCATGGACGTTA
CGAAGGAAGCACGTTCGTCTCCCCTGCCAGCTACATCGCAGGCAACGACTGTAACATCTGCACAGAATCCTCCTCAACCA
CAGATATGCG
>contig971
AAAAAAATATGACACTTGAAATATTAAATAAATATTGAACCACTCATGACTTTATAGAATACAGTTGCTTTAAATAGTTT
TACGAATATTAATAATTTTAGCATCACATTTAAAAAAAAAATCTCCTGCCCTTCTCCCAGTC
>contig972
GGCCACGTCGAATGTAGCTCCTCCCCAGTTCTCGAGCGAGTACAGGTTGTTGAAGTTGTGCGCTACGTAGGGCGAGACGG
CGAGCAGGTCGTGGGTCCGCACCCTAGTGGCCAGCAGCCACCCTGGTGGCCAGCAGCGACTGGTGCGCGTCCCGGAACGT
CGTGTCCATCAGGAGCAGACCCTTGTGCTGCCGGACCGCTTTGGCGAAGGCCTCGGGGCCACCCTCGTCGAGTATTTGTT
TGTAGCCCTTCGGCGGTTGGACGGCTGTGTTTTCTCCGGTTAATTCCTGTCTTTTAATAGCCTCTGGGGAAAGGTCAGAG
CCAAAGCGTACCAGCGGCACTTGAGGTATGT
>contig973
CTTGAAGGTAGCGGAGAACGTGGGCATCGACAAGGGCGACATCCCTGACCTCACCAAGGCGCCCAGCAGCCTCCTGGACG
CGCTGGAGGGCCACCTCGCCACGCTCGAGGGCAAGAAGGGCTCCGCCGCCAACACTCCCACTCAAACAGCCAGTGCCCAG
AAGAACGTGGCCAGCGTGATGGGAGCCCTGTCGTCCACGTCGTCCTCGT
>contig974
GATCGGAATCGCGACCCGCTGGGAAGATCCGCGAAACTTCCGAGAAACTCAGCGGGCTGATGCTTAGGGTAGGTTGCACG
TCGAATTCGGTTACCGGGGTCTTTCAGTGCTGTTGGAAACAATACTTTGTGCTGCGCAGTTCCTTAGTCGTGTAATTACT
GTATGCGCGCGAGTTCATGTCCATCGGGGCCAGAGGCGACGCGAGGGGGGGAGCTTGCCCCACCTTCGCCCGCCTGCCCG
CATTCGTCTGACGTCGAGTGTTGTCCTTGACGGTTGTGACGCGCGCTTACTGTATTGTGCATTTAACTTGTTCGCTCGTT
GAGGTAGAAGGTGCTGGATATCTTCGTTGCTAAATTAGTCTACTCCGAGTTATCTTCGCTACACAATGGCAGCTATTAAT
CGTGT
>contig975
GCAGAACTTGAAGTTGGGTTGAGTTAGGCCGGTAGAGAATGAGTCCGAGCGCGTCGAGCATGGCGCGGCAGGTGGTGAGC
GAGACGCGCGGGAAGAAGTGGCTGGCGAGGTCCGGCAGGGTCATCAGCAGCTCCGTGTACTGGTAGGGCTTCGAATTGAT
GCAAGGCACCATTGTGTTTTCCACTAACG
>contig976
TGTAAGTATTAGAATAATATCGCAAACACAAAGAACCGTAATCACCAAACGACATTTATAGGTAGGTAGGTAGTACGGAA
ACGAAAAACTAAATAAAATAAAAATTCGCAAATTAACTTCTTAATTTTGTCGATACGTATTTGATCGTAACAAAAC
>contig977
GGACTACACCAGAAACCGGCAGATGTGCGGGAGCGCTCCTCTGCTGAAGGAGGCTGCCGCTTCGGACGGAGACGACAGCT
CCGAAGAGTGACGAGGAACTGCCGAGCATTAAAGAAAACGATACGAATTGATTTTAGGTCGTTTTCAGTAACTTAATTAG
CGAATAAATAGTGTAATTAAATTG
>contig978
GGAGCCTCCGTCGTTCCTGAAGAAGATCGGAGACATCGAGGTGCTTCGCGGCATGAGCGCCAAGTTCACCGCCTGCGCAA
CCGGCTCGCCAGAACCCGACGTGCAATGGTATCGCAACGACGAGAAGCTATTTCCATCGGACCGGATCCGCATGGACAAG
GAGAGCACGGGGCTACTGCGGCTGAACCTGAGCCGCGTGGAGCCCTGCGACGTCGGCACCTACCGCTGCACCCTCACCAA
CCCGCACGGAGAGGCCTCCTGCACCGCACAGCTCACCTACGACAGTATGGAGCCGCACGCAAGCAAACGTCCAATCTCGG
ACCAGTACTCTGACTTCGATAAGATGAAGAAGACCGGCATCCCCATGCCCCTGGCTGACCGGCCCATCATCTCGCGCATG
ACCG
>contig979
TTTGCATAGAGCAAATTTTTTTTGTGATGAACATTTATTTGCTCTTTGTCTGGATGCTTACTATCTATTCATGTGTATGT
TTAGACATATATCGCCTTCTCGCATTAAAACTGTATAATCTCAAAATTTACTAATTTTACAGGAGAGTGTTTTAAAGGTT
TAATATGTGATATTTTTATTATTAGTCATATTTGCAACATTTTTATTTTTATTTTTTAC
>contig980
CTCATACGCTACCTCCCGAGACGATATCGCGATTGCGTACAATGCTAGATGCAGACGAACCCTTTAAACCAGACCAAGCC
TATGAATATTTTGTTAACAGGAAGAAGACCAAGAAAAAGGCGGCTACAAGCCGAGTGAACCAAATAAAGAAAGATGTTTT
GGAATTGTGCGGAGACAAGAGGTTCCTCTGGGC
>contig981
CGACGTGCTGTTCGGGCTCATCATCAACGAGGAGGTCCGGTTCCCCCGCAGCGTGTCGGCCGCGTGTCGCTCGCTGCTGG
ACGGGCTGCTGACCAAGGACCCTCGGGCGCGGCTGGGCGCCGGGCCGGACGATGCGCACGAGATCATGAACCACCCCTTC
TTCGCGTCGATCAACTGGAACGACCTCGTCGCCAAGAAGATCCCGCCCCCGTTCAAGCCTCAAGTGGAATCCGACATCGA
CA
>contig982
CTAGCGAGAGCTACTGGCGCCAGCAACTGGACCAAGCCGAACAGGACTTGAGACAGGGCGAGTGGAGCGCTGCGCTGGGT
CGAGTCAGCGCGCCGAGCCTCCAGACCAGCGCCCGCGCTCGGTACGTAAAAGCGCGGGCACTGGACGCAACGGCCGAAGC
TCGGCGCGACAATAGACTGCTTTCGCAAGCTATAGCCGCGTATATCGACCTACTCAAGATGAACGAGCGTCTCTCGGATA
AGAAGTTAATCGAAGTTACTGCCGATCT
>contig983
CTGGCCCATAACGCCGCCGAACAGGCCGAAGAATTCGTTCGCAAAGTATGGGAGGCGTCGTGGAACGTGTGCCATTTCAG
ACATTTGCCACGTTGGCTGCAAGACAACCGCCTCTACCTTCGTTCAGCGCATGTTTTGCATCAATTTTCCGAATCCACAC
TGAGACAGGTAACATTTGGACGCATCTCCTTGGCTGCGTGGCATTCATTGGCGTCGCGATCTACTTTTTGTCTCGTCCAT
CTATCGAAATTCAAATGCAAGAGAAAGTTATATTTGGTGTTTTTTTTGTCGGCGCTATCGTATGCCTCGGTTTTTCTTTT
GGGACCATCACGCCCTCAAG
>contig984
TTTTTTTTTTTTTTTTATTTAGGAACACTATAACTTTAGGTTCTTTTTTTTATTTTGTTCATTGATACACTATGTTTGTT
GGTTCGTAGTAAAATTTGATTCATGAAGTTTTTAATTGAAACCGTTATGCGATTTTAAATTTTGAGGTTATATATAGACA
GTTTTTTTTTTTTAACCTTAACGGCTTGATAATAAAGAACATTTCGAGTTTTGTTTTATGAAACTCAACAAGAGAACCGC
TTCATCGAGACGTAAGTATGTACATGTACTTCATAGAAACGCAGTGTATCGCTGATGGAAAAAAAAAACTTTTTTTTTGT
CTAAGTATGGCGGGGTTTCGTGACATTGCGAAACTGGTTCGCTCTACAATATGAATTTGCAGTTGATATTTTTATACGGG
ACGCGTGAAATAAAACCGATTGCTTCCAGAATGACGGCAGAAAAAAAATTCGAGTGTCATGAAACTCTG
>contig985
CCGATCTCCTGAGACTGCAGTCTGGAGCTTGCAGGACTTCATGCGCTGATGGGTACTACGCTGATCGCGGCGCCTGTTCC
AAGTGCTATTTATCTTGCCGGACATGTATTGGGCCCCGTCGCGATCAGTGCGCGTCCTGCCCTCAGGGTTGGAGGCTAGC
CGCTGGAGAATGTCATCCCGAATGTCCTCAAGGATTCTACAAAAG
>contig986
AAATTAATTAATATTTTGACGCAAATCAGCTTGCGGTTTTAATTTCACTAAACCATGTATTTTGTAATACACTCGATACG
TATTTACGTCAAAATATTAATTAATTTAATTAACAAGGCACATTATAGAATACAACATATCGTCTTTTCGCATT
>contig987
AATAATAATAAAAAAAAAACATTTTTTAGGGGATCGAATTGTGAATCTAAGCCATTCGTAAAATTTACTGAAAACATTCA
GAAAAATAAAAAATAAAAATCGGTCTATCCGTTTAGGAGTTCAGTGACATACACACGTACAGTAGAATTCTTTTTATATA
TAAAGATCAGGAAACACGTTCAGCGTTACTGTTACCATATATTGACTTAAATTTGTTACATTATTAAAGTAGATACTATA
CTAATATATAAA
>contig988
CGATGGTGTTCCCTCGGACTATGGAGTCGTCTATGAGCACGATCCGTTTCCCCTTGACGTTCTCGGAGAGCGCGCCGAAC
TTCTTGGCGACGCCGAGCTGCCGCAGCCGCCGGGTTGAGGGCTGGATGAACGTTCTCCCGACGTACCGGTTCTTGCACAG
AACCTCCATGAACGGAATGCCGGACTGTCGTGCGTAGCCGTGCGCGGCT
>contig989
CACTCGCCGAGTTGCTCGTTCCAGTGCACGTACTTGTCGATCAGAGCCTGATATTCCTTCGGTATATAAGAGTCCAGCAC
GAGATCGGCTAGCTGGATCTCCCCAGAGCCCGTATCGAGTCGAGGATCCCCTCCATCTCCCTCTGCTGCTCGCGCTGCTG
GTCAGCGAGCTCGG
>contig990
GAAATAGATCGTTAACTAATTTGTTCGTCAAATTAGTAAGTAGGTACTTGAAACACGAACTTAATCTTCAAATAATATGA
TAATCGTTTTCCTTTTGTTTCAAGCAAATGATAAATAGATTTTCAGTTCTTGTTCCCATTGATCTTTCATATCTTAGCTC
CTAAGGAGACTCGTAACATCTATATGGGAAGGTTCTAGAAATAAAACCACTAAAGAACCATTTTCATCGGATCATCGAAA
TGTCATTATAATAACATTCAAAGTAATGAAAAAAAAAAACAAAATAAAAGTCACAGAATTGATAATAAGAAAATTTTTCG
TTCTAATAAACATTGGACCATAGTCCATTCATACTAGCACAAGCCACAGCGCTTATCTACACTGCGTTTCTAGGGACAGT
TTTTATCTCTATTATGTAATGATATTTGCTTTAAATCGGCTAGACCGTGTCTGGCATTGCTAGAGTTAAAAAGAGCAGCT
GTCCCCTCCAAAAGGGAGGAATGTTCTAGCATCTTTCCTACCTTATTGATAATCCATTTTTCTTGTATTATTTTTATTCG
CACCGCTAAAGAACTTTATC
>contig991
TTCTCTTTCCTTAGCAGCAGTGTCAACAGGTTTAGCGCCGCCAAACACTTTTTCAGCAGGCACCGGCTTCGGAGCCTGTT
TCTCTTGTTTTTCCTCCAGGGGCGCTCCGTCGGCGGGCTTGGTGGGGGCTTCGGTCTCGCGAGGCACAGTGCGCGGTAAC
AAATTCAACTTAGGACGTTCACGAGGTTTTGTGTCTTCTCTTGGAGGTGGGATGGTGTCAACAAAAACGGCTTGGGCATT
GCTCCTTCACGGTCTGGTGCAGCACGGAATCCATCTCGTCCACCATAACCCCGATCTCTACCTCTATCCTCTCCATAGCG
GTCACGTCCGAAGGAGTCCCTCCCGCCGTAGGGGGCCCGCGCGGGCTCGGGGCTCGCTCGGCGTCGCGCCAGGCTCCCGG
ACGGTTATCTGCACTCGAGTCTCTTTCGCGATCCCGATCCCGATCTCGTTCTCTGTCATTGGGAGGACGAGGGCGGCCGG
GCGCGTCGGGTACAGCGCGGGGTCCGGAGCGCCAGTCACCCATTGTACGCTCAGGGTCATAGTCCCTATCTCTATCAGAG
CGTC
>contig992
TCGTATATCGCTTCATTGTCCACCATGAAGGCGCAATCCGAATGACTGATGGTCGCGTGCGTAGTTAGCACCGCGTTGTA
TGGCTCCACTACCGCAGTTGACACTTGTGGCGCAGGATATATGGCAAACTCCAGTTTACTCTTCTTTCCAAACTCGTCAG
ATAGCTTCTCCATTAGTAGTGATGTGAATCCAGATCCTGTGCCACCTCCAAACGAATGAAACACGAAGAAACCCTGTAGT
CCGGTACATTGATCGGCAAGTTTCCTAATTCGCTC
>contig993
CACAGATCGATGTGGGAATATTGATGATCTTCAACTGTTTTTTTTATATAAATCCGATCTGAGCAAAAAATAAAAAAAAT
CGTAGAGCTGGTCAATGACATCATTAATACGGTAGTCTTAACACGTTCGCTGCTATGTGTCCTACTGTCAATCAGTGCAT
GGGTAATTTTATTCCATTATCATATTTAAAACGTTCCTTCGCTGCTTTGTGTCCTACCGTCAATCAGTGCATGGGTAATT
CTATTCCATTATCATACTTAAAGCGTTCCTTGCCATGCTACTGCTATGAGGGTTATCGGGGTCTAACCCAATCCCTGTAG
ACTAAATTGACTTGTAGTGTTATGATCGATTGTTTGACGCCAAACATCCAAGGTAGTTATTGGTTGTCATTGGCAGTCTA
GTAGTGGTGGTCAAGTCATGGATATTCAGGACATGGATAGTCAAGTCATGTATAGTCAAGGTAGTCATTGCTAAGAAGGA
TTTGGTTTGGATAA
>contig994
CAAGAATATGATGACAGTGTTGATATTTTTGACATTTGACAGTTTCGAATCTCTCGAATGTGCTTGAAGCACTGAAGTAG
GAAACTTATGGAAATGAAACGTCAACCAAAAATTCGTGCCACTGTGACGTCATCTGGCCACAAAACATGGCGGCTTTAGT
GCTGCCCAGAAGATTTTAATGTTAGTAGGTTTTATCGATAAACGTTCTTGGCTCATTTTATTTTAAATATTGTTGAGTAT
GAATGTATTTGTAGAATTTATACTTTAATAGGAATTAAGTATATTGTAATGTGCAAAGATGATTTGATTTAGATATTATG
TGAAATCTAAGACGAGTTCGTGCTTCAAATTTTCCAAGTAAACGATATGACGATTTTTAAAATTTGCTACACTGATTTTA
TAAAGTTGTCGTTTGCCGCAAAACTTATAGATATGGCATAGTACAGTGC
>contig995
GGAGGTGGAGGTAGCAAGGGAGGAGGTGGAACCGGTGGTGGATCGGGTGGTGGCACAGGAGTTGGTGCTGGAGTTGGAGC
TGGAGTTGGCGTTGGAGTTGGAGCAGGAGTGGATATTGGAGCAGGATTAGGAGTTGGGGCTGGAGTTGGAGCGGGCCTTG
GTGCAGGCCTTGGAGCCGGAGTTGGTGTGGGCCTTGGGGCAGGCCTTGGAGTAGGAGTTGGAACA
>contig996
GCTTGTTTTGCGATCCCGATCCACCTTTGGAGCTTGAGGACTTATTCTTTCCACCGGCACCTTTTCCTTGAGACTGCATT
CCGCTTTTTCCTGAAGAGCCGCCACCCGATCCACCCTTGCCAGAGCCCTGTGCCCCTCCACTCTTGCCGAGTGGGGCCAC
GCCTGTCTTGCTTGCAGGACCAGGAGGTTTACGTCCGGGTCCTCCCCTAGCAACAGGGGCTGGTTTACCCATCGGTTCTT
T
>contig997
GTCGTGGCAAGGTCCAAATTCCTTTCGCTTTTACTGAGGATTTGTTTGAAGGAGCCCTTCACGAACCGATCCCCGTCCAG
ATCGACGGTCGCGTTACCGTTACTAGATTTGTCTCCTTGCAGATAATAATACTCGGTGTTGACCAAGTGCTGGGTGCTGA
GCGGAACGGACAGAGCTATTTGTCCGGTCTGCTTGAAC
>contig998
TTCCAACTTCTGGTACCGGCATAGTTCGTCATTACCAGTTACTTTGTTAATCACAGATCATGTTATTTATTCGCTAAGTG
CCTATGAAATGAAGTCCAAATATAATTCGGATAGAATGCTCCACATACGTTACTCAGAAACATACTATACAAAACATATA
TAAAATACGTAACCCGTAAAATGAGTCAAGTATAAAATGCGAGTCAAAAAAATCATTAAAAAATATATGTATTTTGTCAA
TTATTATTTTTCATTTTTCTTTGTCTAATACATGTCTCTGTGGTTGATTACTTGATGCTAGAACGGTTCATTTAATTACC
GCATCCACGTGTTCCGCAACTCCCGGATCATTCTCACTGTTCATTCCTCGTCCGTGAATCTGGTCGGCTGGTTGGAGTTC
CTCTGTGGTTGATTACTTGAT
>contig999
GTCCTACCCACTAAACGACTCTCCTGCACTCTTCGCCCAAGTGTCCGATCTCCTCCGAGGTCAGAACACGGATAAGGTAA
AGGGGTTACCGCGGTCAACACTACAACCAGACGGCGCAGCTCACGTCAAGGAAGCCCAGCTGTCGGAGTTTTCGCGAATC
GGAGGCTCTGAAACGTCG
>contig1000
CTTCCTTCTCACGTGATTTCATCTCTTTTTCTATGTTGGCGAGTTGAACCCCGAATTCCTTCTGCAATTGTTCCTTTTGC
TTCTCTTTCTCGAGCCGCTCGGCCGCC
>contig1001
TATTAATAAGCTGTCTTCTTATATGGAATGCATCGAATGTGCGGTCACCTTTGAGCGAGTATTTCTTTTTACCTTGGTTG
GGAGCCTCTTTGCGGGGCCTGCTTCTTCGGCAAGCCCCGACCGCTGGAGCACTGGTTTATACGATGGCTGTTGTAGATGG
AAATATCAACGCCTTATTCCTGACGGCATTTTCATTTTTATTTTTG
>contig1002
CACACACTGACCCCGCTCTCAATCGCACAGGCTATCCACCACGACGTGTCCAGTATCGATTTGATATGTTTCAGCCACCC
CGACGATTCTAAGCCACTTAAAAACGATGACATCGTGGGTGTATTCTGTTCGCAAGTCTCGACTAATTTCTGCAAGCTTT
TCCTCATGACGTGAATGTTTCCGATGCCACTGAACTGAAACTTTATGTTCTCGTAGAAAGCTTCGTTCTCGTAGCCCTTG
CC
>contig1003
AGGCAGGGTAATTAAGATTAGTGTTTACAGAATGCCAATTCAAGGTCATTCTATTGCGAATGCGAAGTGATGGAGAATTT
CGTAGTGAGATGCGAGTTCTTGTTTGACTTTTAGAGAATCGCAAGGCAGGTGCGTGTTATGAATCCATGATGTTTCACAT
TCTGAATCTACGGCTCTAAAATATTCACCCCCGGAGTCAAGAGTTGCTGGTCTCCAAAAGCACC
>contig1004
CCAGCCTTTGAAATAGATTTCACTGGTAGACCAGTCTGATCAATGTTGCAAAAACAATTTATCCAGTACAGTTTAGAAAT
GATTTTTTGCTTAGATTGGTGGATGAGCTCACAGCCCACCTAGTGTTAAGTGGTTACTACGGCTGCCCCCCCTCCCCTCA
AACTGAAACACATTACTG
>contig1005
GAAAAAATGAATAAGTTTTGACTTATTTTACTAGGTGTGCATCAGAGCCTCAACATATTCTGGGAAAATGACATATGGAT
TTTAAAGATCCAAGTCCACGTGATGCAGTATAGATTCGAACACGCGTCGTTTGACTCGTCATTCTGCGTAAAACATAGGA
TAAATGAGGCTCATAGAACTGAATGAACTTGACATCAACATCTCCACGCATTAAATCGGCATCATGGTGGTGGTGCTGAA
CGGCGTACTCGCTGACGATTGCCCGACGTCGGTGCGGGCTTTGCTAGAGGCGCATCCGGGGTACAGAGAAGGCGCCGCGC
AACTGTTGACCGAAACGGCGCGCGTTGTGGGACCCGCGGGCGTTCTTGAGAAATGGCCGCCGTTGTGCCGCATGACAAAA
ACGTGAATATAATCGGTTCAGATGACGCGACATCGTGTATTATAGTAGTCGTCAGGCATTCAGGGTCAGGGGCCATAGCG
CTGGCGCAC
>contig1006
TCACCACAAGCTATTGTCGATATGGCGGATGCGGTCGGTTCCACCAGTCAACTGATCGCTGCTGCAAAAGCATTGCCTCA
TCAGAGGCTTATTGTGGCAACCGATCGTTTACTTCGATCTGGACAAGTACGATATCCGTTCTGACTTCGCTCAAATGCTG
GATGCACATGCAAACTTCC
>contig1007
CCGCTAAATATTTTAATATTGTGTATTATCCTCTGCTTAATACTAGCAATTTTAATAATGTCCACACGGTGGTACCCCAT
TTATCAAAGAGGAAACCCACAACTTAGAGTATTTTTGCCGAATTTTTGGATGAAATTAGTACGACCACA
>contig1008
ACGCTCTTCCGATCTGGGCTTAGTATCATCTGGGACTAGATCATGGAGTAGCAAGGACTTGTTGTCATTAGGCCAGTCAG
ATAATAGTTAATTCCAATTAATTATAGCCGAATTTCGACTACTGCGGGACCTCTAGTTCTAATATATCTGTCTTCCAGGT
ACGATGGTAGTGCGGACCATGTGCTTAGAATGTGAAGCGGTCACTCAGAAAGCACAGGCTGTCTGTGAGCTGTGCGTTCC
GGTTGGTGAAGAAGAACCAGGAGC
>contig1009
TCCGGCGTCAAAAGTGAAGCTTCAGGCGCTCCCGGACCAGCTGCACTACCATCGATAGTGAAGACAGCGGGTGTGTGAGG
TGCTGCATGTGCCAATCCTCTGCCAGCAAGAGTTACTCTGTCTGCAGTGTTGCCA
>contig1010
GCAGTCTCCTCCACGGGCTCCTCCACGGTCTCGGTGCGCGAGGCCCACAAGTAAATGGGGAAGTTGATGAACTGCGAGTA
CTTCTTGACGAGCGCGCGGATGGTGTCGGCCTGCAAGTAGTCGCTCGCTTCCTCTTTCATGTGCAGCGTGAGATGCGTGC
CGCGCTTGAGGGTGTCGCCGCGCGGGTCCTCGGCGACGCTGAAGGAGTTGGCGTCGGACTGCCACACGTGCTGGCGGTCG
TCGTTGTGCTTGGAGGCGACGGTGACGCTGTCGGCCACGAGGAAGGCGGAGTAGAAGCCGACGCCGAACTGGCCGATCAT
GTCGTTCATCTCGGGGGCCGCGCTCTTCTCGCCGTCTTGCATCTTGGACAGGAAGTCCGCGGTGCCGGACTTGGCGATGG
TGCCGAGGTTGTTGATGAGGTCGGCGCGCGTCATGCCGACGCCGGAGTCGATGATGTGCAGCAGCCGCTTGTCGGGCTCG
GCCTTGATGCGGATGCTGAGCTCCGGGTTCGCTTCCAGCACGCCGCGGTCAGTCAGCGACATCAGACGGATCTTGTCCAA
CGCATCTGAACCGTTCGAGATCAACTCGCGGAG
>contig1011
TATTTTTGAAATCATTCTTAATTCGTGATCAAATTTATTTCTTCATATTTCCTCAAAGTATTTTTAATTCACATATTAAA
GATATTGTATCATAAATTCAAACTTGGTCATGCTCAATATATTTTCTTCAATTACCTCAATATAGTACTGTCAGCTGTGA
GCACGTTCATACGAATTATGGAGGTTAGAGGTAAGAAAAATCAACTGTGTATATAGAAAGTGTCCGTTGAAATTAGGGTG
GCGCCACATTAGCATTAGGGTAAATTTTAAAGGAAGTGCCAATTTAAATTGTTGAAATTTTCAATAATTAACTGGTTTAG
>contig1012
AATAAAAAAAAGCAGAATTCGTGTATGTTTAAGATATGCTTAATATTTCTCTGATCGGTTTTAGGGCTCCGGTACATACA
AATACCAGTAGGGAGGGTCATTAGACGACCTCATGCCTCAAGGTGGGTGACAGCGTTTGTGTTGTGATGTCTATGGGGCT
GGATAAAAGTTTCAAAACCGATCGTAAGCTCTTTCTAGATCAAAATAAGTACTTCTTCAGTTCTTCTTAGTTTCGGTTTG
AAGGGTGGGGCAGCCGTTGTAACTATACTTGAGATCTTAGAACTTATATGTCAAGGTGGGTGACGAATTTACGTTGCGGA
TGTCTAT
>contig1013
TGTACACGAAGTACATGGCGGCCGAACACGAGCCAGCCGAGAATGTTGCAAACACAAGGAAGAACTTCCTCCCGAGCCTG
TCCATGCCGAGGACCGCGAAGATGTTGGAGGGTATGGCGGCCGCGACGGTGATGAGCGACTCCATGAAGACGTCCGAGTG
TATGTGCGAGTCGCACTGCGCGGCGGCGGAGTGCGTGCCGAGCCGCGTCACGTACGCCGTCACCTCGCAGATGTCCGCTT
CGGCGTTGTCGTGCGTGCGCGACCACTCGTCGAAACGATTGAACATCTCAGGGAACCACATCATCAGACCGTAAT
>contig1014
AGTACACACTTTTTTAACATAAATACATTTTACGTGTTGCTGTACGACGAGATCGATAAAACTATCGATAAAATCAAGAC
AAGTAGAAATTACGTACTGGCCGCTATTATATTAAAAAAATATGATTAAAATGTAAAATTAAAAGACCTTAATCAATGAA
ATGGTGTATAAGATTTAACCATAGGAGAAGTTTAAATAGATTTGTTTAGAAAAGTCTAACTAAAAGTTCCTGCACGCCAA
TAGATGGCGCTGATTTCAATAAAATTAGCTGATTAAGAAACTTTGTGTGAATGTATTTAAGGATTGGTGCTTTTCACGTG
ACTATAAAATGTTGCGTAAAGATCTTAATATTTATAATTAGATCTTTTAGTATATGTATGTGTGATCTGTAGATCTGTAG
ATTAGCATTTTATATGTAATATAATGATCTGTGCATCAGCTCCTAGGGTGTCAGAGATATGTTCGTGAATACAGTTGAGT
ACGTATTTTTTCTTTTTTTTCTTGCTGAGATGTGTGGACGACCTCACA
>contig1015
ATAGAAAAATCCGTTCTAGATTTGCTCAGGGAGATGAGATATGGAACCATGAACATAACCGAACCAAAAAGGAAAAAAAA
GTTGATAGTAATACCTGGACGAAGCGTTGGTTCTGAAAGTGAAGACTACATAGAAACAGAACAAGAAGAAAGCCAACAAA
AACCAAAAAAGGCAGATCTGAGATCCAAAATAACACAAAACAAAGAAAATACTACAACTAATACTTACGATGGCAAAGAA
AACAATAAATATAAGGGAAAAGGTGTAGGGAAAAAAACTAAAACACAAGATCAGAATATTGCTGAAAAAGAAAATAAACA
AGAAAACGGACCAGACACTGAAAAAATACTACTTGACGCAATAAATGACTTTGATTTTGTAGCGAACAATTCAACAGAAA
CAATGCCTATTATGTTGGAAGACATGTTGCTGTGTGAAAATGAAATTGTTTTTCATGACATACAAATAAATGAGATGCAG
AATGATACCGGAATAGAAATGACGTATAAACAAAAAAATTCA
>contig1016
GCCAAATTATCAGGTTTATCACATTGTTATTACGTTATAGCTAGATGCGAACGAGTTTTGAATATTATGAGATGTTTAAC
TGGAGTCTGGTGGGGTGGACATCCATATAATCTAAAGCTCCTATACAACGCTCTCATACGAAGTATTTTAGATTATGGTA
CTTACTTTCTTGAACCATGTAATGCA
>contig1017
CGGCTGCTGATTCTGGAGTCCTAAAAATGGACGTGTCATGGGACGCAGATAACTTCGAGCCCAAACTCCCGACCACGTTG
GCAGCCTCCAACAAATGGGAAGGGGAAGACGAGGATGATAACGTAAAGGAAAGCTGGGAGGATGAGGAGGAGGAAAAGAA
AGACGAAGAAAAGACTGAGGCAGCGCCACCTCCACAACCGAAACCTAAAAAGAAAATACACGATAAAATAGCCGAAAGAG
AGCGACAAGAACGTGAGAAGGCTGAAC
>contig1018
CCTTTTTATTTTAGCAAAGCTTGCATTCGAAAGATTTTAATCTACTAAATAATCTTTGGTGTGAGCAACGTAACTATCAA
AAAAGAGCGCACTCGTGAGTCGCTAGAATGCGAGTATCTGTTAGATGGTTTTTACTTTTAAATTATGGGAAGTAAAACTA
CAAGAATTTGTTTGTTTTTGTAAATTAATATTGTTTTGAATTCCGAGAACCATTCTGTTACGCCCCTATATGAGAATGAA
GATAAATATCTTATTTCGAGATTAAACACACAAATCATTTAAAATGTGCCCACTACTGTCAACAAACTAGTGCTGCTACA
CAATACAATTATAGATCAATAAATGTTTGAATATAAAAGGAAGAACGGATCGATATTCGAGAGAGGAAAGGTTTCTAAAA
TCAGTCTTCTGTCCTGAGCACACTTGTCAATGTTGTGCAATTGTTTCAATTATTTTCAATTATTATTCAAAAACAAATTA
AATGTATTAAAGTTAAATCGTCTTTTATCCTTCAACAAAAGAACGTGAATATAAAAATAAACTAAAAAAAACTCATTTCA
AAATATACAAATAGGATTGAGTAGGTACACTTATCACAATACACGTTTAAACATTAAATATAGGTAGGTAATGAAATAGA
ATTGAATTTCGTTATTCTTATTAGTAATGGTTTTATCATATAAGTTTTGTTGTAATTTAAACTGTTTCATATTGGCTGCG
AATGGAACGAGCGAGGCAGCATGCGAATATCACACCGAGGAGCTGAACCAAAGCGATACCGACTCCAACGCCGGCGAGCA
CCATACCAATGTCCTTCATGTGAACAACCAGTTTAGTAAGACATCCCTTCGAGTGGAAGTTGGTCGAGTTCTCGGTGCAG
GCCGCGACGACGCCGTCATTGATCTCCTGGGCGGAGCAGCACGTGCTCGGTATGGGCAGACCGTGATCGGCCCAGTCGGC
CGGACTGTTTATACCGCAGCATTGTAAGTCTGTTTGTATGATATCAATGGTCTTCTGGACGTTCTTGTCTACCGGATATT
GAGTAATGGAAGCGTTCAGGTTGCGCATAACCGAATCTTCCAAGTCCGTATGCTTCATGTAACCAGCGATGCCCACAGCC
AGTTCAGCCACGAATATGATCAAGAGGAATACTGAAAACGTTATTATCATGCAGTGGTTCTCTTTGACAGCGCCACAGCA
GCCGAAGAACGCGACAATGAAAACAATAATGCCGACAATGATGAGAACGATCGGAGCGAACTTGTAGAAGTTCTCATCGG
TGAAGTTCATGTAAGGATACGAGTTTATTTCAGCCCTGATGCCAACTATCAGGATGATCAATCCCGTAATGGCAAACAGA
AGATTGAAGCAAAACATGAGGTACTTTACACAGGACATTCCACCTTCGAGAGCCATTGTTATTCAATTAAATATTACCGC
CAAATTGTATTACTACGGAATAAAATGATTCACACCAGCGCCAACAAAGCACACCGAGC
>contig1019
TTCCAGCTGATATTGTCCAGGACACCAGTATATTTGTAGTCGTGTTTCAAGGGCGTCAATCCGAGTATGAAATGTTGAGA
GTCCTGTTCCAGCTGATATTGTCCAGGCTCGTCGGTCCTGCTAAAGTTGTACGTGATGCAGTGGGATGCTGTTGAGGTCT
TCTGTATAACGTACCACACCCCTAGCAACCTGTTCATCTCAAATCCGCTCATAGGCTCAACAATGGGACATGATCCTAAG
TGATAAGTGTGACTGTAAACATAGGTAACAGTCAAAAACACTCCTAATACCGTCAACTTCCACATTTTGTTACAATATTT
GCGAGTTACGTAGTTTTAAGAAATATGTATTAACACGACTATCGACGCGAG
>contig1020
TGGCCGAACACGAGAATTTTGATAGCTAGCTTTGAATATAATAATGCGTTTAGGATGATGTTGTCACTGCCGCGCTTTTG
TAGTGCATCCACAATGTTTGCGACATCTCACACCGATGACTTCTTTGCAATAATGCGGAAGAGAAGTGCATCGTTATTGC
GTCGAGTTCGTGACAGTGGCAACAGTCTTTTGAGAATCATATCGAGCAAGATCGAGGGACTGCTGATCAATAGCCTTTGC
AGTAGGCACTTGGAAGGAGAAAAAATAAAATAAAAAATCTTGTGTCGGCGACGATACCCAAACGAGCGGGTCACGCGGAA
GCGGAGTGGGGACCGACCAAAAAAAACTTAAAGACGGACAGACGCGCACGCAACACCAACATAAGCAATAAGCGGC
>contig1021
GTTCCAGTGTGGCTGGTCATCCTCTCAGACCAGCTAGGGATCGTCGCCTAGGTGAGCCGTTACCCCACCTACTAGCTAAT
CCCATCTGGGCACATCCGATGGCAAGAGGCCCGAAGGTCCCCCTCTTTGGTCTTGCGACGTTATGCGGTATTAGCTACCG
TTTCCAGTAGTTATCCCCCTCCATCAGGCAGTTTCCCAGACATTACTCACCCGTCCGCCACTCGTCAGCGAAACAGCAAG
CTG
>contig1022
CGTTGATACATAATGTTAACGCTCATTTATAATGGAATATTGATGAACAAAGCATAAAAAAAGCAAAAAAAAAAAACAAC
TTAATTAACATATCGTTGTTGTCAAATCAAAACTTGTTATGTGCAATTTTTGAGATTTTTACTTTATGACATTTTCGTAT
AGTTCACAGCCCTATCTACCGTTTAAAAAAAACTGTTATGCGTATATAGCTTTAATATTTATCTATAGTTTTCATTTGAT
ATAATTCTTAAAAATACACCTTCATATAAAATTTTATACGAAAATGTTTTTTTTTACTCCTTAATCCAAAATAGAGTTTT
TGCACATAGCAGATTTTGGTTTGACAGCGACGTTATCTCAAATAAACATAAAAAGCAAATTATTTTCTGAATATGTCTTA
ATTAAACATTTTTAAAATAATAAAACGACACAATAGTGTACTGTGGCTAAAACAAATGCTGAGTATAGTAGGTAGTGCAA
AAAAATAATAATGATAATTTCAGTCTACAGCTTCGAAATCCAATCCTGCAGAGGCTTGATGTCAGTCGGATTTTCATCGT
CATTCGTGTTGGCCGAACACTCTGCGAATTCGACTTTATTTCTAATGTGAGAGAATTCGAAATCTTTACCCTCTTTACCT
AGGAACGACCCGGTGTTGCCTTCAGACGGATCGACGGACTGCAGTTGATTCGATTTGGTCACACGAACTAAATTTATTTC
TTTTTCAAGTAGTCCT
>contig1023
AACTGTTCACGTAAAGCCAAGAGAATTTGTGCGCTTTTGTCTTCTATGATCTGTCGCGCGATTATTGAATAGATTGTTCG
AATCAATTTCATTACGTGTGACGTCATTTAGGGCCAAAATAGCCGAGCTAATGCTA
>contig1024
CTGTCATAATATTTGACAAAGTCTTTCTCAACAGTGTCTGCAACTGAGGCGATTGTTGTCACAATCTGTTCGAGTACCAG
TTTTGTACCACATTCAACCAACTCTTTAAACTTTGTAGTTAGGACGGCCTCTAGCTTTTTCATTAATGGGTCAAGATACA
GAGTCAAGATAGGTTTGGGACAGTCTTCA
>contig1025
GTAATGTAAACTCGGCATAAGACCACCGCTATTACCCTCATCCGACACAGATATACATACAGCTAGAGGTGGCTTACAAA
ATGAATGTATCGCCTTTTCGCATTAAAAGTGTACAATTTCTAAAACTATTCGAAATTGAGTTAATATGCGTAAACATTTG
TTATCACCAGTATTAATAACTCATAAATGCTCATGTAAAGCTTTCCTTCTTTAAGAACGGTTAGCTGGTAGATAACTCAA
TTGTTAAGTTAAGCTCGCCATTTTTTATATCTTATCGCAATTACTGTATTGACTGTGTGTACAAATAAAGAAATACTGTC
AAAAGAGCGTA
>contig1026
AAAGTGTATTATTTATTTTCTAACCTATTATTATTTTAGATTTCGGATCCGGCTTTGTATTTTTATTCGCCGCTTTTGTG
TGATTTTGGTTGCATCGTGTTGTTGAAGTGCTTTTCCACAACCACCAGTTTATTATTATATAAATAAAACTTATAATCGC
ATTGACTTTATTTATCAGGTAGTAAGCAAAATATGTCTCTTATGTAGGTAAATAAAATAA
>contig1027
CCCGACTTCATCCACCGTTGAAGAGGCATAATGAAAACAGCGCTCTGCTTAGTTTTCCTGCTGGTAGCAGCAGCGGCTGC
CAGTGAGAAGAAGACGACAGAAAGCAAAGCTGAACCCCTAGAGAAGAAATTGGACAAACGTGGT
>contig1028
TGACAACTTCCCAGCATACTGTTCTTATGAAATATATTTTGAGTACTAGCCGGGCGTTATCCACTATTCGTGGGCCGTAT
CCTAGTCGGCCTACAAGAGTAATAAAAAAAAAATCTAAGTTAATGTCTTTTCTTTTTAGGTCGCTTTTTATTTTTATCGT
GTTTCATCAAATCACAATGGTGCTAAAAAGTTTTCACTTAGAAAATGTTTATTATCATGTTTCACATTCCTATCTCCTAA
TAACTTGGGATTTTAAAGTGGTAGCAGTAGGGCATGTTGTGAATCTTACACGGCTTCTTACCACCGTGATACCGTCGTG
>contig1029
CAGCCAACAACTTCCACGGCCATTCGTCACAGCACCGTTTCGACGTCAAGTATTCAATAACTTGCATTCACTGAGCCACC
CTGGCGCTGCAGCAACTGCAAAGTTAGTAGCCCAGCGCTACGTATGGCCCAGTATGAGAAAAGATTGCCGTGAATGGACG
AGGTCATGTCATTCCTGTCAACATTCCAAGATTACCCGACATGTAACCGTAACTCCTGGAACATTTCAATTACCACGGGC
CAGATTTACCACTATACATATAGATCTAATAGGTCCAATGCCAATATCGAACGGCTATAAGTATTGCCTAACCATCGTTG
ATCGATTTACAAGATGGCCAGAAGCCATACCGATCATGGACATAACGGCCGAAACCGTAGCTAAAGCCCTGATATCTGAA
TGGATAGCACGCTTTGGTTGCCCTACCGCCG
>contig1030
ATAAACGACCAAAGCATCTTAGTTCCTTGAATTCGTTATTTTTTCGTAAGCAGAATGCCTACGGTCTTGCTTCCAGTTTA
GTGGCGAGGGTGGACGGATGACAACACC
>contig1031
TATAGAGGATGTCGTCCCGACGCAATGGATCGATGTCTCGGGCAGTCGAGGCTGCTTCGAAAAACCGCTTACACATGGAC
AGAAACCCACAGCATTCACGAATAACTGGCCGTCGTAAAGAGATCGATAACGTGATGAAGAGGGCGAGGCAGTCTTCGCC
CGGC
>contig1032
CATACAGGAGCAGTCTAAAGGGCTGTGCGCAGGAGCTTGCTCGTGGCGGGTTTAACCTGCTGATTAACGATCGTCCCGAT
GCCGACAGCTGACGCTTCCACACCGGTCGGTGACTGAAAGTGCATCGCCACCATGACCAGGCCGACGACAATCAGCGACA
CGATGGCGACGATTTTGATCATCGCAAACCAGAACTCCATCTCACCGAACATTTTCACGGTGGCAAGGTTGAGCGTCAGC
AGCAGCACTATCACCGCCAGCGAGGCGACCCAGT
>contig1033
TTCAACCCAGCGCTACCTGTTGGGTCCAGTAACAAATGTAAATCATACGACCGGAGTAAACTTCAGGGTAGGAGTAAAGA
GTACTAGCTCAGTGTATTAAAAAGTGTCCGCTGAGTGGGAGCTAATGAAGGTGGCGCCACTGTAGCTTGTGGAGACATTT
TTTAAAAACGGCGCCATAAACTATTAAAG
>contig1034
CTGAGTTGTGCGCCCGCGCTCATATTCAAACAAAGTCGAATTTAAGCGTCTAATATGCCGACTCCGGATTACAGCGTGGA
CTTGGACCTCGGCGAGCCCCCGCCAGAGATCGAAGACTACGCTCGTCAGCATTGCGGCGAGGACCCCAATACTCGACTTC
AAGCCATCTACGAACT
>contig1035
CATGAAGGTAGCAACACAGGAGCCTATCACCGAAACACCGAAATGGCAATGGACGCACTTCGAACGTTCCGTGGATATGT
CGACTTACCTTGTCGCTTTCGTGTTGTCCGACTTCACATCCCTAGAGACCAGTTACGTTAGCATGGACAACGTAACGAAG
CCAATACGGATATGGGCAAGGCCGGAACTGATAAGCAAAGCCAATTACGCC
>contig1036
GCCAGCCGCACGCCGAGCGCGCCGCACCCACCCCCGCACCTGCACCCGCCGCCGAGGTCCAATGACTCGATCGAGCCGGA
GACAAAGCAAATGTTGAAAACCATTTTAACGAATTTCATTAACAAACACGCATAACGTTGCTCGCTTGGTTGCAC
>contig1037
CTCTGACTCATCTGAGGTTGAGTGGTCAATAAACATGACCTCATGATGACCCATGACTTATTCAAAGGAGGCTTGTGGAG
AGCACTTAACGATTGGCAGCGGCTTGGCAGTGCCCCTGGCATTCCTGATCTATGGGCGACTATAACCACTCACAATAAGG
TGGGCTGTATGCTTGTCTGCCTACAAGGGCAATAAAAAAAACGACGAGCAAGAATAGATTTTCTTGGTGAAGCGTCCTAT
GAGCTACCACAGGTCAGTATTAAGCTGTCAAGTTGTATCATAAATCATTTGTATATTCCGGTCTGAGGGGAAGTCGTTAT
GATGATGCTAGACTGCCGCCCCACGACATCCACCTATGCTTGTCTGCCTACAAGGGCAAAAAAAACCACCATCCGTATGA
TTTAAGCCAAAGTCTCTCAATTGTATTAGACAACGTTTCTCCCACCCTTTAATTCGGAAAGCTCGACTGCTTTGCGGCAG
AAATAGGTAG
>contig1038
GGAACTGGCCGGATACCTCAAGTATCTAAGACCGAAACGTTTCACGTTGAAAGCGTACAAGCGCGGGTGGATATCGTGCC
GCGACGGCGTGCTGCGCATACACGGCTCAGGCGGCCGCGCGCGGCGAGCCCCCCTCGTGTGCCGTCGAGCTGCGCGGGGC
TGAGGTAACACCGGACGCTCATCCGGCTTCTGGTAGATACAGC
>contig1039
GAAGACCGTTTGCACGCTGAACGTTTATTTGGTTGGAATACATCCTTTTTTCATCGTTCTTTTGATAATCCTTTCTTTTC
TTTGAAAGGTCTATTTCCAAATTAATAATTAAAAATTCACGCTTTCAAATTCAATATCGTTGTAAACAATAGGCATAATG
TAGATCCTCAGAATTGATGTTGATAGAAGGGCTGGGTAACCTTAATAAATAATTTATTACAGCTTTGAAAATGTAGTAAT
GTAGTACTGATGTATTAAAAAAATAAAAGAGAAATGAAT
>contig1040
GCCACTTGAGCTGCTTCTGGAGTGAAGTCTGCATTACCTTTGTTTGGAGCTCCGGCAATGGAGATCGGATTGGACGGAAC
GGGAGAGGGCCCAGAGAGACCAGTCAAGTCTTCATTGGCTGGTTCTTTGCTGTCTTTTGAGTGAGGAGTTTTATGTTGGG
TGATCCTCATACCTCCAGCTTTTACTGCAGGAGGATGTCCAGCTTTTAGTTGTGAAGTTT
>contig1041
ATAATAATAATAATTATAAAAAAAAACACTTTGATTTTTGGCAATTTTGTACTTAGTGATGTTTCGTAGAGGTGTGTGGG
TGTGTCGTGCGATGTCTTGTCGGGAGCG
>contig1042
CGACCAGTAGCATTAACTAAACAAACAGTGAACTTATTTATTGAATTCCAGTGCCTTGTTCGATTTATAAGTAAAAACCT
ATATCTACTGTACATAAAGAATGTTGCAATCATTGGTGTTTGGTGGACGGAGGGCGGTTGATAGATACAAACTTTCAAAT
TTATTATTTCATGTCAGAACTATGTCAGCAGTACATAAAGACACCACTTTCTTTTTCAGACAGTTATT
>contig1043
ATATCGCACGGAATCTTCCAAGAATGCGGAAGAATAATTTGGCGTGGTGCTGAGTCGTACTTGTACACGTGGATCTACAC
CAACTACAGATTAGTGGAGCTGCCCTGGGGACAGCACGCTGACCTGGTATGCGGCAGCTCTTGGCGTCGACTTCTGCTAT
TACTGGATGCACAGGGCCTGCCATGAGGTCCATATACTATGGGCGCAACATCAAGTACACCACACGTCAGAAGACTT
>contig1044
GCAAGGTCCACAAAAATAATAATTTCAATAAACAAATAAAAATGTCCTTTCACGATGAAGTGCTTCATATAATGTGAACT
CAATATGTTTTCGGATTGTTTTTTTTTTCACAAACATCGAACTTTCGACATTCTGATGTCTAATTTGCTATGCTAAAGAA
TGTAAAAGTAAGTAAAGTAAAAAATTATATTGAAATAGAATACCTAACAATCAAATTTGCATTCAGAAGAAATAAATTCA
AAAACGCTTTCATTATGAACAACGACAC
>contig1045
AGTTGATGCACTATTGCCATTATGGAGTCTTTAGCCTGATGAGCTTTATCTTCATATCCTTGAATAGTAATGATATCATC
ATCTGGCTCTCCACGCTTGGGTAAGTTGATCTGGACACCAAAGTCTGTTCGGATTTTTGTAATGACAGAACCACCTTTTC
CTATCACCAAA
>contig1046
GCGGCTCCGAGCGTCCCGTGCCGCACCAGCGAGAAGCGCTGTTGTCGATGTGGGAATGTCGAACGTGTTAGAGCCTCGAG
ACAATCCGGGCAGGACCGGAGCGCGGGGGCGGAGCCGCGTGCTGTCCAGATCCTGAACAAACTCATTTTTCAAATAGAGC
ACTTAAAGAAATCATTTTATAAAAATGATCTTATAGTAGCAATGAGACATACTTGCCAAATTGAATACCAGGGCTTTCTA
AGTACGAGTACGGACAAATACCCGGGTCAAAAACCAGGTTTTGAAAATACTTGAAAGCATACGTACTGCTTGAGACGCCG
CGGTGTTCAAATTTGAAAATACTTGCATAAGAATTCAACCCGTATTCCGTGAAGCATAAGAAGCAAAATCGTATAAATTC
ACAAATCAGATTTTGTTTTTTATTCCAAATAAGATATAAATCATTTTCCTATGAAGTATTTTCATGTGAGTGTTCAGGTG
TTTTTGAGCAAACCTGGTAGCGTAAATACG
>contig1047
TACGGGTTCCCGAACTCCCGCCCGTGCCACTGCCCCTCCACGGCCATATGTGACGACAACGGCATGTGCATCTGCCCTAA
GAACGTGGAGGGCGAGAACTGCGATCGCTGCAAACCGTACACGTTCAATTTCGACGTGCAG
>contig1048
CTCGGCGTCGTCGGCAACCAGCTGCAGTGCGAAGCCGACAGCGGGAAATGCGCGTGTCGCGAGAACGTCCGCGGACGCGT
GTGTGACCATTGCGTGCCCGGACACTACGCGTTCCCTGACTGCTACCAGTGCACCTGCAATC
>contig1049
TGCACGTTCGATATCGATATGGCCGTTTTCGTTCGCTTAGCGTCGGCTACAATCAGTACGGCCACGCGATCCGCGTGCAA
CGCGATAAGCGGCAAAGTATCCATAGCGGCGGGACTCCAGCGATAACACAACGGAGCTGCTCGTTTTGGGGCCACATCCT
GCCGTTTTCATCCCATTCTGCAGAGGATAGTTCCGCGGCGTCGGGACTCTCTTGGCAGTGCTCCTACTGCTATGGGGTTT
CTCCCCTGAGGACCACAGATGGCGTGTTCGTTCGCCCACGGTATCGGCGAGGATTCGCC
>contig1050
TTAAGGTGGTCCAGCTGACCGTGGTACCTCCGATCCTGGTCGCAGTCTGCAAGTCTACCAGCACCTTGGACCTGGGCTCC
GTCAGGCTGATATATTCGGGGGCCGCGCCTCTGCACAAGGACACAGCGAAGGCTGCCTTCGAAAAGTTCCCGAACCTTAG
AGGAGTCCTCCAAGGCTACGGCTC
>contig1051
GGCTACGGCTCGTCAGAGACGACCCTGGGCATCACCAGATACACGTACACCCAATTAGACATCGCGAAACCGGGCAGCGT
GGGTCTGGCTTCACCCGGGTGCGTGCTGAAGATAGTCGACATAAAAACCCGCCAGC
>contig1052
TTTCATCTTGCTGGGTCCCATCTTCAACGGTTGGAGAATTATCACCGTTACCAATATGCACTCCATCTTGGATGAAATCA
GATTCCAAGCCAGAGTCATTGGCTCCGGCCTCTTCAAGTACGCTCTGCTTGGTTTGTTTGACTACCAGTGTTTCGAAGCG
GGCGTCATCAACCAAGGAACGACGGCGAGATGGGTAACCGTTCTCGATACTGTAGGATTTCTTGATGGCGAACATTTCGC
GGTTCTTCTGGGCTGCTGCGACTGCCATTGTACTCTTTATCTTCTTCTAAGGACACACCACTGGGATCTGAAGGGGTGTA
ACCATGCCGCTCGCAATTGATTTGTTGCATCCTTCCCCTGCGTCGGAGAGGAGGAAACATAAGCTTAAGCGGCTAGTGCC
ACATCCTAACTCTTATTTC
>contig1053
AGGGTGGTCACGACCCTCAGCTATGAGGAATACAACGCAAGGAAAACAGTACCAGCCAATAAATATCGCACATCGGTATT
TAGCTCACCTCCACGGTGTTCCCCGAGCGCTATGCCATGTCCTTCTTCAAACGAAGCTTGCGGAGAGTACTTCACGGTCG
ACACCGGCTTGACTCTGCCCCTGGC
>contig1054
TGGTGCTGTTTGAGGCCGCCTATTAGCTGTTTCATGAGCTCTGTCGGCGCTTCTGGGCCCGGTGATATGTCACCCTCGTT
ACCAGTCCGAGTGACCATGCTACAGGCT
>contig1055
TTGGGAAGCCTTTTCGCCTTCGGCTTCTTTCACCAGCTGGTAGAGCCGTTCGATTGACCTAAAGACTTCTTCTTTTATCT
CCCGTTTTAGGTTTTTGGAGATTTCGAGCTCCGCCTTGCTTTTCATAAGGCACGCTTTAGCCTCTGCGGTTTTGCTCGGA
AATCTCGACG
>contig1056
GGCTTCTTTGTAATATGTGTACATCCTTCCTCGTCTTCTCCCCTCGAACAGTCCACGACTCCATTGCACTTCTTGAACTT
CTCCACGCATATATTGCTTTTGTGACAGTAAATTTCGCTTTCGCTGCATCTGGCCACCTCCGTGCATCTCCCGTTACTGA
ACACGAGACCCGGAGAGCATAGGCATTTATAGCTGTAGGGGTTGGTGGGGGAATAGGTCGGGACGCAGACCTGGGAGCAC
GGGTTGTCTCTGTGGCACGGATGCTGGGTGAGCGGGTCGTGAGGAGACGGTGGGGGGTACGTGGTCTGCAGCAGGAGCTG
AGAGGAGTTTGAGAATGCCCTAAGTTCGATCCTTCTGATTTTATGAGAGGTTTCGTGTATATTAGCCCAGTATAGCTTCG
GGGTTCTTCTATCTGTCCAGAATATATAGTTTTCGGTGACGGCCATACTGGATATTGAAGTCGATAGCTCCCGGAAGTTC
TCCCTACCGGTACCTTCAGGGTGCAAGTAATCTATGATGCCGTTTCCCTCGTCCGCCAGGTACACATTGTCCATGCCGTG
CAAGAACCTCAGGATTATCCGGGGACCTCTGATGTTGACGGTGACGATGTGCCGTCTCCCGTCTCCATCCAAGCCGATGC
TGTCCACATAAATCCGGTTGTCGTTATCCGTCTGCATCACCGCTACCAACATTTTCCCGTAATGCGGCAGCACGCAGAAG
CTGACGGGAGTCTCCCGGTCGGTGAAGCGGTAGACGACGGCGCGATGTAGCGTGCGC
>contig1057
TGGTCTTTTTTGAGTTGGACGTTCAGCAGGACGCCATTTTTCTGGTTTGGGTGTTTCAAATTCACCTTCAGGCTTGAGAT
TATCTTGAGGCTTTTTAGGGGTTTGTCTTTCTGCAGGCCTCCACTCTTCAGGTTTCGGCTGTTCGAACTCACCTTCAGGT
TTCAGATTATCTTTGGGCTTTTTCTGAGTTGGCCTTTCAGCCGGGTGCCACTCTTCTGGTTGTCTTCTCTCAAATTCACC
TTCTGGCTTGAGATTATCTTGTGGTCTTTTCTGTTTAGGTCTCTCAGCTGGTCGCCACTCTTCATGTTTTGGAGTTTCAA
ACTCACCTTCCGGTTTTAAGTTATCTTCAGGTTTTTTAGCGGTTTGTCGCTCTGCTGGGCGCCATTTGTCTTGTTTGGGA
GTTTCAAACTCACCTTCCGGTTTCAAATTATCTATTGGTTTCTTATAAGTTTGCCGCACATCGGTTTCTTCGTAGATCCT
ATATTCTTCTTGTGTAGTTGAAACTGTCTGCACATCTTCTGTTGAGTAGAATTTTTCGAAATCCTCTTTCGTCCAGGTAC
GACGCCTGTGTGGTCGTTCAATAGGAGTGCTTTTTTCAGTGAAATCTGTCTGATTTGATGTTACAAATTCTATCTCACCT
TCTCGGATCAAATTATCAGTTTTCTTAGAAACAATCGTTGTTCTTTCGACAACATCAGTATGATCGACATATTCCGATTT
CGATGTGGTTTCTGTCGTAAAATCACCCTCAATTTTCGTGAACGTATTACGACGGACTGGTTTCGGCCTCTCTACTGGTT
TTGCAGTGTATTCGGTACGGCTAGTTGTGGTATCAGTGAATTCTCCCTCGGTTATGATGTTGTCTACGCGGCGAACAATT
TCTGCTCTTTCACCAATGACTACCTTGTAATCTTCAGTGATA
>contig1058
CGTTTGCCGGGTCAGCTAGTGTTTCTATAATATACTTTAAAAAGAACCACCACAAACAAAATGTCTCTGAGTCTGGTGGG
AATGTAGTTCAATCGTCTTTTTTTTTAATACCATCACCAAAAAATACCTTATTTGAATTAGACCATTAGTGTTACCATTT
AGTGCCTTGTAATTGGAAGAAATTTAAAAAAACACATGCCTCTTGTTATGTACGGTGTTCGCATTGATATGTCTATGGGC
TCACTGACCTTCCAAACAGGTCGACCTCAAGAACTTGTCCAAAATAAATAAAAATCAGAAAAAATATTTAATACCTATCT
GTAGAAATTTTAATACATAATTG
>contig1059
AAGAATTTTCTTTCAGACGACGAAAAAGAATTGTGTCGAAATCGATCGAGCCGCCTTCAAAAGATACTACGTTATAGATG
TGGCGATATATTTTTGATGTGAAACATCTATAGCCGCACGTAAAACCGATTTCTGGCGTGGCGACGCATTTCGTGGCGAC
GCGTCGCCATGC
>contig1060
CAGCGCCCCTAGCGGCAAAAGAAGGGAAGCTTAACTTTTACACTAAATTAGAGACATTCTGTGTAAATTTTATTCTAAAT
CAAAGACCTGCTTGCCTAACTAATTAAAGAAAAAAAAAAAAAACTTGATACTTACTAGTCCGTAAATGTACATAAAACTA
TTTTATATTTCC
>contig1061
TCAACCATTCAAGGTGCAGTCAGATCTGCAATGGTATTTAATGGATCCTGATGCATATGACCAGTTCCTTGTTGGCATTG
GGACTGGTGTGGCTCTCCAGGTGTGGCAGAATGCATTACCTGAACCTCTACTGTTACAGGAGAGACCAAACTGGACCGAA
ACCTATGCCGTCTGGTCACCTTTAGGAACATACTTAGCAACTTTCCATTGGCGAGGTGTAGCACTATGGGCTGGTCCAAA
GTTCTCACAATTCCAGAAGTTTTTCCACCCTGAAGCTAGGTTTATATCATTTTCCCCATGTGAGAACTACATTGTGACGT
TTTCACCTAGCGGTGACAGAGGAGATGACAAGAAAT
>contig1062
CGTGGATTTAAATCTTAAGCAACTATCCAATTACGTTCAGTAATTTTGCAATAACACAATATCTACCACCTAATTATATC
AAAGATTCAATCATGGAGTTAATAAGTACCTAAGTTGGACCAATCGGGAGTGGACAGATAATTTTATGACCAAATTGACA
AGTACTCCTTCA
>contig1063
TATTTACAATGAATACCGAAGAATGAATTCAGTGTCACTTTATTAATAATTAATTCACCCGAAAAACTTGTATCCAGAGT
TTTATGCAAATTTCTAATAACAATGATACTACTTTTTGCTTGCACATAGTTTAATAATTGTTTTTTTTTTAATTAAAAAA
TTAGCGGTGTATGAGTATTATAATATAATTTTCTAGTTATTAAATGAACGGTGTTGTTGAGTGTTGAATAGATGTTTTGT
AACGATGAGAAAGCTTAGAATGTAAACAAATGTTCCGTGTCACAATGTATAGGGACATTCGATGCTCAACATGAATGGGG
AGATCGGAAGAGC
>contig1064
CTGACGCGGCACGTGCTCGCAGCACGAGTACGTCAGCGTGCCCAGCAACGTCAGGATTATGCAGTCTTGGTTGCCGACCT
TGAAGAGTTGATGGTGCAGGTCGGGGCG
>contig1065
GCCTGCTGTAATCGCTGGTTATTGGCGACCAAGTCTCTGTTTTCCTTCTCCACTCGAAGTCGTTCTGCAGCCTCGGCGTC
GGCTCGTTCCGTTGCGAGTCCGGCGGCCCGATCTCTGCTAGCTCACCTCCCACTTCCGAGAGCTTAGTCTCGAGTCGTTC
GGTTTCGCTCTTGTAATGTGTCCTTTCGTTTTCGACTTTGTCCAATTTAGAACGAAGCGTCTCCAACTCGTCCTGTGCTT
GTTTAAGTCGATGTTCAGTCCTGTGCACGGCGAGCAGGGGCGTGAC
>contig1066
ATAATAGTCCCTGAAACGAACTCATGGATAATATTGAACCCACATTATACAAACGATGTCGTGGATTTTAGGTTTGTTAG
AGTGAAAGCGAACACCAGTTAATTGTTTTCTCGGGAAGAATACCGTCAAAAGTGATGTCTGAATGAATTTCTCACGGTTT
TTAGACATCCAATCATGGTGGGAAGTGCCCAGTATTGCGTACTTTTGTTCCCTATTCAGGACTGCATTCAACCTCTTGGA
TTTTGATATTGAAGAATTGGAAGAAGCACTTCTCACAGATGGCACAGAAGAATCTGCCAGTTCCCTCCTGACTGAATTGA
TAGTCCGTCTATTGAACGGTTGTTTAG
>contig1067
TTTTGGTGTCAATGTAGGCAGAGCAAGTTTAGGTATATCCACAGAATATCGGTCAATTGGTTTCAAGAATATCTTTTCAT
ACAAAAGTTTGTTAGCCCACAGAAACACTCCTATATCACCGACATGCGTTGTTAACAAGTAATCTCCCGTAGGTGACATG
CTTAAGGATGTGCATGGTCGCTCGGTTACAAATATATCTACAAGTTCACCACTAGGTATGTCCCATGTACAT
>contig1068
TAAGTAAAATTCTTATTAAACAAATTCGAAATATCTCTAAACGTGTATGAGTGCAATGTCCGAGGAGACAGAGCGCCATG
GTGAGGCAGCGTGTGAAGGCAGCACCGGTGGTGGTGACACGAACTCCATCCGAGTGTTATTGACCCCGCAGCAGCTAGAC
GCTGCTTCTGCCGATGCGCTCCGCTCCGCGTGGAAATCCCAGGACTCGTACATTGATCACCTCGAAAAG
>contig1069
GGTTGAAACTGAAGTGCAGAAGTTGTTCGCTGCGAGCTGTAATAAATTCCCCCTATCGTTTGTGAATAATTTTATACTTC
TGTCCACTGAACACATAACGGTTGAAACAGTTTCGAGTGTTGTCCGTAACTCCTACTTCCAGCGTCTTACGTTTTTCAGC
AAACCCCGAAAAAGTGGTGAAAAGTGTGCAGCAAAAATGTTAAAAATACATTAATAATAAAACTTTT
>contig1070
CTTAGCATTTGTGAAACCAGCTAACAATGTAGAGTGGAGCGGAGAGGCTTTACGTATAATGGCCGGTTTGACCGCGGGGC
AGCTCCTACACGCGCAGGTCGCAGGCTACGACGAGACTGGCCTGCCTCTTGTACATCTATACCTCACATTACATCCTCAA
CAAGTCATATTCCTGAATAGAGAGCTAGTAGAACGCGGACTGGCGGAGTGGGATGTTCCACCAGACTCCTGAGCGCATAC
GTCAGCTCGATACAACGCCGAGCTGCGAACCACTATTATTATTATTATTATTTTTATTTTTATTGTAAAACTGACTATAA
TTTTACGAAATTACATATGTTTAACATTTGTACATTGTGAAAAA
>contig1071
TGTTGGTCGTCTCAACATTGTTAAATTACAAATAAATCATCCACTTACAGAAACAGAGTGTTTGTTTTTTTTTACCAAAA
TTATACACTACTAAGCAATTGTATTAACATAAAGTTTAGTTATAATGAGGGTCAAATTTGGAGAAAATAAGCGATTATCA
TCAATAATACACAGTTATTTTATGCCGACTATTTCTTTG
>contig1072
ATATCTATTTAAGTATATTTGTACGTTTCATTATGCGGTCATAAACATAGAAGCACATGATATAATATATGGATACACAT
AATACTTATCATATACGACTACTATATAAAATATGCACGTAATAAAATATGGCATGCAAATATACTT
>contig1073
CTAAGCAATAAAAAAAAATGTATTGTCAAATCGCACTAATGAGCCAAAGGTAACATTGACCCGTGATCGAATCTGAACCG
TATTACGACAAGGATCCAGGCATTTTTTCCTACCTAAGCTGATGGTCTTGAGATACCATATCACCGTCACCGGGCAGTAG
GTGAGCTCACGGAGCT
>contig1074
GGAACTTTTAAAAGTCCTTCTCGGAACATTTTATACAAATTATGTACCCCGGTTGTAGTTTCTTCAGTGATACCTTTTAC
GTCTTTTAAAAGATCGGGGTACTTAGTGTGGACTAAGTTTGTTAAGTCACCCCCATCATCCAAGATCATATTGAGAGGCT
TTCCATCAGGGAAGATCAATGTTTGTTCAATACACCAAATATACTCGTCATCAGTTTCTCCCTTCCAGGCATAGATGGGT
ATTCCTACGGCAACCAGTGCAGCTGCGGCCTCGTCTTGTGTACTATAAATGTTACTGCTGGACCATTGTACCTCTGCTCC
CAATTCTATTAAAGTCTCAATAAGAACCGCTGTTTGTACTGTCATGT
>contig1075
AAAAATTTAATGAGAGTTTATCATTTCCACTTAATCCAGCAACTGACGATCTCAACCAGTAGAAGATACTATAAAAATCA
CAAATTCATCAAAATAATATTACCGAAACACTTAGTCGATTCTGGTTATTAAAAAAATCCGACTTCAACA
>contig1076
AAGAGAGAATAGAAGATGTGATGCTGAAAGCTACCACTTTCATGGAATCGGAAAGCGAGGTACAAGGGTGCGCCGGGGTC
TTGCCTTAGGAGACATATTCTTTCGTGATGCTACCAGGGATCTTTTCAACAAGCGATTACCGGAGCAATGTAAGCCG
>contig1077
GAGCAGAGTTCCTTGTACGTAGAAAGATTTCCTCCTGTAGGGGCTTTTCCGAGTTGTCCCTCTTCAAATATCTTCGTGTC
GTCCGTGACTTGGGCCACAGATCGCTTGCCGCTCGTGAGTTGTTCTATGATGGGTTTCGTCAGAGTTCTGATACACGAGA
CTCAGGCCCTTACTGGCCACGTCTTGTATTGTGTCGCTGTTTTCCGACAAGAAGTCCATGAATGCGTCCTGCAACTCCTG
CACCTTGTTCTTAATGGGGAAACGTTCTGGGCAGTTCTTTAACAAGGCGAGTAACCATATACTTGTGGCCTGTCTCGAAT
GCGGATGCGGATGTTTCGCAATCTTGAACAATTCTTCTAACAACCAT
>contig1078
TTGTATCTTCAATAATAACACTAAAGGCGAAGGAGGATGTTGCAGCATGCCTACAAGCAACGCTGGAGCCAGCGGCCGCT
GTAAGGGCTCCTCTCGTTGGATGGGACGCTGCTTGCTTCGGGAAGCTCGGGAGAAAGCACTCCGGGCCAGTAAAGAGAAA
ACTGAGAAAAAAGATGTGGCGGGCTATTTGAATCTG
>contig1079
GTAGGGCGTTTCGAAAAAAAACCCATATGCTGTTTGCAATTTGTTAATCATATTTCACAAAAGCACGCAATTATGAATCG
ACTGAGTGAAGAGCTTGGGGCGTTTTCTCTCTGTCAGACTTTTAGGGTAACACAGCCGGTTCGCGAAATTCGAATCTAC
>contig1080
GATGATAAACAAGAATAGGATTTCTTTGGCTACCTTATATGTCTCTGTGTTCATCACCTCTTCCAATATCTTCTTTTTAT
CCTCCCTCATTTTGCTTAACTTCATCCTGTTCTTGTTTATCATCCAATTATAATACCAGGATATTGATGACCGTAAGAAT
ATCACAAGCACGGGCAAAACCAGTAAAGGCGAGGCATACAGCAACGAATGCAACCAATACTGACTCCTCCCCACGTACAT
GTAGTAGTAAAGGACCGCAAA
>contig1081
GCGAGATCATGCTCGATGAAACATTATATGCAAGGTCATCGTCAAAGCTGAAGACCGAGTTGTGTTTCTGGGGCGAAGTG
TACGAGTTCAGCGGTCTGCCGGCCGTGC
>contig1082
CCCAGCCCGCCACGTCGCTGGGAGCCAGCAGCAGGTGCTTGTGCAGGCCTCTCTGCACGGACACGTTCTTGCAGTAGACG
GGCGCGGCGTGCAGCGGGGAGGCGTCGGTGCAGAGGTCGGGGTCGCACTCGCGCACGCCGAGGTAGCACGGGCACTGCTT
CGTGTTGCACTGCGCCTTGCAGCGGCACCCCGGGAACCGGTTCTGACAGTCGCTGCTGCACTGACAGAACTTCTCGCAGA
AGTTCTGCGACTGCAGGCACGGGCACAGGCTGTCGCACGGCTGGCTGGGGGG
>contig1083
TTTAGTTTCACATTGTTGTAAAGACAGTACAGTGCTGTGACAGAAGTATTAATTTATTTTTTTGTTTAACGAATCGATTC
AGAAAGTCATAATGGGTGAGCTTGGTACTAAACTGGGATTGGATGAGCTGACCGGAGGAGCCGCTACGATCAGCAGAGCA
CTACTCGCTGAGTTTATCGGTAACTTGCTCCTAAATCTATTCGGCTGTGGTGCCTGTGTGAAGATTTCGTTGGAGTCCAA
CAGTGAAACGGACATCTTGCTCATCGCGTTGGCGTTTGGGCTAGCGGTATTTGCTGCTGTCTCGGCAATAGGTCATATTT
CTGGCGGACACCTAAACCCGGC
>contig1084
TGGTGCGGCGCTGGATATGCGGGCATTTCGGATCCACAACCGACGAACAACGTTGTGGGCACCAGCCGATAGCACCCTAC
AACGCGTAGCGCGTTACACCATGATCTTGGTAGGACGACCCAGGTGGGAAGTTACCATCACTTTTGCGCCT
>contig1085
GCCACTTCCACTTTCTCCCCGGTGCGGTGCTTGCGGTTGTTGATGAACACTGTGAAGTTGTTCCTGGAGACTCCGTTGAC
GGGGAAGGTGAGCGAGTCTGCCACGACGTGCCCGCGGCGGTCGGCGCTCCACACCACGACGCTGGCCACGGGCGCCATCT
CCGCCGACAGCGTCACTGCGAACGTGCGGACGCCTTCCTGCATTATCTCTTGTGCGCTGGTCAATATAATGCCCTTGGAC
ATCACCACATAGTTGAACGACTCTATGTAGAAGTTGCTTTGCACGTGGAAGATTATGTATTCGCCGACCTTCGCACTGG
>contig1086
CCACACCTTCGAAGTGCTGCACTCGCACCAGCTGATGTCGAGCGAGCTGGCCATGTCGCTGATGTCGTGCCGCCTGGGGG
ACGACCCCGCGCACTACTACGCCGTGGGGCCATACTCAACCCCGAGGAGCCGGAGCCTAAAAAGGGCAGGATACTGCTGT
TCCACTGGTCCGAAGGGAAACTGGTACAAGTAGCCGAAAAGGAAATCAAAGGGGGCTGCTACTCGCTGGTGGAGTTCAAC
GGCAAGCTACTGGCCGCCATCAACAGCACGGTGCGGCTGCGTCGGACAAGGAGCTGCGGCTGGAGTGCAGTCACTTCAAC
AACATCGTGGCTCTGTACCTGAAGGCGAAGGGAGACTTCATCCTGGTCGGGGATCTGATGCGCTCCATGTCGCTACTGCA
ATATAAACAGATGGAGGGCAGCTTCGAGG
>contig1087
AGACAGTCGTCTAATTTTGTTATTGTTGTAGAACGTTACCTGTGAGCGATGAAAATCCAACGATCCTGTATCTATGGAGA
TTAAATTTCAATTAGGTAATGTGCGACAGATAGGTATAACCCTCTACAAAGCAAAAATTAACCGTCTCT
>contig1088
ATTCATCATGCGCCGATATATTACTGTTCTCAGCCTACAAGTGGAACGTGTCCCGACCATCCTTATTAGCCGATACAAAG
GACACAATGGACAATACAACTACACAAAAGTACTGGCTCGATATACAGCTTCGTTGGGGTGATTACGATTCTCACGACAT
CGAAAGATATGCTCGTGCTAAA
>contig1089
CTCAGTGCGTCCCAACCAACAAAAGGTAAAGGAAAAGCACCTCGATTTGTTGTAAAGAAAAAATAAATTTTAATGTTTTT
CAACGTAAAGAAAAAAGTAGGTTTCTGATGAAAATGTATAACAGGTTACCTGAGCATCTATAAGTGAACAATCGTTTTTT
TTAAAAGATACGTTTTGTCATTAGTGTTAAAGAGCTTTGTTCCGCAGGTCTGTTGACAATAATGGTAAACCTGATAGAAT
ATTATTTACAATTGCTTCGAATCCGAAAATGAAACC
>contig1090
GCAGAGCAGTCGTGGTCATGTAGAATCCTGGTTTATAAAAGCCTTTACAGCTGTTCTCCCTAATTCGCGAATTGTGAGTA
TTGTTGTTCAGGGTAGGGTCAATGGTAAAAGACCTCGTGGACGAAGCCCCATGCGCTGGACTGATCGAGTGAAAAACCTT
ACCAAAACTCCACTTAACGAGTGCGCGTGCTC
>contig1091
CCAGCTGTCCCGCCAGTAGAGGCATGTGCTCGATGATGGCCAGACGGACCCTCCACTTGGTGTCCTCTGCCAGCTCCACG
ATGGCGGGGAGGAGAGACTGCACCAGCTGTTGGATGCCGATCACTTCATTCACACACTCGAGGTTGGAGATTATGTTGAG
TCGGACTTCGGGACATTCATCCTTCAGTTGTGTGAGGAACAGCGGCAGGAGATGTTCAATAGTGTTCTGTCTGCCCACTA
TGGGGCTCAGGCCCATGATGACGGAGGCTAGTGCAGACTTGACGTGTTGGTTGGCATCACACACCAAGTCCTTGATCTGT
GGCAAGATCATGGTCATGATGATGTGTTCTTGGTGAGCTTTATCCAAGTTCATACAGAAGTCCTTGACCTTCCCAGCAGC
TGCGGCTCTAACCTCAGCCTCCGAGTCCTTGAGCAGTGCCTGGAAGATCTGTGCTAGATCTGTACGAGCTAG
>contig1092
TAACGCGGGTACCATCAGTTTCCTTCAAGTGGATCCTGAAGCAGGCGTCACCGTTACACAGACTATCAACACTAAAAAAC
ATTTAAGTTGCAAATCAATATTGCATTTTCAAATATCAAAGAAATGTCCTAGCAATAAAGTGTATTTAGTGGTAGCGGAC
ACACAAGGTGATATAGTAATATGGACACAAA
>contig1093
TTTCGAATACATCCAGTACTGATTTCCTCCCTGTCGGTGGCACGGGTAAAGTCCGACTGGCTTATGGTGATCTGACTTGC
GGGTTGGAGAGTCCAGACAAATCTTTTGATGAGCAACCGATTCTCCAGGGATAAACAATTCCGGATAGATGTTTTTCAAG
TACCATTCGAAAGATTTGCAGCCGAGATTTTTTCTCAGTGTTTTGCGGCTGCTGACATCACCGTAGTCCCCTTTATCGTT
ACCTACACGTTGATAATAATATTTGGCGTAATCATCGAGC
>contig1094
TAATTACAAAGGTAAATGTCGTGTATTAAGGGAAATGTCGTTTAACACGTCGACTACCGCGTAGGTCACCGGCGCCCTAC
GCGACGTACTAAAGTAATTATGTCGATTTCTGTCTTCTTTATTAGGAATATCTAGTAGACTCTAGGAAAGACGAATCCG
>contig1095
ATTTCATTTGAACAACCGTTGACATCAGAGCTATAGTTTTCTATTTCGACAAAGGTCTCTTTACGACTCTATTTATGTTC
ACCTGTTAAAACTGTAGTGTAGCCATTTTGTTTATACTATATATAATTTACTAACTCCTTCGTTAAAGGCTTCGCCCAAG
TTAAAATTTTATTCGAATTCGTTGAACGAATTTTCATTGAATACTTTGATTGATAAATTTTGACGTTGAGAGGACGATTT
TTTTT
>contig1096
CTTCCAATTCCTTTTTCAAACTGCTCCAAAATACTGGCAAGGTCCAAGTGAAAGTTAAGGCTGACAATGGATTTGCTGAA
GCTCTGGGGTGAGCAGGGCGATTTTTTTCTTTTGAAGGACTCCATGTTGTTCCTTAGAATTCGATGTGAGCAGTTTGACC
ACCGGTGTTTTATTTCAAAGTCTACATCTAGACGCTCG
>contig1097
CGAATATGTTCTAGACTCGTCTTACCTTTGTCGAAAGCATTCTCTAGGCTAGTCAGCGTATTCGGCTTAAGTAATAAAAG
TATTGTGTTGTTATCGGTCCTTAATAAGTCTCTAAATAAAGTTAAAAAGACGCTCTGGAAATTGAAAGGTTCCGATGCCT
G
>contig1098
CACACACTTAAGACCTGAAGGCGTGATGAAGATCATCGAAGTCAATTTTCTGGCTCATTTCTGGGTTATTCAAGCTTTTC
TGCCGAGCATGGTCGACAGACGATACGGACATATCATAGCCATTAACTCGAGCGCTGGCTTAATGCCGTGCGCTGATATG
ATACCGTATTGTGCTGCGAAATTCGGCTTAAGAGGT
>contig1099
CGAGAAGGAGCGCAAGTCTCCACGCGAGAGTGGTGAAGACTCCGAGGATGAGAGTGAAATTTTAGAAGAGAGTCCCTGCG
GTCGGTGGCTAAAACGCCGGGAAGAGGTTGAACAACGCGATGTGCCCGGTATTGACTGCGCCAACCTTGCGATGGACACC
GAAGAGGGCGTGGAAGTCGTGT
>contig1100
TATGCCTTACACAGCTCCTGATTCTGAAGCTGAGAAAATACTTAAGAGAAACCAGCTATCAATTACGAAATCCAACTTCC
GAAATAATATTATGGACACTTAATTTGAATTATTCGACTGTACATCTTGAATAAAAAACGAACAATAAAATAAA
>contig1101
AAATTAAATAATCTAGGGATGAACACATTGAACTGTACATTCTTAGTCGATAAAATACAATCGAATAATTCAATAGGGTT
TTCGCAAACGAATTAGATCGAAATTGTAACTCGCTTATGTCACTGCGTATTACATTTTCTAATGAAAATATTATTTGTTG
AAACTTGTTACGGGTCAAACATGTATTTATTTTATCTTTAGTACCTGTAAAATGTGTCAACGATAGCTTTTAATTTAATA
GCTTTGTCACCGTGAAGTAAACAATAATTCTGACTAGACATTTACAATCTATAGCCCTTTTCATTTCCTCTAAATATATT
TTTGTTAACTAAACTATAGTGATGTATAGTTATTATTATTTTTTATTGCCTTTGTA
>contig1102
GAAGCCGGAGCGCCGATGTCGTACTGTGTTTCGTTGATAAGCGTGAAGGACCTTCCGTACGTGGGCATGCCGATCATCAG
CTTCTCTTTAGGAGCGCCCTGGCGGACCGGACCCACTCGCGGGCGGAGTAGTCCACAGTTAGTTTCTTCTGGTAGCTCGT
GGCGCTTTCTAGAGGGAACAGCGGACTGTTGTGGCC
>contig1103
CTTGTGTGTGTGTTTCCTGCCTTAGCTGGCAAACGAGTAGGTATATTGTTCCCATTATGGTGAATGATAACCATTCCAAT
CCAATTCCTTGGCAATTGGCATCAGCAAAGCCGGGGCAAGCTGCTGATTACCGCAAGTCACTAAACCAACGTTTAATGAA
CGAAGAGCTTATTTTACCCTGATTTTTGTTATATGTACTAAGTCTTTCACGTATGTTTTTTTTTTAAATGTATTTTGGTC
GAATGTTTAAATTGTCAATACGCGTGACCATTTATGATTCGTAAACGTAATGCGTCCAAACCAATACGATTAATATTTAT
CGACATAATCCCAATAATATTGGCGGCTTTTT
>contig1104
TTGGAGATGTCGTACACGCCGCCCTCGGCCTCCGTGTGCTCGCCGCGCGTGCCGCGGACCTGCAGGTGGTACTTGGACGC
CACCTCCTCCAGCTTCTTCTTGTCGGCCGCCAGCTTCGGCAGCTTGATGTGCACGGAGGCGCGGACCGTGGTGCCCAGGT
TGGTCGGGCAGAACGTGAGGAAGCCGAGCCGGTCGTGGTGCGAGAACGGGATCTTCTTCTCGATCTCGTTGACGGCGCTC
ACCAGCCTCTTGTATACCTGCTGCAGGTCGCCACCCATCTGCATCGAGATGATGCGGAGGTGGTCCTCCTCGTTGCACCA
CACGAGGAACGTCTTGTTCTCGTTGTGGTAGATGCCGCGGCCGGTGGGCCAGAAGCGGCAGGCGTTGGCGGCCTGCAGGA
AGCGGTCGCCCTCCTTGAACAGGAAGTGGTCGTCGATGAGCTGCTGCTGGGTCTCCTTCGACATGCCGGTGAGGGGGTAG
AACGTGCCCTTGAGCTCGCCCTCGAGGCTGGACAGGGTGCCGGAGACCTTGTCCTCCATCTCCTTGTACTGGGACTCGGT
GAGGCAGGGGTTGAAGGGGTACCCCTCGAGCGAGCGGCCGCAGCGCACGCGGGTGGAGACCACGAACTCGCCGGCGGGGT
CGAGGTTGCCGAGCGTGTCCACGTCTCCCCAGTTCTTGGGCGGGTGCTTGTCGGTCTTCTTGAAGCCATTGTGGTAGTCC
TCGATGATCGGGTCAAACAGCTCGGCGAACACGGAGTACGACTCGGCGTCCGGCGCGTAGATACCGACGCCGGAGTCCAA
GTTCTCGACACCCGATTGGATGCAGTCAAGGAGGGTGGATCCGAATGAGGTCTTTTTGTTCTTCAGGCTGTCGAATACTT
CCCTGGTAAGGTACTTCTTCAGCAGCGACTTAGAGTCGGATCCCTGGAGCTTGCTGAAACCAGCCTCCAATTTCTCGAGG
GTTGCGGCGTCGACCATTGTTGCGGCTTTTCTGGCACTTGAACAACCGTCAGAACCGACTTCAAAATCTTCTATTTCAGT
TAAAACGGCATACGGATCCTCGTTTGGTCTGTGAATGTCAGCAACAACTTCCAGCATTGCACCTCCAACGTCACTTTCAC
TATCAGACTCTTCTATGACTATACCTAGAGGCCTTTCTGGTCTGTTTTGGACTTTTTCTGTATTAAATTCTAATAATTCC
AATGTTTTGCGTTTCTCAATTTCTTTTTCATCTGTTT
>contig1105
AGCCGTCGGAACGCCTCCTCATCCCTCACACCGGCAGCCTGCTCTAATTTATGCAATCTGTGCTCAAGTTGAGCCACCCT
CGTCGTTTGCGCGAGGCTTATTTCAGGCTTCAACTTCAGCTGCGCCGTGATCAGCTCACCCTGCTTCTTCCTGCCGTTCG
ACGACAAGTACTCCTTTAGTTTCTCGGCCTTAGGGTCAATTTGTTCTCCTTCATGGTAGACC
>contig1106
CAATAACTTGCGCGGCTCCCCCCGCATCCGGGATGAGACCTCCTTTGATGACGAACGAAACAACAACCGAGCTGCCTCGG
CCGCCACTACACCCGCCCCCTCGTCCCCTTGTCGACGGTATCACGACGAGACATTCGGGGAGCTCTTACAGCACGATAAT
GTTAACAAAACGGTTTTGCAACAGATTCAAAAATTGTTCAAAGAAGAACTTCAGAGTCTCGGCGCCGGCCTCAGCTGTCC
AGACAACGTCACGTCCGGTATATCACACATTGAAATCTCTAACGTAGACGTCTTCTTGGATGAGAACGACGTACCCACCG
TCGAGGTGGCTGACTCGAGTAACAGTCATCAGCAGCAGTCTGAGCTCCAAGTGTTAAGCGGAGTCGGAACCGGCAGCTAT
TTTGAAACAAGCGAGGGAGCCTTAGTGGTACCGCGCTTCTCAGCGCTACCCCACAGTGATTCGATGGAGGTGAACACCTC
TTCATCCGAAGAAGCCGATCTCAATCGGTTCGGATTGTACGAGTCTTGTCGACAGCCTCGACGACCCCAACTCGCCGCGG
TCTGTTTTATTGCGAAGATCCTTC
>contig1107
TTACGCGTCTTTCTTCAAAAAAAATCACCATTTACAGTGCCTCAACGATAAAATTAAACATTTACAATCGAGATTCGCGT
ACACGCCCGGCGATATTAAGCGGTCCCCGTGTCGGACCGCCGAGGGGACAGTTGCTGTCACACGTTTATACAAGTCCGAG
GTCCGGGGGTCCTTCTTCGCTGTGAC
>contig1108
TCCAGCTCCGATATGCCGGCGAACACCAAATTAGTTAGAGCCTCCCCTAAGGACAACCTCGCTCCGGCTGCCGGGTCCAG
TAGTCCCTTGATGTTCTGTGTACCGATAGAGCCGACGAGGTCGTAGTAAGAAAGTGCTATAATAGCGCAATCCGCCAGCG
GAGTGTGAAGTGGGCCCACACATTGCTGTTGGGCTACAAGACCAG
>contig1109
CGCCTCCACAAAGAACATCACGTCGCGGAGTTGCTCCTTCAGATCGCTTACCTCTTTGGTGAAATTCTCCTCCTTTTCTT
TAGCCCTGGCCTGCCACTCCGACTGGCTGCCGCCAAGCCCCTCTCTTCCGTCAACTCGTTTTGGAGAACCGATAATTTGT
TGGTGAGCTGCTGCAGTTTCCG
>contig1110
TTTTTTTTTAAAATACAATAGTTTTATTAAATAACCATCGATCGATACACTTGTCATTACACAGATTAGTTTTGACACGA
AAACGTTCCAGAAAAATCAATTTCGATTTTTTTTTAAATGCACAAAATTCGTAGCACACGTTTTCCTAAAATCACTAACA
TTTGAAATTTCGCTCACTTATTTTTAGCACCAAATAAAAATAGGTCGTTTGTGGGTTGCTTTAAAAACCAATCAGAATCA
TTTTGTATTACTATTCTCAAATATGTATACGAAAAAATATAGTTCAAAATAGAAAAAAACACAAATGATACATTTAATAC
AATGTAAATAAAATGACAAAACAAACTTAATTTTATTA
>contig1111
AAAGGCTATTTGTTTTAAGCGTCATTTCGCTTATCTTTGTAATTAATAAGGCACGTTTTATTTGGTATTTGTATCAACAG
TTCTTTTTTTTAAATTGAACTTCAATTAAATTTACTTCATTGAAATAGCTGAAGATTGCCGACTTAACCTAATAGGTGCA
TGGCTCTAATAAAGAATAAAAAAAAAAAATAGCTGAAGAAGTATTTTTGCTTATGATATTTTTTCCAAATTTTAAACTTT
AAATGGCTCTCCTGTTAAGTTGGAAAAATGTCGCTTATACTAAATAATATTTTACCTTTCAATATTTTACAAACGTCGAA
CTTAGAGAGAGAAAAAACATATACAATTACCGTTCACACGTCTACAGAGTATCTGATCCAACCGAATGTCGATAAAAAAT
AAATTGTCGTATTTATAAGAGTACATATTTA
>contig1112
CGCAGCATGTAATTTACCGGCTGTGACAAAAACCTTCCCAAACACTAAAGTAGATAGAAGCGCACCTTATAACAGTAAAG
ATATATTTATATGTTACGGTAAAAGTAGATATTGCGGCAAATGTACACATTTTAGGTACATGTGCACATTTGCCTCCTCG
>contig1113
TACCGTCGCTTGTTTCAAAATCGAAATTGTAACCTTCCGGATTGACGTCCGAATCCTGCTTGAGGATGTAGACTGGGTGC
TCGGGCTGTTGTTGTTGAGGGGCGGCGGCGACAACGGCGGCCAGGGCGAGGGCGACCAACAAGAATTTCTGCATTTTGAT
GATGTGTTGTGGAGGTGTAGGGGACTACCGGTACTAAGG
>contig1114
GCGGGGTGCCGCAGTATCCGCCGTCGCTTGATCCGTCGCTCTGTGTGCTGTAGATGTGATGTCCGTAGCGACGAAGTGTG
CCATTTTGCTGTGACGCAACAGGAGTCGTTGATCTATCCAAGCTATTCGAAGAGCCTCTTGTCGCTGCTATGAATGTATT
CGTGTCCGGAG
>contig1115
GCACGACCGGGTTGTTCGACGCTTGCATGACCGCTGTGATCAGGCCGGGATGTCCGGGTACCTCCGCCCACTGACACAGC
GACTGCACGCCCCCCTGCTTGCCTCCGCCGCGCCGACAACGTGATCATCGCTGTTCCTTTTAAGCTCTCCTCAACAGTGT
CAACGGAGCAAGGAAGCTTTTGCCTTGAGCGTACGAAAAGAATAACAT
>contig1116
CGTAAACTGGATCACTGACGCCAGGATTAGGGATTTCAGAGAGCACTATGTGTCCGTTGCTGGCGGCTTGGATCGCGATG
TGCATCTCGAAGACTGAATGAGGATCAGCGTTGATACTCCTCATTTCGTTCGCGTCCACCCGGTAGAAAGTTTCGTAGCT
GTAACCGTGTCTACAGATATGCTCCTTACAGCGCATCGCATCTTTGTAACTATAAGTGAAATTATCCGTTCTAACTGTGT
ACACACACGCGAGTAACCAGATTACAAACACAGTCCGTTTCATTTTATTAACTAGAATTATTTAACAAAAAAGAAATTTA
AACTATATTTTATTTGCTAAAAAAAAGGCACAAGTCTACTCGCTTTAGG
>contig1117
CACAATTTAAATCTATAAATATCTTAAAACGTCTCTCCTGAACATTTATAAAATTAGCACTTCGGCCCTTGTCTTACCGA
AGGTGCGATATGTTCACCTAATGTCCTCACCTTAGGCGAACCATGCCGGCTATCTTCATTTTACATT
>contig1118
GGCAGCGAGAGCGGTACCCGTTCCATCTTGGGCGTCAGCGTCATCCCTGAAGCGCTGCTTATGTCCGAGAAGTTCTCCCA
CTGCGGCTCCGGTGCCGTGTGGTTACGGATCGTCACGTCGAACTGGGGTGGCGGCGCCGCGCCGGCACCTGTTTATATTC
AGTGACGAGACGCTTGTGTCGCTCGACATCTTCGATGGTCTTCTTTTCCGTGATGGTGCGCAGGAACACGTCGTCAACGA
CGTGTGAAGTAACCTCCGGCTTC
>contig1119
CGGGTCACGACACTACAACGTGATCTAATATCGATGTTCGCACAAATACGTTTACGTGCTCCAGTCGAAATGAAATTAAG
TGTTACCAGCAACGTTCCCAGCAATGTCGTCGTATTCGTATCGACGATGGCCCCGAGAAAAAGCAAGCGAAATGCGATTA
TTTAAAAGTGCCGCAAGTAACTTATATACAAAAGCAAACAATTTTGTTCGTCGCCTATAGCCTAAGACTTTGGATCGAAA
AAAAAAAGTAGAAAGTAAAATCAAATAACGAAAATCGAAAATGACAAAACATGTCTTTTACACGTGCTCGCAATTTAAAG
TGGAAAAG
>contig1120
AACGGATCCGTTCATCAGCGCGTAGGAGCCGTGGTGGATCTCCGCCGGGTAACCGCATTCGATTCTCTTACACACTGGTG
GGAATTCATCATAGAACCCTGTGTCCAGACATGTCCTGACCGTGGCACCAACTAGTAGATGACCTTCATCGCAGGAGTAC
TCCACGGAAGATCCGACTTCGTAACTGTCAGCTGTCATTGTCGAGTTCGGAGGCTGCTCCGGTCTACCGCACGTTTTAGG
CTGGTGCTGACAAATGTAGTTCAATCTCGCTTGACAGTCAGAGTCGGCCCACAACCAGCCCTTGCTGCCGTCGAACCTGG
CACAGCCCTCTCCGCCCCCCGGAGCGTTCCAGAACGATACCGTGACGTCATTCCCGTTCACCCACTTCCAGTTGTTGGGG
TCTTGGGGGTCGCGGACGGCACCCATCCAGTACTGACTGCTGCTGTCGCTTCGATGGCGTCTCCATAGCTCCCAGCTGAT
GAACCCTTGCAGGGCGGGGTTGCTCTCGTCCACTAGGGTTCCTCCTCGTGAGCGGCAGAAGCCCAGCGCGTCCCTGAAGG
TAGCCGGCTGCCGATCGTAGAAAATATAGCATTTTCCGTTATAAGTCGCCGTGCTCCCTGGAGGCTGATCTCTGAACTGA
GGGCATCTCTCAATTGGCAAAGCTTGGTCGGTATAAACGAAAGCCTCGCAGATCGACAGTTGGCTGGGAGACGACCCCTC
TAAGTGAACGCTGACGAATGCGCCGGGCATCGGGGGGTTGCAAGGCAGAAAGAGTGGCTGCCCCTCTTCGATAAAACCAG
TGAAACGGTTGCAGACCGGATTCGTTCCTAAATCGGGTCTGTTGTTCCCGACGCGCACGACAATGACAGCGGGTTTGTTC
GTTCCACAACAAGGCTTCCCGAAGTCCAAACGAACGAGTTGCACCATATACGGCTCGAGGAGGTTAACGTAACACCAGGG
CACACGCTCTTGTTTAGTCAGCGAGCAAGTCTCAGCGCTGAAGGTAGCCGATGTGCTGCCGTCCAACGCACGCTGTGGTA
CTCCACTGTCTTCCGTTGAAATTTGCATTGGTGCCTTCCCGGCTGCCACGTTTAGAACGCAAAACGGTATTCCCTCAGGA
ATCCACGTTCCATCTCTCGTACACACCCTCCTAGAGGGACCGAGCAGTTCGAAGCCTCGATCACATTCGTACCAGGCAGA
GGTGCCTTCTGTCAGGC
>contig1121
TTACGTCACAGTTCTTTTCCATGCATATCCCGCGTTCCTTCGTCAACTGATCTGTGGCGCTCGAACTATACATATCTGCA
CTCATGGTGATGAAAATGCCGTCAAAATATATTATGCAAAAATGTTCAAACTTCAGTAGGTATTATAAACGAGAATAAAT
TACACG
>contig1122
ACTGGCGCGCCGTTCTGTAGCTATTTTAAGCCCCGCCCTCCGCGGTAGCTATTTACGTGGAACCATTTTTGAAGCGTAAT
TACTTTTCTATAGTTTTATTATTCGTAGGATACAGGTATCACAAAAAAAAGGTTAAATTAATAAACTAGTTTCGATTAAA
TAAAATAACTATTTTGTGGTCGTCATGTGTTAAATCAGTACGGTTTCAATTTGTTTTTTTTCTAATTTCGTAGTGACGTC
ATCAAAGCGAACAATCTCTAAACTGTTATAATAATATTACAAGAATTATCCAATGCTATCCTTTTGTGCTGTGTAGGTAA
AGAATACAGATATGAAACATTATTTGTTTAATATATTATAATCATTAAGAAATTATGTTCATGTTTGATAAAGAAAATTG
CTATCGTAGTTACTATATATTTATTACGTGTAACATAAAATCTATATCTGTATTCTTAAAAA
>contig1123
ACAACAGTTGCACCCGCCGCCGCCGCTGACAAGCCCACTACGAAGCAGGCATTCGGTCGTCGTGGTTTGTTCGCAAGCCG
CACTCGTCCCAGTTTCACTACAGCTGCCAGCGGAAGCCAACGCTGACACTCCTGCACCAAGCAGGCCTCGTCTACGTCCC
GGTCTCAGAAGGACTTCAACCACTACAACGACAGCCACC
>contig1124
CAGAAATATCTGATTTGCCGCTGCTGAAGTCGGTGCTATGAGTTTTATCTCCCATGCCGCTAAATGTGAAGTCACCGTTG
CAGTGTCGCCCGACGCCGGCCGGCAGCGTGCTCGACCGGAGCCCGTAGCCGGGCCGCG
>contig1125
CCAAGATTCGCGTTAAAAACCGGGAACCGGTGCCGGCGTACGCCATGGCAGACGCCGACCGCGACTCAGACCTTGGAGAC
GACAGTCCAGTGGGGTTTTGTCTACAGTCTGCGCGGTCAGAAGGAGACACGTCGGGAGACCAGTCTTGTGAGAGTTCAGA
CGAGGGTGTCAGTCGCGACGCACCCAATCACCAAGCCCTTTCCGGTCATCAGGTGCACCAGCCCCACCAACAGCTACCAC
AGGCACTATCAGCCACATCAGCAAGCTCACAGTATGAGCCATCATGCCCCAG
>contig1126
CCACGACGTCCTAATCCTCCTCTGCGTGGAGCTCCTTCACCGCCTCGTCCGCCACCTTGACGAGGGAAATATTGGCGGTG
GTAGCCACGGCGCTTGTCTGCAGCATAAGGTGAGCCTTTTACTGGCTCACCACCGGGACCAGTAACACCAGCTGCTTCAA
A
>contig1127
GCACTCCGCCAAGAAACAAGGTTTCCAGAGGTGAGATGATCTTCCTCGCCGGCCTGATGGTGGTGGGCTGGTCTGCCATC
CCAGCCTGGGTGTTGGTCAACATCAAGCATTACCGTGACAAGCAATAAAATGATCACAAAAAAATATGTAGTCTATTCTG
TTCTAAGTAAAATGTTAATTTAAAT
>contig1128
CAAACACGTATTATTTGAATATCAGCCGCGATGTCGTTTAGTTGGATCGTAGTGTTAGCGTTCGTCAACATCATCGTCCT
CTGTACAGCTGACCTCTGCTCTGAAAATGAAATATACGTGAAATGTGTCCAAGAACAGCGTGGCCCAATGACGTGCTCAG
>contig1129
TCTATAGCCGCTTCCCCCACCTATGAAAAATAAATGACATTTTTTTTTTGCTTTGCAACTGAATAGGTCTCTATGTCGCT
CGAGTAAATACCCATTTAGCATCGTGGG
>contig1130
TCAAGAAGATCGCTCAAGCAATTGTAGCTCCCGCAAAGGGTATCCTCGCCGCTGACGAATCCACCGGTACAATGGGAAAG
CGTTTGCAGGACATCGGCGTGGAGAACACAGAGGAGAACCGTCGTCGTTATCGCCAACTCCTATTCAGCTCTGACGCTGT
GCTCTCCGAGAACATCTCCGGTGTGATCCTGTTCCACGAGACCCTTTACCAGAAGGCTGACGATGGAACGCCTCTGGTCT
CCCTGCTGGAGAAGAAGGGCATCATCCCCGGCATCAAGGTCGACAAGGGTGTCGTCCCGCTGTTCGGATCCGAAGACGAA
TGCACCACCCAGGGTCTGGACGACCTCGCCCAGCGCTGCGCCCAGTACAAGAAGGACGGCTGCCACTTCGCCAAGTGGCG
TTGCGTGCTGAAGATCGGCCGCAACACCCCCTCGTACCAAGCTATCCAGGAAAACGCCAATGTTCTCGCCCGCTACGCTT
CCATCTGTCAGAGCCAACGCATCGTGCCGATTGTCGAG
>contig1131
CGTGGCGGTGCGTTCTGAGTTTGTTGGGCGGGCTGCGTTGGCGGATGATGGTGCTGGAAGGGGGGAGGTACCACCCCGCC
CGGACCGTACCCGCCGCCCATATACGGACGACGAAGTCGCGGTGGTACATTGTGATGTTGGCCTGGTGGATGATGTGGCA
TAGGTCTGATCGGATGCGGAGGTCTCTGTGAAGGTCCGTGGTGTGG
>contig1132
ATGCGCTTAACCTCGTCCGGTATCTCGACCAGTTGCGTCACGACTTTATCGCCATTCGGAGCGTAGACCTCGTAGTGTCC
ATACGTGACCGGCAGCTTCACCGCCTCCCTGACGCCCCAAACCAACGGGTTGTAAACGGTCACCATGAACGTTTTGCTGG
TCTCCGACGTGTGGCATCTGGATTCGTTGAAGTGACACCTGTCGTAGCTGAACAGCGGAGCCTTCCCGGAGTCGCCCTGG
GCGGCTTTGTTGAAGGCCTGTCTGGCGACGAGCAGGGCGTCGTCGATAGCGGTGCTCAGGATCCGCTCGTAGTCATGAGC
GACGTGCTGCTTCTCGGTGCCGGTGATGGCGTCGTGGTGCTGCATTATGCCCATTGCGCTCTTCAGTTCGTTCAGAATGA
ACTCGTTGTGCCTTTCCAAATTCGACAACACCTGCAGCTGTTTCACCATCTGCAGGTAAGCGTTCCCCTCTCGGTCGCGA
GGTGAAGTACCCGGTCCAGTAAGCGGTCGGGTCGCTCGCGTACGGGAAGAAATCGTCTTGTTTCGTTGGCAACACCGGAT
TCGCGTCCTTTATGGCTTTCAGATAACAATTAGGCGTCGAATAAAACAGCTTAATCTTCAGATCGTCCTTGGCCGCCTTC
AGATTTGAATATTCGATCAGCTTGTCCAGATTCGTGTACCACATCGCGGCGTCTTGGTAAGTGAAATCTCCTCCCATCGT
GATGATGACATTGTCCGTTCGATAATGTTGCGATTGCTTTTTAACGTAGTTCAGAAATAGGGTGATCTTGTTGTCGACAT
TGTACAGCGGCGAGCCAGCGTCGTCCACTATGGGCTCGTCGTCACACAGGACGTCGAAGCAGAACCCGGCCGGCGGAGAG
TACGTGTTGT
>contig1133
TAACCTCAAAAAGCTTGATTCTAAAATCATTTTTGTGTATTTATTCTCAATTACAACGATGTATGTTTCATTTTAACATA
AAATAAAATACACAGTAATTGTTATATCATCCACATTATTTGGGTAAGCCTATATCACATTCCACGCGATTGATTGTATT
ACACGA
>contig1134
GTTTGTCTCTTTTTAGTGTCGCTCCTGCGTTTCAAAGAGTTTCAAAAAGCGATATTGAGAGAGGTTTCCTCAAACTAGGA
TTTTCTCCTGTGTTACGGGTACCGTGAGTTGCACAAGTCGCGTTGTGAACATTCAGCTAAAAGAAAACGCATACTGGAAT
GAAGTAGTCGGTGGATAATAAAAATACTGTAAAAACTAAAAAAAAAGTTACTGCAAACACGTTTGAAAGTTTGCCTTCAA
ATAATCGTTTATGGAAGAAAAAATTGTGAATTTTTCGAGTTCACGGCCCATCTAGTGTTAAGTGGTTACCGGAGCCATTA
TACATGAGTACTAAGCTTCAGTTTGTATAGTTACAACGGCTGCCCCGCCCTTCAGACCGAAACGCATTACTGCTTCACGG
CAGACATAGGCAGGGCGGTGGTACCTACCCGCGCGGACTCACAAGACGTCCTACCACCAGTATATAATTTTTTAACGTAA
TATTAACTTCACAGTAATTCCACAACGATTATTTAAAAATGCAATTGAATAAGTGATGTCAATACTCAAATTATTATTTT
GATAATTAATTAGTTGGCGAATTAACAAATGATCATACCCG
>contig1135
TTGAAAGCTCTCGGACGAATGCTACGAATTTGAAAGAGAAATCCGAGAACTGGACAATTTATTTAGATGAAGACACATTA
CCGGATTTCGGTGGAGCCGAGACGAGATCCGCGATCTTGAAATTGACGCCAGGGATATCTGCGAACGGGAACTGCTCCCT
GAAAATTGTGACGACCTCAAGGACCGTTGTAGCTTTTAGCGTGGTACATAAGCTGGATCCAGTGGACGAAAATGTGGGAG
TCATATACGCCTGCGTCCTCCTCGTCGGACTGTACGTCTTAATTATCTTTGAGATCATCAACCGTACGCTTGCGGCCGTG
ACGATGTCTACAATGTCCCTCGCAGCTTTAGCTTTGGCTGGAGATCGGCCCGCCCTG
>contig1136
CCGAGAGCGAGTGAGCGAGAGCGAGCGAACGAGAGCGCTAGCGAGTCAGAGTGAGAGATGGAGAGGCGCGAGGTCGCAAT
TCGGACGTCGAGTCCGCCTACACACGTTTTCCTATTGTTAATCATTCGTCTGTCCCGGTCATTAGTAGTTTTTCGTCG
>contig1137
GACAGCTTGAGCAGCTTCCTGAAGAATTCATCGAACTTGTTGGCTCTATTCAGCAGCATGTCAGACAATTTGCTGAGTTC
ACTGCGCAGCGCCGCCTCAAGCTGCGACCGGGCCTGTTGCGTTAGCCTCTGCCTTGAATTAGGCCCGCAACAGCCATGGT
TCAAGCAGAGCTGATCTGCATCTGAGTTTGGCTGCGGTTGAATATCTACCATCGCGGACATCCCTTTCTTTTCAAACATA
TTTTTCACATTTGTACACGAAATTTCCGTATCGG
>contig1138
CAGAGGTGCAATAGCATTAACCTATTGAAAAACACAAATATTTAATAGTTAAAATTATCATTTATGTATATTGTATATAA
ACAGGAATAATATATTGTTACGCACTGGGGTTGGGGATAAATAAAATTCTACCGAATTACAAGTTAACACTGTATTTGCA
CTAAGAACACCTAAAACACTTCATAAGCACTTTAAAATTCTCAATTC
>contig1139
ATTTATTTATTTTATTCGGCGTGCAAAACAGTCTCTTTAGAGACTAACCCCCCACTGCGATCACCGCTTGTTGTGGCACT
CACAACCCAGTGGGGCCCCACCTTCCCAAACTTCCACCCCAATCCTCCTACTCAGGGGACTCGCCTTTCGGCGAGTGTGC
CTTAAGTCCCGGGGACGCCCCCCCCGGGCAAAAC
>contig1140
CAGAAATCATGCTGGCAGTCGAAAGATTGTAGTGACACTGTCGGGCTGCCTGCGGGACTCGCCGCTGTCGCCCGTGTCAG
CAGCGTCGTGCTCAAGTTAGGAGCGGGCGCACACGCACTCGCGCCCCTCCTCCAAGAGCACGCGGAGGTAAACCCAGCCC
CACATACTCCTCGACCTACATACCAAACATTCCTAACATAGGAAAGACAATATGTACATAAGATTGATATTTTGATATTC
TAGATCGGAAGA
>contig1141
GAAGAAGGAAGATGAAGACGAAGAGGAGTGGGTGGCGAGTGACGTCAGCAGCCCTCGTGTGAGACGCTGGTCGGGCTCCG
CGTCCGACGAGCCCAGCCCCGACTCCGACTCTGATGAACCACTCTTCGACCAGCCCCCAGAAGAACCTGACTTGAATTTC
GACAAATCTGACCACGAGTTCTCACCTGAATCCGACTTGGAGAGCGGAGAACCCGTCGAACCCACGAAAAGGGCAAGGAC
GTTAC
>contig1142
TTTTTTTTAATGATTTATAATATAATTTTACTTGACAGTAAACACAAGCGTGTACACGTAAGTATTATTTTGCGAACAAA
ATTATTTTTCCGCTGCACTATGTTCTGCTACTATCTTCGCCGATTCGCGCCTTGAGCTCCGTGCGGTGGGGGAACCTCCC
TTTCTTGCCACCAAGTAAAGAGAAATGTTCCGACCGCCACAACCGTCATCGCGCATCGTGCTATAGCATTAGCAGCGGAT
GTGTTGCTGCCCTGCGAATTAGAATTCTTGGTCATCGCAAAATGGCAATTTATTTGTGGCAACGAAAAACGACAATGATT
GTGATGGAACACTTTGCACGGTACAGATTGAAAACGAGACAAAACTAGCTTGCCGTTTCACAATTCACTGTCATTCGCCG
CCATAATTTGTTGTCTGACTGAAAGGAATTTACGTAATTCCCCGAACAAAATATACGTTTGCGCGTTCCGTTTATGTTTT
TAATATATCACTATGCGCATACCTAATTTTATTTCTTGAAAACAATAAGTTTCGTATGTGGCA
>contig1143
GATGGAAGCCGATCGTGGAGCAGTGGATATTCTTATTCTTCTCAATCAGGAGGTGGCTCTTCATACAACAGCCATTCTGG
AAATTATGGCTCCACTAGTAGCCGAGAAAACACCAGGAGAAGGAGACAGGTCGATCAGTCACAAGTTGACAAGCAACTCA
AGGACATCTTAACCAACTGTCAGGAGAAATACAAATGTGAAGTGATGAGGTGCACCACGGGCAGGCTGCTG
>contig1144
CCCCGGACGACAATATCCTGAGACGCAAAGTTAAGCTTCTGTTGCAACCTGGCGACACGCTTATGGAAAGTGAGCAGTGG
ATTCGGCTCGTAACATTCGGGGACACGGCTCTGCACAAGATTCGGACAGCTACGAACTACGATTGTGGCACCAGTACAAA
CTGCACTTTACGAGAGTTACACTATAACTTGGCAAGGCAGCAAGATGAGGAGACACTGCGTCGTA
>contig1145
AAACTCAGCGGGCTTTTTTTTGTTGTTTCTCAATACGTATATTTTTTTATTTTAAATTTGTAAAAAAAAAATTTAGAAAA
ATCTCAAATATTTGTTTTTTTTTTTAAATAAGTAACAATATTTGCAATAAAAGAAAAAACAAGTCAAAAATACAATTACA
AAATAATAATAATAATGAAAAATGAAAAGGTCAGGAGCGAACGCCTCATTCCCGCGTAGTGCCATCTAGTAGATAATCCT
TAACTAATATGCCTTGTTGCACAAACGTTCCTTGACAGTTTTCTTAAATTTATGAACAGGTAGTAACTGAATTATTTTAA
AGCACAAATATGAGGGTATTTATGTTTAAGTTTTCGAGGGTACATGAGTCGACTATTAT
>contig1146
GTTGGCTTTTGTTCCACAGCTTCACCTTTCTCGAAGTGAGTCGCCTTTGTATCTCGTTTGCTTCTCTTCTCGTCTTCTTC
GTCTTCGTATTCTTCTTCTTCTTCTTCTTCAAACTCTTCTCCATCTTCTGTAACTTCGTGTTTCTCACTCCCATGTGCTA
CTAAGTCTTCGACATCGG
>contig1147
CTATTGCTTAGTCATATAGAAGTCTATACGAAAATTTTATTATTAAACTAGTCGTAAAAGTAAAAATTTCAAAATCTCTA
AAAATGCACAGCAGATATTGTTTTGACAACAACCATATCTCGAATTAAAGGATTGTGTAGTTTCAATATTTTTTCCTAAC
GTCATTAAATGAGAATACTTTCATAAATCGTGTGCACTTACTAATAAGATAAAGATATTGTGTAGATACTTTACCG
>contig1148
CAGAGCCATTAAGTCGAATCTAGGAGATTTAGAATTTATTATATCTGAGGACTAATCACACTGAAATATACAGTCTGTTA
CAGGGCCGGGCCGAGGACAGGTGGGGACAGGTAGGGAACAGATGGGGGACATGTGGGGGACGGGTGTGGGACAGGTGAGG
AACAGTTCGGGACAGATACAGCCGACCCTATAGCTCTGATGTCTGTTTAAAAATATCCTCAACCTA
>contig1149
TTTTTGTTGACATTATAAAAAGCAGCCTAGTGTTAAAGTCTACAAGTCATAATATACAAGAATAGAAATTCAAAATTGAT
AGAATGCGTTGTGATTTTCAAAATTAATCGTGGAACGTGACGGACCTAGTTCAACAAGGTCGTAACTTCTGTTGTGACAT
TATAAAAAACAGCCTAGTGATAAATTCTATAAAACTCACATTTGTTCTTCTGTAAACTGATACGTCCGACCTTATGGGTC
TGTTAGAGCAATAATCATAAAAAAAATCTCAGCAAAGACCGCTTTGAATTAAAATATTAAAGTACCAGGAACGTATAAAT
TAAGAGAAG
>contig1150
TGTCTTAGTCGTCTCCGATACGCTTCTATCACTGGTAATTCTACGAGGTGAAGCCGTTACGGGTGTCTGTGGTTTCGATT
TTACAGGGCTCGTTTTGGCTGGTGCAGTCTTAGTAACAGTAGTCTTCTTTGTTTCGGGAATCGGTTCCGGTGTCCGGGGC
GTGGGTATGGGCGCCAACATTTCCG
>contig1151
CAAACTTTTGTTACCTACTTGCACTTTTTCTTCGAATATAACTCCTTCATCAAATGTAATTTCTAAAAATAGTATTTAAA
CCCAAAGCTTTAAGGTCTAATATGGTTTATAGGCACATAACACCTTCATTCAATGTAAATATCTTAAAAATGTTCCTTTT
TTTTATTGCCCTT
>contig1152
TCATGGTGTGCCTGTCCGCCGGTGCACTGTTCTTTGTCGTGCTGATGATACTACAGTGGCGTTCACCGCGCGACAAGCGA
ACGCGCACCCGCGGGCTCGTCTACTCCCCCCTCGCCTACAACGACGACGGTAAGGTTGTCGTCCTTGCTCCGCATACGGC
GTTCCCCTCAAGTGAGAGCAGGACGGAGGAACTACACGAGCACGAAGACGAACCGTTGCTCGAACATTCCACATAGCGCG
CGCTGTGATCGTAGAGAGTAAGTCTTAGGTGGAATTTGAAAAAAATAAAGCGTTCCATAAATTTAAAAATCTTAGGTTCG
TTTGAATATTTTAAATTTTATTTAGAACTAGCGACCCGCTTCGCTTCGGAAAC
>contig1153
ACATCATGAAAGCTGTTGTCTAGTTTCAGAAACGAGATTATTTATTTATTTTATTCTTAATTAGAGCCATATAGAAACTA
GATTGAATTGAAGTTTCAAATTGCTGCAATATGACAGCTGTACTATCCCTTATGTCATAAACAATTTGTTCAATCTCATC
GGTACTGCTTTGGCCAGTGTTA
>contig1154
GAAGGTTCTCAGAGTTGGAGTTCAAATTCTGTAATGTCTGCGAAATGGCTGCCGAGACCTGATCTGCCTTCGGTACTGCC
GTGTCATCTGTCTTTGGTTCTGTTTCACTCGATTCACCTTGTTTTAACACCTGTGATGCTGCTTCAGCCATTTTGTTGAA
AGTTAATGCAATTTGTTCTTGTGTTATCTGATCCTCTG
>contig1155
CAAAAATTCATGGATACAATTCATACCGTCCGACCTTGAAGTTTACGGACTACCGCTGGAAGCCCACGTCTCACGTTGGA
ACTTCATAGTGGAAGCTCAGAACAGCGCCGGCCTGAAGGCCCGGGGCCCGCTAGACATCACCGTGCAGCAACACAAGAGC
GGACGCACCATCAACCACCGCTTCATCATGCAGTTCACGCTGCTCAAG
>contig1156
CTCCCTCTTTCAACTGGCTTATGCCAGAGCTGCTTTCGCTTTTTCAACCAGAGTGGTGAACGCTACTTTGTCGAATAATG
CGATATCAGGCCTATCAGGCGATCCAGTTTGCTACGACGTAGAGTGATGGTTGCACGCTTCGGCAGCGTTGCTTCGTTG
>contig1157
GTCGTTCTCGTCTAGGGCTCCGCCGGCGCCGCCTCCCAGCGCCGACACGGCCGCGTCCACGCGCACCGCGAACTTGGACA
TGACTTGGTCCCGCAGCACTGTGACCGCCTCCAGCACGCGCTTGGTGTAGATGCAGGGCTCGTAGTTGTCCATCTCCTGC
GTCACCACGGAGCACACCCTGGCGGCCCTCCCC
>contig1158
GTTTTTAGTCAATAACCGGATAACGGCCATAGGCCGGCGCTCCCCTGGACGTCTCGGCTGTAAGCTCTTCGAACGCGTTT
GCGTGTGTGTAGTTTTATTTAAAAAAAAAATCGCATTTATTTTTCTTTTTTTTTTACATGAATTTTTGTCGCTAATGTTA
AACCTTTTTTC
>contig1159
CCAACATCGTCAACCAGGCCAAGCCGGGGTGCACGTTTGACCTTCACGGCGTCCCCGTTGAGGTGGTGGCGGGCAGTGAC
GATGCTGCTCTGAGCTCGGCCCAGGCAGCCGCGAGACTGCACCGATTGATCAGGACTGAGGATGGAGATGAGTCGGCGGA
GCACATAGTCCTGATTGGGAATCGCGAG
>contig1160
TGATGAATCACCATTTAAGCGCCTTGTTTAGTATCGAGCCTGCTACAAGTGAAACAGAGAAGTCACTTCGGTTTCTAGTG
GATACAGTAACAAAAAACTTACGCGCCTTTCAGCCGACAGACCAGTGGGATACACTAATAATTTTTATGATGTCGTCAAA
ATTGCACACTCAAACGTTAGCCAAGTGGGAAGAGTACGTAAGCACGGTTGATGGTCA
>contig1161
GCAAGCTCTTCTCGACAGTATGTTTGAGGCCGTGTAAGGTCGTTTCATTGCAGAATTCCTCGTATATTCTGTACACAGCC
GTCATGGACTCCCTCGCCGAGAGCATCGCGGACTTCATACGCGTCCGACAACTAAATATAGCGGTGGCAATTCTGCTGTC
TGTAATGTACCTCGCTTAT
>contig1162
TTCTTAATCTCTTCAAATCAACCAAATTCCAAAAGCTTGTCCCTATGTGTAGCCTAATAAAAAATCCGTACGCGACCCAA
AACTAATTTCTAAACGTGTCTACGACGAGGAAAACGAAAAGTTAGGATGATATCCGCCTTGAAATTTCTACAAAAATAAA
TAAATTACAAATATATGGAAATAAATTGTGACTTCGTACGACAAGAACGGACATTGTTCCTGTCATTACAGCGATGCCGT
TACAATCGCTCCTTAAAGTGAGCTTGTACTGACAAGACTTTTAAAAATGGAAGCAGTATTTTTTTTTTTT
>contig1163
TCTTACTTTTCTTTTTGGGAGGTAGCTCTTCAGTATCAGTTTGTTCATTGTCGTTTTCAACATAGCTTGTTTCTATTTTT
ATCTTATCCTTATCCTTTTTCTTTTTTTTCTTTTTTGTCTTTTCCAATTCAATATCAACAATATCAATATCTTGTGGTTG
ATCAACTTCCCTCAATCTCTC
>contig1164
GGTGGAGTAGCAATTTTGATCAAACCGTATTTTAAATATAATATTATTCAAACCAGATTTTACCAAGACATTCAGACTGT
GGCATTATCGTTATATGTAAGTGGTAACCACTTAACGATTTTATGTGTATACTGTCCTCCCTCGAATGGTAGCTTCAGAA
TAAGTAAACTGCGTAATATAATTAGAGATTTGCCTAAGCCAATATATGTGGCTGGAGATTTCAACGCTCACCATGTGGCA
TTTGGGTGTATGACCACGAAAAGTCGGGGTCATCAGTTATACGATTTAATTGATGAATTTGATCTATGTGTCCTTAACAA
TGGTAGCTTCACTACTATTAATTATCCTAACCGAAATCCATCGGCTATTGATGTCAGTTTTTGTAGTGCTCCAATCACTC
CACTATGCGAATGGTGGGTGCATGATGATTCTATGGGGAGCTATCATTTTCCTACGCTTACTCGTGTTTTATTGTCCGTT
GATAGATACCAAATTAATCCTCCCATTGAAAAATTCTTATACAACAAGACAGACTGGACGAAATACAATGAGCTATCTTT
AACTGCTTTTTCTAACTTTGAAGTTAATAATGAGAATCCATTACAGTCATATGACGAATTTATCGAAAGGCTTGATACAC
TTAAGAGGGATACTGTGCCAAAGTTTGTCAAAGCAAATAACTATCGTTGCAAACCTCCAGCACCTTGGTGGAGTGACACA
TGTGAACAGAGTGTTATTAAAACTTATGAAGCTTTAAAACTATACAGAAGACATCCAACCATTGATAATTACATTAATTA
TAAAAAACTTGATGCTGTTAAGAAAAAGACTATTTCAGAACATAAACGCAATGGTTGGGCGAACATCTGTAATACTTTTA
ACAGAACTACACCTGTTAGTATTATTTGGAAATACATCAAGTTATTTAAACGAATAAAATGCAATAATAGAACATATAAA
GACGAATTTGTTGTCCCTCTCTTAGAAAAATTATCTCAGAATGGATGTAGGGTTATTGATAATCTAGAAAGTTATTTTCA
AATTAATAATAGTCTTCAAAAGTCCAGTTTCCTCATAGAGCCCTTTACTTGGAGTGAGTTTTGTACAAGTTTACAATCCA
GACGAAACACAACCCCTGGTTTAGATGATTGTCCATATATTTTAATCAAAAACCTAAATCAGTCCGTTCAAAAGAAACTA
TTAGCTAATCTTAATGCTCTTTGGCACTTAAAAAAAATTCCTGAATCTTGGAAAACACAGTGTGTAATCCCTCTACTTAA
GCATGACAAACCACCTGAAGACCCTAACTCATATCGTCCCATATCACTGTCATCTTGTGTTGGAAAGCTTAATGAAAACA
TGATAAAGATGCGTCTTGAGTCTTATGTAGAGGTGAACAACATCATTCCACATGTTCAATATGGCTTCCGGAGAGGGCGA
AGTTGTGCTGACAGCTTCATCTCTCTCTTGTCAGATCTTTTCCTGTACAATGCTCAGCCCAGCAGACTTCGGGAGGTGAG
CTTTTACGAGGTTCTTTCCCAATTCTGCCTCTCATTGTACTGTAGCACCATGGTATAACAAACTGAAAATGGCCAGTCGG
GACTTTATTACGATTATAAACAGACTGCGTTTTGGTCACTCGACCGTCCCAGTGGGAATAGTGGAGAGCAGCTATTGCAC
CTTCTGCAATGATTCGGTTGGTGATATCGAACATTT
>contig1165
GCGCTCAAGATGCTGACAATTTTGTTTTTATTACCCATCGTTGTCGGGGTATTAAGCGGCAACATCCCAGAACAGCCTCG
AGTTTATTGCGGAGAATTGCCAAACACGATATTCCCGTGTCTTGGCAACCCTAAGATAATTCAACCCGAAGTATCGGAAA
AATGTAACAAACCTATTTCCGAGTGCGACAAAACGAGATGTATCTTCAAGGAATCCGGCTGGGCTAAGAACAACGTTATA
GACAAGAA
>contig1166
TTATTTTCCGGCGTAAGTTGGATTCTTGAACGTCGACGTCGCTTGCTTGTAAATCGGATTCTCGCCCGTATCCCATTTGG
CCATCATACGTTCCTTTTCGAAGCGTGCGAACTCGCGTCGGTCGTGTATGGTGGTGGCCATCTTCCATAGCATCAACAGC
GCCAGCCCGACCAGCACTATGGCGGCGATCACGCCCAGGACTATACCCAAGATTGGTACCTTTTTAGGGCATTCTCGTTC
CTTCTGCGCCCTGATGACCACTTTCCGAGTGTCTTGGTAAGAATAGACGTACACGTACAAACAGTCCTCGTCGTCGTAGA
AACTGCACAAGTGCTCGTTGAGAGTTTCGTTGGCTTCGATCCTGCCTTCCTCTATGATCGGCAGGAGCGCGCAATTGCCG
CAGCCGTCCGTGTCGGGGTTGTACTTGGGGCCGCGCTTGTGCACCTCGCAGAGGACGCAGTCTTTGAAGTCTCCGCAGTG
GCCGGGGCAAGTTGGGCATTTCTCGCAGTACATTCCAGAATAGTGTTTGTCGTCGTCCACGTTGCACACGCACTGGCCGC
ACACACATTTGCCGTTGCCGCTACAAATCTTGTTGTTCTCTGGCGACATGCACACCGAGAAGAACTACAGGCACTGGCAG
GCG
>contig1167
AAACTGGTAACAACATTCAGGCTCAAGAGCAAGGTTATTTGAAGACAGTCGGTGATAACCAAGACAACACTGCTCTGGTC
CAACAGGGATCCTATACATACACAGCCCCTGATGGTCAAGTCATTACCGTCGAGTACACCGCTGACGAGTTCGGTTTCAG
AGTTTCCGGCGACCACATCCCCACCCCTCCCCCTGTATCAGCTGAAATTCAAAAAGGCCTTGACCTTATCTACGCCGGCA
TCAAGGCTAACCAGGAACGCGCCGCCATAGAAGCCAAGTCAAACCCCGAAGCTGCCAGACAACAAGAAGAGAAAGC
>contig1168
GTCGCGGTGTATGCCAAGGAGTGTCTCCGTCACGGTGTGGAGGAGATGAAGAACTGGCGCGATCCTGACACCTGTCCAAT
GAAATGCCCGGAAGGCAAGATATACAAGGCGTGCGGCCCAGATGTGCAGGCAAGCTGTGCCTTCCCGAACGTGCCAGCCG
TCAGCAGCGCGGACAACGTCACCTGCGTCGAGGGCTGCTTCTGTCCCGAGGGTCTCCTACTGGAGGCGGGACGATGTGTC
CAGCCAGCCGATTGTCCCTGCAGACTCAGGAACAAGAGCTTCAAACCAGGAAGCGTTCTGCCCAAAGAATGTAATACGTG
CACGTGCTCGCGCGGCGCGTGGGTGTGCTCGGAGGCG
>contig1169
ATACAAAATTTTTGTAATTAAATTCTGAAGCCCCAAAAATTCATTATTATTTTATTTAAATTGTATTCGTTTTAACATCT
TGATATAAGTACACGTCAATGGTAATTATAGTCCTCAAGGGATAATATATTCATTTCTCTAACAAATTGTGACCATTTCA
CTGTACGCTTCTGTATATCGAG
>contig1170
GCGAACAAGCAAATGAACAAATTGGAATGAAGAACAAAGTGTCTGGTGATGAGATCTCAGAAGTAATAGCTAATTTCGGT
CCTAGCGGTCGCGCGTGCCCGGACACACCCCCGGACACACCGCTGACGGGGCGGCGCTACCTGTCGCGCCGCAGCGAGGA
GCTGACGCCCG
>contig1171
CCGGAGAGAGCCAGCAAACAAAACCAACATGTCTCTTGGGTCACTTTTGTAAACTCCATATTTTACGTCGGGAAAGGTAA
ACGTTCTCGGCCCTATTCTCACCTATACCATGCGCTGACCCTGTGGAAGCGCGACTTCAAAACGTCTAAAGACAAGAAGG
TTCAGCAAATCCTGGACATATGGTCGGAT
>contig1172
GCACATTGCAGTATTGTAAGTACAAAGTGGAAATTGTTTCCTCAATATGAAAACTTCTTTGGCCAATTTGAAGGCAAACT
GTCATGCACGGTTTCGAAAAGATTCAATTTCATTTGAAACAGATTTTGCTATTGATTAGGCTATCTTCTTCTTCTAAGGT
CGGACACCTTTGTCAGAGTGGTCGTGGTTGCACTGATGCTGTATGTACAGGAGGACCTGTTAGGTCGCCCAAGCCCTCCG
CCGACCGCCCTCCAGGCAATGCGCTTCCAGGTCTGGCGGTTCGAAGCGTTTCGAGTACATTCGTATTTTTAATTAGACGA
ATCCATCTGACAGTAGCTAATGTCACTTTGTAAAATAATGTTGCCATATTTAAAGTAATAGTGATACGTTCAGTTCTCGT
TAAATCAGATGAATAAACAATGAGTGTGAATAGTTAATGTTACTAGTAGAATGTAACTACAATCAGTTTTT
>contig1173
GAAGAACTTAAGCCCCCGAGATACTTTTCCTTCTCGTACACCGTGATGTCCTTGTAACCCAACCTAGCCAGGAAGCAGGC
ACAGCTGATACTGGCAGATCGGAAGAGCAAAGCGATTTTATGGTCCCCTCCTTTTGGTAGCGGTTTCGTATTGGGGTCTA
AAGTTTGGGGGATGCCCATCTTCATGAATATGTCAACAGCGAAATGTTGAAGTCC
>contig1174
TTGCCAAAACTACGACTACGACTACTGTTCGAAGAGTGGGAACAGCTGATCGTACAGCTAATGCCTCGACCACGGTCACT
CGTACCGCAACCGCTGTTACTTCCCGAGATATTGGAGTTAAATAAACCAATACATTGATATTAATTATAGCTTCTTTTAC
CATCAAGCTTTTTGACCGCACTAAAATACTATCTAATCTAATGAATGTTTTATTTATATATCACACAAGGTTGAAAACAT
CTTGCGCTGTAGCTTTGTGTTTTTTTTTT
>contig1175
TGTTGATTATTGTTATTAATTTTAAGTTTCATAAGTCTAAAATAGACGGCGCCTTAAATCAGTTTCCACAGACAATTGTA
ATACTGTTTGACATTAATATCTCATAGATGGCGCTGTTTTAAAAATACCAACGTTTCACATAAGCTACAATTTAATGACA
TAAGCACCACGTGTTGCTGAGGCTAAAGTATAGCCGGCCACGTGTTATTTAGAAACAAAAACCTTAGCCACAGCAACGTG
ACGCTGGGTCTCCTAGTACAAAATAAAACGGACCTTTAATTACTAAGATAAATGTCGCTTAAACTAAGTCGCTTAAGCTA
CTAAATTACCCCTCGATACGTTTTTTTTTAAATATAAATAAATAAATAAA
>contig1176
CACGGATGCAGCGGAAACCACAACAATTTCAGGACCAAGGACGAATGCAACGCCGTATGTCCCGTACTTAGTCCATGCGA
GAGACTGCGAGAGAAAAACGAAGCGGCGGCACTGAAGTACGGAAAGGGCACCTTCATACCGGTTTGTGACGCCAGTGGCG
CGTGGGAGCCAGTGCAGTGCATGTCGCATATCGATGTGTGTTGGTGCGTGAGCGCCCGCGGTGAGCCATTAAAAGGGTCT
CTGGTACGAGGATCCAAGCCTTCCTGCAACTTCCGGCAGGCTCGTAAATGGATACAAAAAGACCCTTTCGATGAGAAAGC
CAAAGCTGATGAAGTTCTAGAAGAGCTTATAAGACAAATGACCGCTTATCGAGTTGATGAATTTGAAGAAGACGATGCAG
ATTTAGATGAAGACTTAGCAGAAGCGAGGAGCACAGCGGATTTTGTCGACAAAGAAGCACAAAA
>contig1177
GCCAGCCCTCTTCCTGTTCATCGGGATCGTCGTATTCGACGACGCGTATGATGTCGCCGACTTCGAACGAGAGCTCGTCC
GAATCCTCGCGCGTGTACCGGTATGTGGCTCGCACGCGATACAGCACGCCGGGCGGCAGGCCGGCTAGCGTCGCTCCGAC
TGGTATGTCGTATACCTCCTCGGCGTTCTCACTGTTTCGCTTTTCG
>contig1178
CACGAATTTAGGCATGTCACGCTTCAGCTCGTTGTACAATCTCTCATTGTCTAAAACTAATATGACGTCAACCTCAAAAG
CTTGTGCGGCATGAGTTAAAACCTTGTAACCAGCATTCTTAATCCAGCCACACGTGTTTATTATGACGCCCGAAGACGCC
GCCTTTTTATTAGTTTCGCATTTCTCTGTGATCACTTCGGCTAGCCTCGACACAATGGTGTTGTATAACTCAATATTATC
GCTTGGCGAAGTGTGACCAAAGTGATAAAC
>contig1179
GCGTATTTGGCGTTGACGCCAAGTTCCTCTTCAATGCGCAGAATTTGGTTGTACTTTGCGAGACGCTCCGAGCGACACGG
GGCGCCGGTCTTGATCTGACCCGTGGACAAACCAACTACCAGGTCGGCAATAAAGGTATCTTCGGTCTCACCAGATCTGT
GAGAGACCATTGTGCCC
>contig1180
CTACAAGGGCAATAAAAAAACCTTAAATGGCTTATAAAGAATGAATTAGAAAGATTATAAAGACTGCATCAAAAACTCCA
TGGATTTCATTGGACTTCAATTAAGTTTACCCCATTGAAATAGCTAAAGAAGTTTTTTTGTCATGATATTTAATCCAAAT
GATTAAGCTTTAAATGGCTCTCC
>contig1181
TGGGAAGGCGAAGCGTTACACGGCTGGAACTGATTTTATCAAAGAAAATTCATCATAGCTTAAGATACACTAGGTCAATC
ACACGTCATCACAAATCGATCGAGCAAGGATCGGTTGCTTCTTCATCATCATCATCATAATGTAAATAGAAAAATCGAAT
AGCTATTGCTAGAAGAGGCTAACTAAATACATTCAGTTGAAAACAATGTTATAACTAATAATAATAATAAAATATTAGCA
TTATTTTTAGCTTAAACCGCTAAAATAATGCAACGGTATACGCTTTAAAGACATGTTTTAACAATATTCGTTTTCCACCG
AATGTGATTTCACAGATCGGAAGAG
>contig1182
CGAAGAGTGTGTGAAGGCCCTTAGGAATGAACTCGAATTGAAATTGCCTCTAGCTCAGGTGGCGGCCATAGAGCCGCAGT
GCGAGGCGGAGCGCGGCGAGTGGACGGCGCAGCTGCGCCGCCCGAGCTCGTGCTGTCCTACCCGGGCGCGCTCAGCCCCA
TCGCCGAGGAGACCGGCCAGCAGCTCTGCGCCTAC
>contig1183
AGGCGATGTACTCGCGCTCGTGCGGGTCCTGCAGGCGGTGCGTCTTCACGTACTGCCACAGCGCGTTCACTATGACGGGC
CGCGTCTGCGTGTGCACGCCCAGCAGCCGGAACTGCAACGGCTGGTAGTCCAGCAGCAGCAGGATGGTGCACCGCACGTT
CTTGTAGCCGGGCCGCT
>contig1184
CATCCCCATTCATTCATAACTTGATTCAAGCAAAGAACATTATGCATTTTTGTCTTTTACTTTCTTGGTACTGTTAGGTT
ATTAGGAATCACCGACACTACTAGATACTAGATGTTTTTGGGAACGGTTCCAATACACCCTACATCCTGAAGTTGATTTA
CTCTCTCCTGAATTCCACAACTTCTTGCCACTGGCGGTTGACATCTTCCAAAT
>contig1185
TGGAGGCAGGCATTCAAGGCCCTTATGGATTCCAGCTCCATAGGTAGCTCGGCTGCCTTATCTCGTTGGCTTAGGGAAGT
TTCTGAATTATTCGACATATTTAATACGTATTCGTTTTGATTTATTGTAATTGATTTTTAACTATTCAGTTAATAGTAGA
CTTGAGTATTACAATACTCAGTTTAGTATTGTGTGAGTATTAAAGACACAATACCAACAACAAGAGTTGAATTGGAATTG
AAATTCAAATCTATAGTCGGATTTTT
>contig1186
GGGAGCTGCGGCGTAATGAGCGTCATGGTGCACCAAATTGTGTTGAGATGAGATGCTGTAATCTCCGTGACCGAGGCCGT
GGCCAAGGAGACCGCCCTGGGTGGCCGCCACCATGGCAGCCAGTGTAAGAATCTTAGCGAACATTTTTACTGTGGTATAG
CAGTG
>contig1187
CTACAAGGGTAATAAAAAAAATTAATACCACGTCAGGTTGGATGGACGACATAAACACCATACCAGACTCGGAAATGCGA
CGATCGGGACTTATGGCAGGATTTGGGGGAGGCCTATGCGAAAGCAAAACAATCTTTGCCGATGTCAAACGTTTACACTA
ACAGAATGTACTTGAATACGAATTAAGATTGTTAATAAAGGCTTCTTTATCTTTATCAGTGTCCTTAATGCGAGTTTTTA
ACGTTTTCGACAGCGTAAAAGTTAACTCAACTTGTGTATGGCGTTGGAGCGTTTGCCGCTAGGGGCGCT
>contig1188
TCCGTCGCGACAGTGAAGTGATGTACGTGGGCACTCTGGGCGCGGGGCCGCAACACCGGGGCAACGTTACAGACGTGTTC
ACGGAGGACACCGATCAGAAGAAACCGCCCTTGACTAGATCGGCAAGTCAACCGGATTTCACGGTTCTGTCTGGAGAAGA
CAGCGGCATAGGACAGGAGGTGATGCTGCAAGAGCCCGCCAGTATATTCGACAGACCAGGATTCGGGAGTGTAGCCTTTA
G
>contig1189
AATAACAATAAATAAATAAAATTGTTTTCCAATAATCAAACCTCAATCAATGCCGTCAAATTGTGCATGAAAAATCTAAA
TTTTAAATTCGTAATTATGAAATTCGTGAGTATGCCACTAACAAAATATTTGTAGAAAACACGGTTTATATTTCAACGAT
GATATTATCATGATTATAATCATAACAATAGCACCA
>contig1190
AATGTCAATAACAAAACCTAGGCCAGAGCCGGACTATCCGAGCGGTTTGGCAGTAAGCTGCAATGTCCCTGCGGCTGCGC
GCGGGAGGCGACAGCTGACGTTAATGTCACCTGACGTCACTTCACACAGAATACAGATTACTAACAAGTTTCACAGCTAG
TTCACGAATGTGACATTATACAATATTCATTGATTACTTTATTAATTGTTTAACACATTAACATTATCATTATTTATTTA
CATATAAAATTTTACACACACA
>contig1191
GTCGCTAGTGGCGACTGATTTTCAATACAGATCGCGTGTGTTCACAAGCAGTACTTAATTTTGTTTTTTTGTGGCTGCTG
ACGATAAAGAAATTAGAAAAAAAACAAATTTAAAATGCTGATGTCTTCTTCATGACAGCCCTCTGACGTCACGTTAGAAG
ATAGATAGAGAAGTAAAATGGCACTTTTCAACAACTCGTTTACGAGGACATATAACAGACTATTCATAGAATTGTCAATC
CA
>contig1192
GCGGGTCGCACGCTCGCATTTCGCTAAAATTAAAACACGTGGCTGATGCTTGGAACCAAAACGTAACCTAAAAGTTGAAC
CGTCACCCGCTCTATTATAAAACAGATAAATAACCTAACCTAAGGTTTACCGGAAAGTCTATCGATCAGCGTTGCAAAAT
GGTGAACGAATCAAATGGCGCTATTCCAGCGCCACAGGAGTTGGAAACATTTATATCTCCGGATGAAAAGAACAAAGAAA
AGATTGTTAGCAAATATAACATGACGAAAGATGCGGAGTCAGGAGACTTTGATCCGTTCACCGAAAGGAAGTTGGACACT
CCTACTTCGAATATGGACACTCTAACACACTTATTGAAGGCTTCCCTGGGGGCTGGAATCTTAGCCATGCCCAAAGCCTT
CAAGGCAGCAGGATTGATCAATGGAATACTCTTCACGGTTATCGTGGCCGTCGTTTGCACTCACTGCTCGTATATACTTG
TCAAATGTGCCCACGTTTTGTACAAGAAGACGAAAAAAACTCAGATGTCCTTTGCGGAAGTGGGCGAAGCGGCTTTGGAT
AACGGTCCACAGCCGTTAAGAAAATGGGCGAATGCTTTCAGGATATTCATCGTCATTAGTCTCTTTATAACGTACTTTGG
GACGTGCTCCGTCTA
>contig1193
AGACGGTCACGGGTGGCAGCGGGGGCGCGGGAGGCGGGGCTGGTGCTTCTAGCTCTGATGATGAGACGTCCGAGCTGCAG
AAGCAGGTTCGGTCCCGACGCCGGCTGGGGCCGGCTGGGCTGGCAGAGTCTCGCAACTGTGCATCTTTACGAACGGCATA
CAACTCGTCAAACTCCTAAATAAAAC
>contig1194
TTGAGATCGATTTGGAATCCGTTCGCGTCCAACTGGAAGAGGAGTCCGAAGCTCGTCTGGACCTCGAACGTCAGCTGGTC
AAGGCTAACGGTGAGATCGGACACTGGCGCTCCAAGTTTGAGGCAGAGGCTGCTGCCAGGGCTGAGGAAATCGAGGAAAT
CCGTCGCAAGTACTCCATCCGCATCCAGGAACAGGAGGAGCAAATCGAGACCCTCATCGCGAAAATCAACAACGTTGAAA
AACAGAAGTCTCGTCTGCAGAGCGAGGTCGAAGTCCTCATCATCGACTTGGAGAAGGCAAACGGTACTGCTCGGGAGCTT
CAGAAGAGGACCGAGCAGCTGGAGCGCGTCAACATCGAGATCAAGTCCCGTCTCGAGGAGACCGTGCAGTTGTACGAGCA
AACCCAGCGCGACCTGCGCAACAAACAAACAGAACTCCAGCGCGTCTCCCACGAACTCGACAAGACCCGCGAACAGAAAG
ACGCCCTCGCCCGCGAAAACAAGAAAATGGGTGATGACTTGCATGATGCTCGCGCGAACATCACCGAGTTGAACCGCCGT
CTCCACGAGCTCGAAATCGAGTTGCGCCGTCTTGAGAACGAGCGAGAGGAACTCACTGCCGCCTACAAGGAGGCCGAAGC
TGGCCGCAAGGCTGAGGAACAGCGCTCACAGAGATTGACGGCTGAGTTCGGCCAGTTCCGTCATGAGGCTGAGCGTCGTC
TGCAAGAGAAGGAAGAAGAAATCGAAGCCATCCGCAAGCAGACAAGCATCGAAATCGAACAGCTGAACGCTCGCGTCGTG
GAAGCCGAGACTAAATTGAAGTCTGA
>contig1195
GGGCTACATCCTCGGCCTCGGGGACAGGCACCCGTCCAACATCATGCTCGACAGGGTCACTGGAAAATTTTTGCATATTG
ACTTTGGTGATTGCTTCGAAGTTGCCGTTACCAGAGATAAATTCCCGGAGAAGATTCCGTTTAGGCTGACTAGAATGCTC
ATTAATGCCATGGAGGTGACAGGCATCGAAGGCACGTACCGCCGAACATGCGAATCTGTGATGGAAGTGCTGCACCG
>contig1196
GTGGATGTACGCTAAGCGGAGGACAGCGTGCTAGAATCGCTTTGGCACGAGCTGTATATCAAGATAAACAAGTATACTTA
TTGGACGATGTGTTGGCGGGTCTGGATGC
>contig1197
CAGCATTGATACCGTTCCGACCTGGTAAAGCATCTGGACGCCGATGGGCTGGGCGATGCGTCTGCTGCCAGCCATTTCTG
TACTGGCACTGGTGGTGAGTGGCGTGATGTCAGTGATGCAGGGCACAGAGCTGGCAACTATTCATAGTTCTGTGCAGCAG
GCCGCAGCGCTGGTGCCG
>contig1198
GGCACAACCCTCGGGATACTCTGACACAATATCGGTTCGCGGAATACTGTACCGCCCAAAATGTTACGGATCGTTCCGTT
CGGACTTAGCCACATTTTCTTCAACTTGAACTCTTCTACTCTTTGTTCATCAGGTGTGATAGTAGCGCATTTGATGCCCA
CATTATGCTTTAGAATGGCATGCGCTGAGTCGATGGTGACCTGATCATCAGTGGCGTCACGATGCGGGAGGCCCAAGTCA
AAGTAAAGACAATCCACCTTAACATATGGAAATATCAGTCTCTCTTTGATCTTAGCCCACAT
>contig1199
CTGAAGCGACAGCAGAGGGAACCACAGCCGAGGCCGGGTCGAAGAGCCGCAGCACTGGAGCGCCGTACTACGACGAGCGG
TACAGGGAGAGACGCGACAGAGACCCCCCAGATCGGAAGAGCGTCGTGTAGGGAAAGAGTGTAGATCTCGGTGGTCGCCG
TATCATTACATTGAGTGAACTACTCAATATCGCCACAACAGCTGACCAATTAGGGC
>contig1200
ATGCTGACTCTGGAAAAGTGATGGGTATCAAGGGCAGGAGGGTGCACATGATCGAGGAGCTAAGTGACACGATCATATCG
TTTCAGCGAGTGAGTCCGGGAGCCAAGGAGCGACTAGTACAGATCACTGGACCGAATGAGGAAAATGTCAATCACGCTAA
ACATCTGATTGGCGACACGATCCGTCGCAACGCGTCCCCGGTGCGACTGGAGGGGTCACTAGAGGCGCCCCGCTCCCCCT
CCCGCGCCTCGCTGGACTCTGCCGCCTCTGACGAACCGCCGCGTAACCGAGAGAAATCTCCTCACAACTCGAGAGCTCTG
CTTCACAGTTTCTCTACGAATGATGCTGCACTTGGTGAATATAAGTACACTGTGACTTTCGGACAACATTCCATTAAGAT
CACCGGTAATAACCTGGATCTTGTGAAGACGGCGAAACTCGTGCTGGACGAATAC
>contig1201
ACAAAAAAAAAAAAATTAGATAGGCCCTACTTCTTATATTAGCACACTCAAAACACACCTCTTTTCAAGAGTTTCCACAG
TATTATTTGTTTATTTATTAAATTACCTAAAAAATTTTCAGTTTTATGCATGAAGTGT
>contig1202
GGACATGTACGCAGTAGGTGCAGATAGCTCCGATGGCAAAAGTCGCGAACAGACCGAAGAAAAGACCAGCATTTTTGAAT
GCTATTGGCATGGCAAGAATACCACTGCCCCGTGAACCTTTCCGCAAGTGAATTAAAGTATCCATGTCAGAGGTAGGGTG
AGCAAGTTTTCGGTGTTCGAAGGGATTATAGTCCTCGTCTGCCTCGACATCCTTTCCCGGGATCTCCATAAGAGGTAGGG
TCGAGCCCGCCTGTTGTTCCACTGGGATCTCACTTGGGTCAACATTGTATTTGATCATAACAACATCGGATAAATCATTT
CTGACTCCTTTTTTCTTGGAATCATATTCGGCTATCATGGGCCGCAGTTGGGGCTTCTTAAAGACCGCCGGTGCTAACGG
TATCGCCGCCTGATTGTGAAGGTGTTTTTTCGACATTTTTGCCTCTTTTTCTCTTCGCCTCGTTTAAATTTGCGATAAAG
TTTTCGCAAAATGAAAATCTCGTTTGTCG
>contig1203
GGACAAGTTCGGGAAGGAAGGGAGACACCGGGGCATCATGAAAAAGATCGAGGTGCCGGTTGTCGAGAACCAGGTGTGCC
AGCGCGAGCTCCGCAAGACGCGGCTCGGGAGGCTGTTCCAGCTCCACGAGTCGTTCATGTGCGCGGGGGGGCAGCGCGGC
CGCGACCCCTGCACCGGGGACGGGGGGTCGCCGCTCGTGTGCCCCATACCGAATCAAACGAACCGGTACTGGCAGTCCGG
GATCGTGTCCTGGGGCATCGGCTGCGGGGAGCAGGGCACCCCGGGCGTGTACGTGGACGTCAGCAAGATCCGCGCGTGGA
TCGACGAGAAGGTCGCCGAAAACGGATTCGACACGAAAGCTTACCAACCTAAGATTTGAATTACGTAGCGTTCGTTTTCA
ATAAATAAATAAATAATTTAAAAAAATACAAAATGTATGCAATTCACACGTGGTAGAA
>contig1204
ATCTGGTTGAAGGCGTCCACTATCATCTCGGCGCGTTTCTTCAGCGAGTCCAGCACGTCCGTCTTCTCCTTGATGTACAG
CTCGTAGGAGGGCTCGCCGGGCTGCGGGGGCCGTGCCACGCAGTCATGGCGGCCTGTCCCAGCACGTTGGGGCACAGCAT
GGCGCTGATGCACTTGTAGAGCTGCGCCCGCACGGCCGCG
>contig1205
CAGAGTAGCAATGACAAAGGAATCAGTGGAGAAAGAATATAAAGATACCATGAATTTTTTGAAATCACTACCAAAAGACA
TGAATCAACCAACCAGGAGCTCCTATATGGACGAGAATCGTCAGCAGCTGCAGCAGGAGAGACGACAGCACAAGATGCAA
TGTGAATTCAGAAAAATACAAAGGGAATGTAGCAGACATAAAAAAACAAATGGACGAAGGAACTCAAAAT
>contig1206
CGCGACCGCAGGGACTACGATGACCGCGATCGCAGGGACTACGCCGATAGGAATGGAGGTGACAGATACTCAAAGGACAG
ATCAAAGCGCGAGGACAGAGAGCGCGACC
>contig1207
ATACCAGATGCCTTGGACCGCTGTCTCATTGGGGCACTGACAAACAAAAAGAACAGTTTGTAACTCCTTTTTGTACTGGT
GATCCTGTGGGCTGCTTTGCTCTATCAGACAGCAAAAGATGCGGGTGACAAGTGGATTCTGAATGGAACTAAATGTTGGA
TTACCAATGGATACGAGAGCAAAGCATCAGTAGTTTTTGCTACAACTGATAAGAGTTTAAA
>contig1208
GCGATCACGGCTATGGCGAAGCAAAGCGTCACGCTTGACGTGTTGAGCTACCACGCATCAGCTTCGTTGGACGATGCTCA
GCGATTACGGTCGTTGAGGATACCGTCATCGGCTCACTTCAGCCTCCACGAGCTGGCGTTCGACGACATCAATCACGGAC
GACGACACGTTGAGA
>contig1209
GGATCATGTTTTGAAGTGGATAGAAGTATAAAGTGTTATTTTTGTGATGAGTGTACGTGTTATTTATAAGAATGCCAATT
CAGGCGCCTCAGTGGACGGACTACCTAACCTGTCCGGTGTGCTGCCGAGAGTTCGGTGCTCCGCCCCGGAGTCCTATCAG
CCTCAGCTGCGG
>contig1210
CGAGCATCGAATGTCCAAAGAAAAACAAAAATTTTTTCGATTTTCCGCTTTCAACATGACAAAAAGGCGACGCGATCGCG
TCTCCTCCGGGTCGTGGGAGGGATGGGAGGATCGAGGACGATGGGGCGGCGTAAGCGTGACGCGCGTGCAGAGCGTCGAA
CTGAGACTCGAACGACACACCCCGAC
>contig1211
CGACCTGTACGGACGTGTCTTAGCGTCTGCATGTCTAACGTTTTTAATAAATTAATAAAATTTATAAATTACCGTTTAAG
ATTGCTGTGAATTTAGCATTGATTTTAAGTCAAAGTTCTTTATAAATTACTTTTTTTTCTTTAGCAATTTCTTACAAAAT
ATATGAAAATAAACTCAGCACTAAAGGGGTTAATGTCTTGATAATTTTTTTATATATAAAAAAACAGACGGTAGTTAGAA
CAAAATTGTAATGTCACGACGAACAAACACCTGAAAACTATAAGGTATTCAATATTCAACATTAATCGCGATATTAAACC
TTAAAAGTATTTTTAATTATGTCCACAATTCGCAAAAACCGAAGGATAACACTAAACTCCATCAAGTTAACTATTAACAT
TGAAGATTCTTTATCAGCACATCAAAAAACTATTTGCATTAGCTGAGCATACTACATTGCGCGTTCTTACCGACATTTGG
CTCGACGTGAAAGAAATTCTAAATAAAAAAATCCTAGTAGATACATTTAATTTTATCACAAATTACACACGAGGGGCAGT
GATCGTATAATAAACATTGAGCTAAAATTCCTGGCGACTAATTTTTAGTTCGTTCTGTGACCAACCGTATTGTCCGGTTG
CCGATTATTTAATTGTAGTTGATAAATTAGCGAATATACATGTAGTTTTTCGTTTACCGACCCTAATATAATGTAGTTTT
CGGTTCA
>contig1212
TTAAGACGCAGGTTAATTGTGATTAACGAAAGGCAATAACTGGTTTCGTTTGGTTAGTGGTAGGTGATGGGAAAATATAA
TATACTTTACCGGTGGTAGGACCTTTTGTGAGTCCGTACGGGTAGGTACCACCATCCTGCCGTCCTCCTTCCTCTGTCCG
CGCGATTTTCGTAAAAAGCGATACA
>contig1213
CGAGGACACCAGTGTAAAAAGGTATAGTCTTCCTTGGATCTTTGATCCTGTACATTGTTTGTTGGAACATAAAATCCTTG
GTAGTGGAATCCGGCGTTTGGCATAGAGCCTCTATTTCTTGTGGAGAAATCCCTTGGGCCATTTTATTAGTTGTAGCGGG
CTACACGAGCGACGAATTTACAAAGTATTAAGAAGTATGTGCATACGTAATTCATTAAAATTGAACTCGATACTGCCACG
GTATGAAATATATCAAAG
>contig1214
GAGCCGGCGAGGTATGGGATCCGTACCCGTCTGAATTCAGTTTGACGATGGTGCCGACCTGGGTGTCCTGATGGTCGGGG
GCGCGGTCCCTGGGAACCTCACGTATTTCGGTGCGCCTAGCAGTCGCTCCTTCATCTCGTGGATGTAAGGACAACGCTGC
ATCGCGATGTAAAACTCGCGGACGCGCACCTTTTGACACTGAAATTCAGTCACGGTGGCAGAGTCGCCTTCCGCGGTCGA
TTCGGAAAACGTAACGCCGC
>contig1215
ACCCGCTTCCGGACAAAGACGTTGTCGCAGCGGAGAAAGCCCACCAGAACCTCTTGGACGGAGTAGAACACTTCGACAAG
ACTCAGATGAAGCACACGACGACGGAAGAAAAGAATCCACTGCCCCCGATCGAAGCTATCGAAGCGGAGAAGGAAAAGAA
CAAATTCCTGAACGGCATCGAGAACTTCGATCCCACTAAGCTGAAGCACACGGAGACGTGCGAAAAGAACCCGCTCCCCA
CAAAGGACGTCATTGAGCAAGAGAAATCAGCTTGAACCACTACTTTATAACAGTTACTCGCAAATGTATCTCGCTAGTAT
CGC
>contig1216
GTAGAAAGGAAAATACAAAAAGGAAAACAAAGATTGGATCTAATGAACTCGAAACCAGAGGGCCCACCAATGACTCAAGC
ACAGACTGAGAAGAATCAGGAACAGGTTTCATTGCTCTCAGAAAAAATTACAGGCTTGGTACAAGAAGCTGAAGAAGCGG
GTATAAGAGGAGATGTAGAGCAAGCCCAGGGTTTGATGAAACTTTGTGACAGGCTCAAGGAAGAAAAAGAACAGCTGCTT
AAACAACAAGAAAATAGTCACTGGTCTATGACAGCTGAATTAGCAGCTGCTCAGGAGAAGCAAATGGAAGTCTGCCCTGT
ATGGGAGCCTTTCTTATTGTT
>contig1217
GACGGTGATAACTTTGTAGTTACAAAAATATCCTCTCTCTCAAGATCATATTTGGGCAACAAAGTCTTAAATGCCTCCCC
CAAGTGAATTTCATTCCCATAAACGGCTGCCGTATCAAACCTGCTTCTAAAGCGTAGTCAACTACCTGCATGACAATGTC
ACTCTGTCGTATACGATATGTTCCCAAAC
>contig1218
TCATAATACATGTAATCCATTAGCAAAGTGGCAGCGAGTAGTAACGCTTTTTCGTCCAGCGTCAGATTCCTTTCGAAGGC
CACGCCGAATCTGTCAGTAACCGGTGCAAGGAACAATGCGTGCGTGACTCCCTGCCAACGTTTGCAGGTGCCGCCGACAG
GAGAGCCGTCAGCCCTGAAGATGTCGAACTTAATGTCCTTGAAGCAGCTGATTGTTATCAACGGACCCCGTATCCAAAAC
ACCACATCGCGTTCCTTATTCCGGATCACGTACAGAGGTTTGACCGC
>contig1219
CTCTCGTCAACGGATTCAATGACTCGGACTCGTGTTCTTAAGACTTTAGTTATTACAAAGGAAATAAAATCCTAATTTAA
TCGGAAAGTTTTTTTTTCATCGATGAATATGTAACGAATTTGTAACGTAAATATTGGAACGGATTAGACGCGTGCGAATA
AGAATCGTTAGTCGTCATGCGTGACGGCTACGGATTGACTATATTCAAGAATTAAGAGGAAAAAAATCAACACGCTGAAA
TAAAAACCTTGAGTAAACCTTTGAGGTTCTAAGGCACACATAAAAAAAAACAATCGAATTGAGAATCTTAAATTTTTGAT
GTCGCTTAGAAAAGGCATACCCCCGGGGAAGCGCGCACTACATAATATCTATAACTTGTATGGATGTGTGTAACGACTAA
ATGTATTGGGGAACTTTAGAAAGACTAGAGATTACTATAAATACGCAAGAGGTTTTTCGGAGGCAACTTTGTCTATGGTG
CCGAGTGTGAGCGCGGTGAGGTCATTGAACCTGTTTCATTTTAGCGCGCGCTTACTAGAGGTCGTTAGGGTGATTATCGA
ACTTATAATGTAAGGAATTAATTGAGCTGCTAGTCTTTATTTGTTGTCCTGTGGTTTTGTCCTTGCCATTTATAATAAAA
GTCGAACTTTTGAAAGATACGTTCATTCCGTTTTTCTGTAGTTACAACAAGAGAGCACATGCAACTAGTCTTCTGTTAGC
AATGTTGCCAACAATAATTTTACTCCCAATAAACACCAAACAATAACACTACTTAATCTGCAGTGAACATGGAGGATGCC
CTTGAACATTTTTTTATTGCTTAGACGGGTGGGTGATCTCAGTCCACCTGGTGTTAAGTG
>contig1220
GTTCGGAAACGTAAAGGAATCTTTTGAAGGCTTCCAAGTATCCGCCGACAACAAACTCGAAGATGTAAAGGGTCTAGCTA
AAAATAGGCTAGAAGAGGCGGGCGAGAGGCTCGGCGAGGTTGGGGAGGAGGTGAAAGGGGATGTGAAACAGACAGAACAA
GCCGTGGCGGACTCGTTGACCAAGGAAGCTGATAGTTTCACGAGCAGTCTCAACAATCTGGGCAATTCCGTCTTTGGCTC
CTCCGGAAAAGGATTCATGAAAGATTCGAGCACAAAACTACTGGAGTCTGAGAAAGCGCA
>contig1221
CCCGCATCGCGTATGGTATGAATATTTTGGCCACTTTTGTTGGTGGTTCGAGCATGTCCCCGATATCTTCGAGCTCTACG
GCTTTGACTTGTTCGTGCAGGTCGCCGGC
>contig1222
CCCGCAGTCACGCGGGCTCTACTCTCCGCCACCAACAAAATGACGTTGGACGAGACGGTGATCGACGATGGAGAGTTCAA
CATGGACGAGCTGATCACCTTCAACCGCCCCCACTCGGACCACGACTACCAGGTCGTCAAGAACCTAGACACTCACAAGG
TTCTGCCAAACGGCTACGTCGACCTCCCCATAGACGAGGACTGGCCGCCTAATCTCAAGAAACGTATGAAAAAACTCGAA
TTCGACCTCCCC
>contig1223
CAATGAGATCAGCACTGTCGTAGCCAGCATTGTCGGCGACAGCGGACGGCAGTCTCCGGAGCGCGACTGCAAAGGCTTCG
GCTGCTGCGGCTTCCCCGGCTGTGCGAGCGCCGGCGCGGGAAGCTGCTTCTGCCATTAGCATTTCACCAGCCCCTCCTCC
ACATATGACCTTCGGTTCTTTTACAGTAGCAGCAAGCACGCAAAGCGCATCATGGAGTGAAATCGTGCAAGCCGAGCCCA
ACGCTACACCAGAGAAGCGGATCAAGCTCTCATCACCAATCAGAACCTCTTCGATCAATTTGCAGTGACCAAGTTTCACT
TTGTCTGGTGAGTCAAATGTTGACACAATTTCCCCTCCAGTGACCAAGCCTGAGCCAGTGCTGA
>contig1224
GCTAGATTATGTTAAAACGCTTTCTATGTTGCTCAAACTGACGCTCTGCAATTAAGTATTTTGATTCAGTACAAAGTGTT
ACTTACGATTTTTTTATTTTGTTTTTTTTTCTTCATCGTATTTCGCAAATTAACGACGAGGCTAATAACTGGTTCCTTTT
AAATTGATTAGTTAGATATTTTGTGGGTACTTTTTTATTTTGAATTTCAAACGCGATTCGTATAACAAAGTGGGCGTATT
AAATAATCGGCTCATATTAGCTGTGCCCGTTTTCAACTATTGCTGGTAATCTTCTCACCCACCTCATGTGACTTTAAGAG
CGAAGTTAACAGAAGCGT
>contig1225
TGACGTTATTTATTAGTGACAAAATAATCTGTGAGTATTTAAATTAATTCGATAGCTTCAACATTCGTTGCAACGGCAAA
AATGGACACATAGGTAGTTTTCCAATTACAGCACAAGAGCGCATTATGCGGCATAATGCACAACGTTGAATGTTCCTACC
AATTAAGTGTATAATCTATGGT
>contig1226
TAAAAAAAAAACATAATATTACGAAATGATGAAAACCACTCTTTTCGTCCTTGCCGCCCTGGCCATTGTCTGCGCACAGG
AAGCGCAAAATGCCCCACCTCAGGGACAGAATAGTCAAACAAGACTCTGAAGTTGACGTCGACGGATACAAATTTGAATA
CGAGACAAG
>contig1227
GTCGAAAGACTTAGCGGACAGGCCACGGAAGTCACGGATACGAGGTACAGCAATAGTGATCAGGCGCTCAAAGAACTCCC
ACATGCGTTCGCCACGCAGAGTTACTTTAC
>contig1228
GCAAGATCCGAGCCGAGAGCGGCGCCGGGATAGAGATAGCCGAGCCGCTGCCGGGGTCCAATGACAGGATCATTACCATC
ACGGGCTCGCCCGGACGCATCCAGATGGCGCAGTACTTGTTACAGCAGAGTGTGCACGAGAGCAATCCGAACCTTGGACG
CGGAAACTTCTGATTCCGGCAGTTGGAAGAAGACAGGCAAATTTG
>contig1229
CGCGCGCTGGCGCACAGGAACGTGCCGAACATGCACGAGTGCACGTGCGTCGCCAGCTTTATCAGGAAGGCTTCGTTGAA
CTGGAAGCTGCAGGGGAACTGCCGCTGCAGCTGGTGCACGAGGTCGAGCCACTGCAGGAACACCGGCGAGCGCTCGTTGG
GGTCCTCGGGTCCGAACTGGTGGC
>contig1230
TATATATATATATACATATATTTTATGATAACAACGAATTGTGTGTGTTAATATCCGAATTAATTATCAGCAGTTGTCAT
GGGACGTGCTTAAAACTTTGAATATAACAATAAAGTTCTCGTAACAATATTAAAAATTCTTCTTAAAATGATAACAAAAC
TAAAAATAATACAATAAAATATATACAACAATAATTCACCTAAAACAACGTAC
>contig1231
AAAAAATTAAAGCAAATTAGAGAATATAAAAAGAAACAGTGGAACAATGTAAGAGATGGTTACAGAAAGTACCTAAATAG
AAATAAAAACACTCCGGTGCCCAAAAAAAAAATTCATATACGGGGATGATCTACAGTTCTTGCTACCCATATTGAAAAAC
AATAAATC
>contig1232
AGCCGGTAGCACGCTCGCCGCAGACGGAGGGCGAGGCCATGTCCACGTGCAGCCACTGTCCCGGGAAGTCGAACCCGAGG
TGCGCCAGGATGAACAGCCCCGCGCACGACGGCTGCGCGTTGTTGCGGTCCGCGACGCTGTTCTTCATGTCGGCCACGCA
GCTGGTGAACTCGGCGAAGTGCAGCTCGGGCG
>contig1233
GCCATCTTGTATCCCGTCTTGGTCACGGTCTATATCGCTGTCGCACGCGTCGCCGACGTTGTCCTTGTCCGTGTCCTCTT
GGTTCGTGTTGCGGACGCGGGGACAGTTGTCGCAGACGTCGCCGACGCCGTCCGAGTCCATGTCGTCTTGCTGCGGATTG
TACTTCCTGGGGCAGTTGTCCACTTGGTTCGGTATGTCGTCATCGTCCATGTCCGAATCACAGACGTCTCCCGTTCCGTC
TCCGTCGGTGTCCTCCTGGCGAGGGTTGTAGTGCCGGGGACAGTTGTCACAGGCG
>contig1234
AAATCTTTTAGATGGTACATTTTTTTTTTGTTAAAATTTCCGACATAATGGTAATTTTAATCTCAATTACCCTACTGACA
AGAGCATTCTTGAATTTTTACCCAGTGTACTGTGTTGTGTGACAGATGGGTTAGGTTAGTTTATTCTTGTTACGATTTTA
CCTAAAGGTACTTAGATTCTTCAATTTAATAGTTTAACATAGAAA
>contig1235
CAACATTACCATAATTAATTATTACCATATATAATTAAGGACATGAACACTCGCACGTATTGTACAGGCAGGCGGCTTCG
CACTCTTCTATAGTCTCAAAATTATTAGCATTCGCTTGGCAACCTCCGTAGATGAATTCAACGCATTTGTCCTCCGATGA
ATCGTAGGCATATCTTGGAAAACTGCCCCTGCAAGGGCCCGTCTTTATTGGCAGCAAACAATCAGGATTAGCGTTAGTGA
AGGAAAATAAAAGAATTATTAATAAAAACGAAATGCTCGTGTATTTCAACATTCTGCAAGAAATCTCTGCTATGG
>contig1236
GCCGATTTCCAAATAATTTTGTTCCTTCTCATTGTATTCCAGCCATTTGACGTTCATCAGTAAACTTTCGAACGCAGTGG
GGTCGTCATATTTTACAAAATCAGTCCACATAGTCGTCAGTCTGTCTCTCGTATCCATGTCCTTGGACTTGGTAACGTGA
TCGAAGAAATCCAAAACATAGGCCGTTTGGTCTCTGTGACTAGCACCTTTCACTCGATCCATGTAATAATGCTTCATGTT
CAATTTACCGACGTAAGTAAACTCATACAA
>contig1237
TTGAAAATATTTTCAAGTTCTTATACCGGTCCATGTCGAAATTCTATGATGGTGTTCGATTTGTAAACCTGTTTTCAGAC
TACGCCATCATATAATAGCATATAGTATATAGCTCATAGCACAACAACATCGCGCTCCATACATTGTTATGGACACG
>contig1238
CCGGAACAGAATCACAATCGGCTAAGAAGATCAGACGAGAAACTTAGCAGCCTGATGTATGGGTTGGGTTTCACGTCGAT
TTCTTCATAGAGTTCGACGAGTACGGTTATCGGGGTCCCTGTGCCCGCTGCTAGTTCTGAAGCTGCAGGTGTCTACTGAC
ACTGTT
>contig1239
GCGGGACGGCCACAGTTCGACAACGAAGGCGTCGCCGTCGTACTAGTTCACGACCAGAAGAAGAATTTCTATAAGAAATT
CTTATACGAACCCTTCCCGGTCGAGTCGAGTCTGCTCGAAGTGTTGGCAGATCATTTGAACGCTGAGATCGTCGCCGGAA
CGGTGCAAACGAAACAAGACATCCTAGACTATTTGACGTGGACGTATTTCTTCCGGAGACTACTAAAAAATCC
>contig1240
ATACTTGGGTGATTTATTGATTCTTGACCTTTGCTGTAATTGGGTAATTCAAAAAAACCACTATTGCATATTTAAGCAAG
TTATAGGTGCCATCTTCGATCAACAATAGTAACAATTGTTGTATCAACAATAGTAACAAAAGTTACAATTGTTGATCGAA
G
>contig1241
GGATCGTATCGAAACAGTCTTTTAATATCTAGGTTTATGGTTATGATGCGGACGGTGCGGTGGCTGCCAATCTGGGTGTC
TAGCGTCGTGGTGGTGGTGGTGGTGATGGTGGCGCCTCTTGTCCCTCGCATGAGGTGCAGGGTGCACGTCGGACACAACC
AACTCAGACCCGTCCTTCGGTGCTTCCCTTTCATGTCTCCTGTGACCGTGCTTAGCCCCGGTGGCCTCGTGCAGCTCCTC
CCAAGCCTGGCGGTAGTACCTGTTGAGGCCACTCCTGGACTCCGACGATGAGGAGTCCAGGGAAGCGACGGTGTTGCAGT
CCGGGGATACGTGGTGCCTGTACCTCTTGCCTTTGTTGTGCTTCCTACTTCTAACGAGGATGACGATGGTCGTGATGATG
GCGATCAAGAAGACGAGCCCACCGAAGGCGCCCAGAGCGACCACAGCCCCGATGTTCAACCGGGGGCCGGTGGCTTCGCG
GCGCTCACCATCTACCGGCTGTGGGACATTGACTCCCGGACTCTGCTCAGCGCGGATATTGTTACCGCTACCTATGATCT
GATTTTCTCTAGGGTGACTCGCCACAATGATGTGAGGGACGTGACTTGTTGCGGAGTCCTGACTGTCTGGGACTGTGACT
TTCTTCTCAGGAAATCGTTCGTATCCCTTAGTCGTGG
>contig1242
AACGTCATCGATATAAGAGTCGGCAGTGGCCCGTGTTCATCGTACATCGACGTCTGCTGTCTGGCTCCCGACCAGAGACC
GCCAACAGATCCCATCACGCCCAGGCCGGAGACCCTGCCAATGAACCAGGGCTGCGGCTGGCGGAACCCTGACGGCGTTG
CCTTCCGGACCACGGGCGACGTGGACGGCGAGACCAAGTTCGGAGAGTTCCCCTGGATGGTCGCCATCCTCAAGGTTGAA
CCAGTCGATGACAACGAGCCCGAAGGACAGAAGCTGAACGTTTACGTAGGGGGAGGCTCGCTGATCCATCCGAACGTGGT
GCTCACGGCCGCTCACTACGTTGCCGCCGCTAAGGAACTGAAGATCAGAGCCGGCGAATGGGACACGCAGAACACGAAGG
AGATATATCCGTATCAAGACAGGACAGTCAAGGAAATCGTGATACACAAGGACTTCAATAAGGGGAACCTGTTCTACGAC
ATAGCTCTGTTGTTCCTCGAGACTCCAGTAGATTCAGCCCCGAACGTGGGAGTGGCGTGTCTCCCACCGGCCAGGGAGCG
CGCCCCCGCCGGCGTCAGGTGCTTCGCCACTGGTTGGGGGAAGGACAAGTTCGGGAAGGAAGGTAGATACCAGGTCATCA
TGAAGAAGGTGGACGTGCCGGTCGTGGACCGGAACACCTGCCAGAGCCAGTTGAGGAGGACGCGGCTGGGGCGGTTCTTC
CAGTTGCACTCGACGTTCATGTGCGCGGGGGGGGAGCCCGACAAGGACACCTGCCGGGGGGACGGGGGGTCGCCCCTCGT
GTGCCCCATAGACTATGAGAAGAATCGCTATGTCCAATACGGC
>contig1243
TCTGTGTCACTCCAGAGAACTACATATTAGTTAAAACACCTGGGGCTCCACTTCCTCGATTACCTTCAGACGTACCTTTG
CCTGATGAAGATGAAATTGAAAATGACATCACAAAATGTTCAAGATTCCCTAGACCACGTATTGCAGAACTTGATATAAT
TGATGA
>contig1244
ACAATGGTTCAAGTACCGACATAATAAGCATAGACACCATCAAACCTGAAATCTCAGTTGGAAAACTGCCTATCAGACAG
TAACGCTTGATCACTTAGGTAACACTTAGATCACAAGGCATCACTTAGGTAACACTTAGA
>contig1245
TTCAGTGCCGGCACGACTGTATGGGATTCCATTCTATATTCGTCAGTGGAAAATAACAGTTTATTTTCAGAAGTTACGAT
AGTTACAGAATACAGAAGTCAAATATAATATACTAAGTAGTCTTGTTAATGATTTAGCCACTCCAATATTTTATATTTTA
TCAAACATTTTCTATGCAATGCCTC
>contig1246
AATAAAAAATAAAAAATAAAACAAATACAACAATATAACAAATCATATGCGATAAATGTTCACATAAACAAAAGAGGTAA
AAGTTTATAAATACAGTTTGGTCCAAATATCCGGTAGCGCTTCGATTTTAATTATAATATGTTACGCTGCATTTAGACAT
GCTATTTAATGACCTATTTAAATGCGAAACAAGCTTAATTCATATTTACTATTTAAGTCAATAATGTATTTCCAAGTCAT
AGCCTAATAAATATAAGGAAAAAAGTTTTGGGCCTTATTGTGGATTTAGTAAGATTAACTAGCGCTATATATATATATAT
TGTGAAAGTGATTAAACTCACCACGTTCGAACACTAGTTTGTAGTAATTAAATATTATAATTATTAAGTACTTTACTACT
TCATTACTTATAGTTAATGCTAATAAAAACCTTTATAATGTATTTAATCTATTAAGTGTTACACTTGTCTAGCATTATAC
ACTTATAATTGAGTTGTCTATTATCAAAAGTGGCAA
>contig1247
GTTTATGAACCCCGGTTATCGCTAAGCATCAACTTTTTTTTAACCATCAACACAAATTCTCTATGAAGCGAAGCGCAAGT
GTTTCTAGTGTGAGTTTTTCTGTTTATTCTTTCGCAATAAGGTAAACTATAATTTGAGGGTAGAAACACTGCCATAAACA
TGACGCGTTAGGACGAATATCTAGGTACGTCTTCTTCGTCATCGAAACGCACGAGAAAGTGAGAACGGTAACGCAAGTTA
TTGGCCATTTCAAGCATTTTATCATTACGATTTTTTTATTTTTTACAACGTGTATCCGTTACTGAAACACAACTCAT
>contig1248
TCCAGCCCTGCTCCAACTTCAAGGACAACAAGCAGGTGGTCCGCAGCTGCTGGTACAGCGCACAGCACGACATCCTGGTG
ACGTCAGGCGAGTCTGGGATACTATCGGTG
>contig1249
AATTGATAAAGTTAGTTATTGGCCAGTGTTATTGTACATTGTGTTTTAGTGAAGTGAAGTAATCATTTCAGTGTTTCGTA
TTAATATCAAGAAGACCCACCAACGTTCAGTGATAATGACATCAATCAAACCAATCACAAAGAAGATAATAAATACTCCA
GAAACGTGC
>contig1250
CCGACAAGTACGTCACACTTGTCTCTAAGTAGGTTGTTGACTATTTATTACTAACAAGAAAAAAAAAATCAGGACCGATT
GCAAAAAAAGTTTTTTTTTTAATATTTTTTTTTTTGTAAAATAAAATCTAGTCCTCTCTTTGTATGGTGTATAAATCTTT
TGAAATTCTACATAAATGTGCGCTTTGCAAGTTATTGTCGCTGTGTTGTATTATTTGATAGATAATTAAAATGGCGTAAA
TATTTCGTGTTCCACATCGGTTTTTATTTTACCGTTTATGTGCTTCGGATGCCGGGATAACTTTTTTTTTT
>contig1251
GTCGGTCGAGGTGTACGGTGAAAATGGTGCTTATTATAAGGCCATTGTCACCGACGTGCTCGACAACGAGGTTCTAGTAG
CCTTTGAAAATGACTGGCAGCCAGAATCAAAGTTTCCGTTTTCTGGCAAACACACAGAATTTACTGAGAACCAGGAGGTG
GAAGTATTTGCTAGGTCTAATGAGAAAGAAGCGTGTGGGTGGTGGACTGCAAATATCAAGATGATGAGGGGTGATTTCCT
TGTGATAGAATATCTAGAATGGGATAACTGTTATACGGAAATTGTGCCTAAAGATCGTCTTAGGGTAAAATTACCGAAGA
CCCCAATAGACAAAAACACATTTCACAAGTTTGAAATAACAGTACCTGATGAACTGAAGGACTACCTCCACGACATCCAC
AGCGCGAAGGTGGAGAACGCGCA
>contig1252
ATCATTAGATATTGTCATGTACCATTCGAAACTCAAGATAGTAATAATGCTTAATGTACAGTAAGGAACGAAATATGTCT
GAAGACTTACCGGTTCACCTTCCTTCCACTGCCTCGCGCTCCCTGGGCTCAGCGTCGTTTCCGGAGGTGGGACCGTCTGT
CCCTTGACTGGTACACGATGAACAATTGTCGCTGGTTCTAATGGTTACGCGTGACTTGCGTTGGGTAATTTTTGTTGTTT
GTAATAAAA
>contig1253
CTTCCTATAACACGGTAGATAAGTTCCCACTAAGTCCCGTGTTATGCAAAACCGTAATAGTAGAAGCCAGTAGGAAAAGT
TTTTTTTTATTCTACCTATGCTGATAGCCTTGAGAGGCTATTTCAGCTTCACCCTAACATGTAGGTGAGCTCATGGGGCT
CAAAACAGAAGTGTTGCTAACACTGGCC
>contig1254
GCTCTTCCGATCTCGACTGTACGTTGTCACTTGAGTGTTTCTTATTTGCATTTTAAACTGTGATATTATTTTTAGTTTCA
ATTTATCTGCCCAAAATGTCCATTCACATCAAGGATTCCGACGACCTGAAGACAAGGCTGGCGGAAGCCGGCGACAAGCT
CGTCGTGATCGACTTCATGGCGACCTGGTGCGGACCGTGCAAGATGATCGGGCCTAAACTGGACGAGATCGCCGCCGAAA
TGTCAGATTCCATCGTCGTTGTCAAGGTGGACGTTGATGAGTGCGAGGACATCGCCAGCGAGTACAACATCAACTCGATG
CCGACGTTCGTCTTCGTTAAGAATGGCAAGAAAC
>contig1255
GACAGATTAAGGTTATTTTTCTGTTTATATTTCCAAAATTACTTAAAGTTTTTTCTCAACATCGCAAAATTACAATTTAT
CGCAAGATTTCTGTTATATTTGAATATTTGGTAGGTGACCGAAAGCAAAAGCAAAAAGTTAGTAAAAAAAGGTTAAGTAG
AGATTAACACCAAA
>contig1256
CGGCTTTCGTACGACCCTCACGGAACACCATTCTCTGTCCCCTCTTGAGATACTCCGGATGTTTGATGAAGCGGAACTTG
ACTAAAGCTTTGTCCCCGGTCCGAAGGCAGTCCCTGGACATCGACAATATGGATGCTGTCTGTCTGATACTGCCGCAGTG
CACCATGGCTTGG
>contig1257
TTTTTTTTTTTTTTTTTTGATGAATCAAAATATTTTTATTGTATGCAGGTTTTATTGGTGCATGATTGGTTGGTTATTCA
CCAGATTTCACCATAGCCGCAGCCGCATCCGTTTCCGGCGTAGCCAAGACCGTATCCAGCGCCGTAGCCGAGACCACCAG
CATAACCGTTACCTCTCTCAGCGGTGATGCCGACGAAGCCATCGCCGCAGCCGTAGAAGATACCGCCAAGACCCGCAGTG
GGAAAGACGCCCTCTACTAGAGCGGAGCCTAGGAAAGGCAGGTTACCGCAGACAGCGACAGTACCTTCGTATTCATTTTC
GGACGCGACACCCAGGCCAGTAGGGGCGGCAGAGGAAGTTGCTACAGGAAGGCTTCCA
>contig1258
TGGCTCTGATATCGCACCAACCAAACCCATTTGTATAACTCTAAACATGTCCCTCAGAGATACCTCGCGAGGATTCCACC
TCTCTCCAGATTCTACCGCTAGAATACGGCGCTAGAATACGGCAGCCATTTTGATCTCTCGGCGAAAGAGCTGACATTAT
GGAGTGCTTAAAGACATCTCGTGTAGCAGACGGC
>contig1259
CCTAAAATGTTTATGAATATGAAAGTATGCCTGAAAAATTAGAAATTCTTGAAAAGCAGAAGGAGAAGTTTAATGATGTT
GGAGAAGGCAAAAAATTATGGAGGCCACAATTAGGAGATGTGAAAGCACAAATGAAAGCCAGTGATGTACAAAATTTGCA
AAACCAAA
>contig1260
CCGGTCTCGCACTGACACTTCAGACCCGACGCGAACGTTACTCGCACAGTGACCGGGTCAGATGTTTTGAGCAGATCTAC
GAGTTGATCATGGTTGAGCGCTACAACAGCGGCGCG
>contig1261
CTCCAGCAGCCGGGCGCCGCGACGTATGCCAGCTCTATCTGCACACCCTCCGCCTTCCACTGCCGTCACTAAGCCATCTG
GTTGGACATGGAAACCAAGTTGTGCAGCGGCTCCT
>contig1262
GCAATGGAAGGAGGGCCTCAAGGAAACCTGGCAGGACCTCCTCGAGCTCATCGAGACGAGGACACAGATGTTGGCGGCGT
CCCGCGAGCTGCACAAGTACTTCCACGACTGCAAGGACACGCTGCAGCGCGTCAACGAGCGCGCGCGCGGCGTCAGCGAC
GAGCTCGGCCGCGACGCCATCAGCGTGTCCGCGCTGCAGCGCAAGCACCACAACTTCATGCAGGACCTCACCACGCTGCA
GCAGCAGGTGGAGTCCATAAAGAGCGAGTGCTCGCGGCTGGGCGCGTCGTACGCGGGCGAGAAGGCGGCGGAGATCACGC
>contig1263
GAAAAGTCCGTGCTCGACTGTAAGAGCAAGATCCCTTTGTGGGAAAAAGAGCTATCAAGTCTAAGGTTAGAAGACTCGGG
ATTAGACGGGATCCCTGGGGTGGAGAGGCCACCCCCGAAGAACTAGAGGAGAGTTCTGTGGATGATCTGAGGAATAAACT
GGCAGCTCAGAAGAATAGAGTGGGAGATAATAAACCTAACATACAAGCGATACAGGATTA
>contig1264
GAATAGACCACGCGTAGACCGCACATTTAAAACTAACAAGTAATCCGAAATAATTCTTTTCTTTCAATACCGAACTAAGC
TTAATGACTCACATTTAGATAATTGTTTAAGGACTGGGAACTCTAAATATATCCCCAATTATAAGAAATTACCTGAAAAT
ATGGACACTCAAGTTTCACACTGAATTATGTGTATGATTATGTATGACAACAACAAAACAAAGTTATAAAAAATCTGTTT
TTTAATGCCTATTTATACCTGTTGATTATCTGTAAAATATGCGCCCTCAGTGATTTTCAAATTTAGTATTGCGCCCTTGA
GGACAAACAGGTGCCGACCCCTGAACGCCGGCATTTATGAGCAAAGACGACAAAATAAAATCCGTTGCGCGCGGTGCGTC
CGGCGCGGGTC
>contig1265
CTAAAGTTTATGGTGAATATGTTTTTATTATTTTTTCTGGTGTTAAAGACAGCCCAAGCACAAGTGTGCAATGGATTCGT
TTCAAGCCAAAATTCAGCTAGTCAACATCATAGACAAAACTTACAGAGCTCGCATCCAGCAATGAACCAACAAAGCTATT
GGGCCAGCCAACCGAAATGTTGGCCAAGTGAAGCCAAAGCCTACTTCCTACCAAGTGCACCGGCGTCTATGAAAGCCGC
>contig1266
GACGGATGTAAATTTTACTAATTAAAATACTTTTTTATATTTTATTTTTAGACATTATTTATTTACATAATATATTTATG
TTTTGCTTCCACAGTGGTTTCTATTCATTAAAAGTTTTTCAGGTTTTTCGTGGCTTGAACCACAATATGTAGCTGCATAT
TTCTTTAAATATTATTTAATATCACGATTCACAAGTTACACTTGCC
>contig1267
GGGTGGGGAGAGACGTGAGGGAGGCAAGCGGGGACGCAGGCCCGGTAGGAAGGCACAACTGGACAAACAGGACATGAAGG
CTAAATTGGAACGCAGCCGTCAGTCGGCTCGCGAATGTCGCGCCCGTAAGAAGCTCAGATACCAATATCTGGAGGAGCTG
GTGG
>contig1268
ATAGATTGCATCTCTATGGAATAGCCGAGGGAAAGGTAACGTTACCGTTGGACAGCACGGTGACTGGCGACGTGTGCATT
TGTGTGCTACACGCGAGACAGCAGCTCGGCTGCCCGTACTGTCCCTGCACTTCCACACCGGCGCCCTCTCGTACGATCAG
CACGCTATTAAATTTACAAGATCCGAAATAGACGGTATCGATGAAACGGTGCCAGTGAACGATCATTTTTCGGCGAACAC
GTCCGTTATCATAAG
>contig1269
AAACGTAGACGAAGCGTTGTCTTCTGTTGTCTGAATACCTAATAGCTATTAGATCTTCTCCGTTTTGCAAATGCGCCTTT
TTCTTATTCAGGTATCTTATGCTTTTTTTTGCCCTTGTAGGCAGACGAGCACACGGCCCACCTGATGGTGAGTGGTTACC
GTCGCCCATGGACTTCAGCAATGCCAAGGGCAGAGCCAAGCCGCTGCCTACAAAATTTTGTTCAGAACGCTTCGTCTACT
TTGATCTTGTAGACGATCTGCTTAAACAAAGTAAGACTGCTGGGTGGTCGCCGGGCACGAGTCGTTCGCTGGAGTGTGTC
CTGCGCATCCCACCATCACACGGCACGATGGTACCGGTGGCGTGGCGTATTGATTCTGACACGCCGCCAATTGATTGACA
GTAATATTAGTGGTTCCCAGAACTCGTTCCTCCCTTGTGAAATCGGGCTCACGGTGGAATACTCCATCAGGACGTGGCAC
CAAATCGGGGCTGAAGTCAGGAAAATCCTCTCG
>contig1270
ATTCGATTTGCTTAGAGACACAACCATAGATCTACGAAATTCATAAAAATGAAATCCAAATTTGTTTTGAAAACTGCTTG
AATTTAAAGATAGAACAGTACTTTTAAGTAGTGACATGTGTAAACCTCATTTCTGCAAGTTAAAGAGGCTATTATTCGTA
ATTATATATCGGAGCTTTATAAACTCTTGATTAGAAGACTGTCTTTCTTAATCGTTTGATGTAACAAAACTTTCAACAAA
TAAAACCTTAGAAAATATAGCCAGGTCGTTATTTTAAAACTATAAAAATGTTCGGTAGCAACAAACATGGCCGACATCGG
>contig1271
TTCAGCCAAGACTAGCCCCGTTATATGATGAGAATGGAGACATTGTGATATCGCTGACGTCGACTACGTCACCGCTACAA
GCGACGGCCGCCGAGGAGGCTCCGCAGTCGGCCGCTTCCACGTCCAGAACCAGGAACTCGTTAAGCGGACAGATACCGGT
GCG
>contig1272
CGAGCAGCCGCGACCCTCGCAGTGCTGCAAGTGATACGCGGGGGGACACTCGTACGTACAACACGCACGCACCGCACGCA
CACACCGCGTCACTAGCTATACTTTTTTTTTAAGTGATTTCATGACCTGGTAACTAAGACCTTTAGGTCAAGATTCGCTA
TACGATACTCAAACGTGCAGTAGTTACGCGGCAAAAAAATTTATCGAAACTACTGGCTACACTGCGTGTGACGTCATTCG
GAGCCATAGAAACAGATGAGCACATATCGCTAAAACACAAAAGCTCGCACCGTGTACTGTGATTGGTGTAATGTTTGGCA
TGAAGAACGGTTAAAGTTATTTTTTCGTTAAAATGGTCTTGTTCCGCCACAAGTAGCTCAGTGAAGCAACACGCACGCCA
CAGAGCACGTACGAAGCAGACACGCACTTGCACACATATAAACATAACTTAACAAATATTAGTGTATCTTCGCACATACT
CTGGCTGAGTCTAGTGCTGTCATTCGGGGTAAATATATTTTGGTTTCCATAGATACACAACATATCTGTAGTAGTAACTT
CAAATCACTTTTAATTGTATTTATTATTTACACGTATTAATGGATTTTGGATGATTAGGAATTTTAGTACGATACTCAGC
CCAAAATTTTATAATAATACAATAAGTTTCATTTCCGGTCG
>contig1273
TAGCACTCTCGTCAGACCTCGCGAGCCGCACATATGTTTCACACAAGTTTAACGCGACATGAAATTTCTAAACTATATAG
TTTCAATTGAATACGAATGTTACAATAAGTTTGTTGTCGCAAAAAAGTGTTGGAAAGAAGTCTGTTTGTTGAGTCTGTGT
TTAGGGACACCTAATGCGATAATAGAAGAACTTGATAGCTCCGTGGCAATCTCTGCACTCGATATAATAGAATATATATA
TTATTATATAAAAATGAATTGC
>contig1274
CCGAACTTCTGGATACCACTTGGCCCGAACGTTTTCGAATGAGGCTGGGTTGACGAGCGAAAAACATATAAGGAAGACGT
CCGTCTGTGGGTAGGAGAGGGGGCGGAGTCGATCGTAGTCTTCCTGTCCGGCTGTATCCCAGAGGCCCAAGTTGATTGGC
TTTCCATCTACCATGAC
>contig1275
TAAGAAAAAAAAAAACGTTTGACATTACGATTAGACTTGACGTTTTCATTTTTTTCGGTTCGTTGCTTAGTTGGATGTCA
GTCATCATGGTAACAAACTGAAGTTAATGGATTGACGGGGTGCGGTCGACGAACGCCACTATCGTATCCCGTCGCGTTGG
CTGCGTCACTGTGTAACACATTTTATTATTATTTTAACGTTGTCTGACTGCGCGATTTTGGCTCGTTCGAATACTGAATG
TTTTTTTTTTTGTTTTTTTTAATGATGGCCTTGCGTAGCCAAAGACGGCTTGCCAATGAAGCCTTAGTTTTTTTTTATTG
TCTTTGTGCGGCTTGGCCGTTTCCGT
>contig1276
TCATATCTGTGTACAAATTGTGAATATGTTATGTATGTATGTACCAGTGATAGTTTTTTTTTTTAAGAATATAGACTGAT
CGAATGCTTAGAGCCAAAATCGTTATGCATTAATACGAGCGCGGTACAGTCGCCTACGAAAGTTTTTTTTTTTCGTATCG
ATTTCGTCGACGACTGTACAAGTGCGGGGATGCTAGCTAACAGAACACGGTTAATGTTTAACGCCAATAAACGGGCTCTT
AGAACCGAATAAATTAAAAAAAAAGTTAAAAATAAAAATAAACAAAAATAATAGTGTTACTACCCCCTGTAAATAAATAA
ACGCCGCCTCGCCGTGTCTGACGTCACGCGAGTGTTGCAAGACTTAGATAATTAATGTGCCGTTTTTTTTTTCTTTAAAC
GAATTTTAAAAATGCTGGATTTTGATTG
>contig1277
GGGTTATGCCGGGAGGGAGCTTCAGATCGGCAACCTGCACTCCGCTGCTCAGCTGGTCCATGATGCTGCACGACGGCGGC
TTCTCCAGCTCCGATGCAGCCATTACCTTCTTATTAACAGCCTCTATCGTTGTGTGAGCGGTGATGTTGATGACTTGCTG
CCTCGGCT
>contig1278
GAGACCCAGCCCCACATTCAGGTTCGCTGCAGGATCTTCTCCAATGAGCGCATGAACATCTACAGAGGGTACCCGTTGCA
AGTCATCCGCCACTTGGCCATCATCTCGCCTTCATCATCGACGAGGAACCGCCTCGTATGATCCAAGGCGTCGCTTCGAA
TCCAATACCGCC
>contig1279
GCTGTTTAAAGTTTTGGCTGCCGTTCTCTGGCTGGGGAACATTCAGTTTCAGGATGTTGACGGTGAGCGGTCGTCTCTTG
CGCCCGAGGACTCTGAGGCGGTGGAGGCGG
>contig1280
GCGGAGCGGGTGCTGCTCGAGCGACAGATCAACGTGCGGGGAAACGTGACCGACATCCCGCTTAGATTACACGAGGCACG
CGAGAATCGTCACGCGATGGCGCGCGCGTTGTAC
>contig1281
AAAAAAAAAAGCTATCGAGGACGTCAAAAAACTCGCACTCTAGTGCTGATCCTACATGACAAGGTCGTTACTAGGTCATG
TGACTTGAGTGGTCCTAGGTTGGAAATACGGTTCGCTTGGTTGTGAATATTCACCATCAACCTAAAATACTACATTAGTT
CTTTCTCGAAGGACTTTTCTCGATATATTGTCACAAAACAGTTTCAATGTAATTTGACACATTGTGGTATCTGTGGTTCG
TATTAAAACAAAACCTTTTTACTGTTCTGTGCGTGTGAAGGAGATGAGACTATTTGTAAATATTAATACTACGACTTTTT
TGTTTGTCTCTTAGGAATTTAATTATTATTTTTCATAAATATTTTTTTTTATTTTTGTTACCTTTTTTTTTCTTTAATTT
ATTT
>contig1282
GCGGATTGCAACGTGATAGACAAGCTTATAGTTAAAATAAGGTGTTTTTCTACTCCATTTTGTTTTATATAAAAAACAAA
GCTCATAATCTTCGCTAGAAGTAATAGTGTTCTGTGCTCATAATTGTTCGACATACAACTGACAAAGCGAAATTATTGTA
TCTTCTAGATCATCATGCAAATCTTTGTGAAGACTCTAACTGGCAAGACCATTACATTAGAAGTGGAGC
>contig1283
CTGTCAGCTCAGATTCGTGTAGCTTTGCAGTCTTAATGATTTTCCTTACGTCTTCCGGTGTCCTCGTTTCATTTTCACCA
TTTTCCATGATTTTTCCAGTTCTATATTTAAGTATAAGCTAACCTCCTAAGTTTAGTTAAAACTGCTTGTATCCCATAGT
ATGATTCAAAACAACTTTTTTTAATCGTTGTCGTTTATTTATCCCT
>contig1284
GTCAGCTTCAGTCGAGCGATGCTCTTGGCAGCCTCAAAGATTCCTTGCACCAGAGCTACGTCTCTGGGATCGCGCGCGTG
CACGCACTCCCGCACGGGTAGCACCGCGTCTCCGTAGAGCACCTGGTCGCGATTCACGTCGATTAGCCGCGACAGGCGGA
CGATCGCCAACTCGAACGAACCTGATTTAAGCAGCAGTATTTGATCGTCC
>contig1285
TAGAGTAGGTAAAGGTTAACCAAAGTTCCGTTGAACTCTGACGGCTCACCCGACACGCTCGTTCGCTGTACTTTGTAATT
CATGTTGTAACGTTTTATTAAGTATTTCAAAATTAAATATTGAAGATGTTGAACGAAATTGCGAGTTACAATATTTAGAG
TAGGGTGTAAGAGGAGAGAAGTACTAGGTAGTAGAGCGGACGTTGCTCAAGTCGTACCGCGCCGCCTGTATATACGAGTA
GTAATAGTTGTAAAGGGATCGCTTCCTCCCGCTCCGTGCATGAGATTACCGCGCGCGCCTTCTCTCGTTGTTTCAAACAT
AGTGCTTAGTTTAAGTAGTGCGTAGATTCCGTAGGGTAGTCGTTATTAGAATACTTTTGTTATGGCTGTAGTTGTTAACG
TTTTGAAAGTTTATATATAATTTGGTTTAGTTGTAATGTGACTCGCGACAGGCGTCGCCCGACGCGACTCCCGCACTCTG
TTTCGACTCGTG
>contig1286
TAATCTGGAAATATGTGACCAGACGACTGGGATTCCGCATCGTTAGCGCCGGCAACACCTACAGGACGAGCAGTGTTGCC
ATGAAGTTAATTTTTTACATATTTTTTTTGTTTGAACTTTTTGTACTTTTCTTTAGAAGATTTAAAATCTTTTGATAGTG
TTCTCAGTGAGTCTTTCATGCTGCATGAAGTATAATGTTTTTTTACTTTGTTTTTGATTCGTTAAAAACGACTTTTTCTT
TTTC
>contig1287
AACGTCGGACACCAGCACGACCGTCCTTCGCCAAAAGTAACGTCAGCATCCGGAGTATTTCTCGGTTCCTGGATGCAGAC
CCGTCGCGGAAGACATTTCCAAGGCTTCCGTGGTAAGGCTTCCGCGGAATCAGATACGCTGAAGCTCCCGTTGGAGATCT
AAGATTCCAGGCCCCAAAACCAATACTCCAATATTCAGGAGAAGTGGACGCCAG
>contig1288
TATACATAAATAACGTTCGCTTCCGTTCACTTCCTGGCCAGCGAAGCCAGGTCCGCGATGCAGCGGTCCAGCGCCTGCTT
CTCCTGGTCCGGAGTGATCGCCTTGGTCACGTTGCTCACTATCCAGTCGACCATGTGCTTCTGGGCGAGACGACGCTCCA
CGTTCGACTTCTCGAGCTGGTAGTCCAGACGCCGCTTCACCTCGGAGTAGGCGTACATGAGCCTCTCCCTGTAGGCGGCC
TCGAGCTGCAGGAGCACGTTCTCCTTCTTGGCCTGGATGAGGAGCTCCTGTCCCTGCGCGCGCCACTGCTCCGTCTTCTC
TCCCTCGATTGCGTCCTCCAGTGCTTTCACGGTTTGGTT
>contig1289
ATTTCCGTAATGCAGTCAAATACCCACCCTATTGCATTTATGTATTGTGACACAATTTAGCACGGACGATACATATTATG
TATTACAATTCGCCTTTTCGCATTAAAAGTGTACAATTTCCAAAAATATCCGGAATTGAGTTGATATGCATAAACATTTG
GTATCATCAGTATTT
>contig1290
CAGGTATTTAACTCTTCACAAAGCGATCTGTTAAAGCTGAATATGTCTTCGATGTTGTTGAACAGCTCTGAGAGTTCGTC
TTCGGAGAAAGTGACGTCACGACGCCATATATGTAAGTAGCCCTCAACGACTTGTCTCAAGTCTTCCACGTAGACGTTCT
CTGTTTGCACGATCTCGGCGCAGACTCGTTCCAG
>contig1291
CTGCCACTGACACTGGAGCATCGATATCTTTTTACAATGGCAACCCTGGCGTAGGGCGGCGTGCCCAGTTCCTATATAGT
TTATGAATAAGAATGAATGAATGAATGAATGTTAAATCTAAATATGATAATTACGGGTCCGTTCGATCACGATCCGAACT
CTTGCGTCTCG
>contig1292
ACATCATATCGCTGTCCAGGAAGAACGGCATTTGGATCGGAAGCGGAAATTACGACACCAACTACAACATGTTTGTTCCT
GGCACGATATTTCGGATAGTCTTCGAAATCAAGGACACGGACGTCATCACGATATACTGCCAGGGGAAGTTCCATTCGAA
CTTCCTCCCGAAGATACCACTCAACATGGCCAAATACATTGTGGCCTGGGCGGACGTAGAGAGGATCTCGCATTGTTATT
TTAATTTCGCGAACAAAACGGTGAGCGGTGATGAGGCCGGAGCGCCGGGTGCCTTCGCCCCCCAGTCCCCCAGACCGCCA
CTGGTCGTCGGAGACGTAAAAAGATGTCCAAGGGCCAAGAAGACTGCGACGGGTTCGCCAAAAAACCGCTCGTCGAACGA
AAGCTCTGACGAGGAGCTTAAAGTGAGAGTTAAAACTGACGGAAGGCCGGACCGTTTCTTCTACGAGACCCTGATGTGTC
AGCAGACGGATCACCCAAAGTTCGGGTCTCCGGAGACTTGCAAACAGAGACGCGAGCCAAGTCTGGGGAGGGAGAACTTG
AAGAAATACAGAGA
>contig1293
ATTGAGATCTAATTTACTTTTAACTAGATTTTTGTATCTGAACGTATATTGTTTGTGCTTTAGTGCTTTAGTGTCTTTCA
AACGATCAATAAAGGTGTGATCCAGGGTAACCGTAGGAGCTCTGAACTTTATTGGGCATTAAAATGAAACGGGACGCGTA
CGGTGACGACGGCCCTGCCCAGAAACGGCACCGGCAGACAGACGATGAAGTCACCTTCCTGATACCTAGCAAGGTGGCTG
GGTCGATAATCGGAAAAG
>contig1294
CGACAGTGCAAGATGTCCTGGTGGGACGGCACGTAGTCCGGCCGAGCGATCCTCTCCAGTTCATCGAAGAAGTAACTCAC
CGAATCGCTCAATTGAAATTCTCTTCGCCTGTCATATGCCCTTTTTATGGCTCTGTCTAACCACAATGAGTGTATGTGCG
GCGCGTAGTGCATG
>contig1295
CAAGGAGACATGAATAGAATCCAACAAGAAAATGAAGCTGCTAAAGAAGAAGTCAAAGAAGTTCTACAAGCTCTTGAAGA
GCTCGCCGTTAATTACGACCAGAAGTCGCAGGAGGTAGACAGCAAGAGCCGCGAGTGCGATCAGCTGTCTGAAGACTTGC
AATCCAAACAGAGCGCCCTGACTAGTGCTACGGCGGAGCTGCAACAACTTCGTGATTTATCTGCACATCAACGAAAACGC
ATCGCAGAATTATTGACAAATTTACTTCGAGATCTCGCCGAGATAGGAGCTGCCGTCGGAGGATCTGAGCTCGACTTCAA
ACTCAATGTAGACACTGTCGGGAAACTGGAAGAGGAGTTTACAGTGGCTCGTCTCCACATCAGCAAAATGAAAAGTGAAG
TCAAAAATATCGTACAGCGATGCCATTCACTTGAATCTGCTAACATCGATGCCAATCAGAAGATTGAAGAATATGAGCGA
ACACTTGGTGAATGTCGCCTTTTGATCTCCCAACACGAAGCCCGTTGTGCTTCGCTAGCAGAGTCGATGCGTGAGGCCGA
AAATAAGAAACGACAACTCGAGGAAGCTGCTGACGCTTTACGTGAAGAGTGTGCTCGCCTACAGGCGGC
>contig1296
CGGCCGAGCGCGTACAGCTGGCGGCGGCGGAGGACTCGCAGGTCCGCGGCGCGCTGGAGGCCCAGCTGGAGCAGCTCCGC
GCCGCGCACTCCACCGCGCCGCGCACTCCACGCAGCTGTCTGCGCTGCGGGACGAGCTCGCCGCGCTGCAGCGACAACAC
CAGGACCTCAAGGACACGTACCAGGAGCTAACCCTGGCGCGGCAGCAGCTCCAGGACGACTACGAGAAGCTGAAGCGCGA
GGAGGCCGACAAGTCCGCCAAACTGAAGGAACTCATTCAAAGCGTGGAGCGGCGTGAACAGGCTCGCGCTGATCTCAAGG
GCTTGGAAGACACCGTGGCTAAGGAACTACAGACCCTGCACAATCTGCGTAAACTCTTTGTTCAAGACCTGCAGGCGAGG
ATAAAGAAATCGAACAATTCTGAAGAGGGCGCCGAGGAGGA
>contig1297
CGCCTGTCCGCCATCGCGCAGAACCAGCGCGCCGTCGCCGACAGCGCCAAGCTCGTCAACGAAAGGGTGGTGTCGGTGCT
GAGCGGGCTGCAGGCGGGCTCCCGCGGCACGCAGGCCTGCATCCACGCCGCCGCCACCATCAGCGCCATCATCGGAGACC
TGGACACCACCATACTGTTCGCCAGCGCCG
>contig1298
GTCCATTTCCAAAGATTTAAAGAAAGTCGGTATGTTTTCTGATTGCACTCCATAAACAAGGCAATTTGGTTTAATATGTT
TGATAACGGCGGCAACTGCCGCGATCAGACCACCGCTGCCGACTGGAACAATAACTGCTTCAACAAGCGGAATTTGTTCC
AAAATTTCCAGTGCTA
>contig1299
CCGGGGCTAAAGCGTGAGCGGTAAGGGTGTTCTTCACTTCCGTTGTTTGATGTTGAGAAAATAGGCCAAACGATTTGTCT
CGTTCCAACTTTAGATGTAGTCCTTTGCTGTTGCCAGTGAGCTCACTCCAAGCGGCACTGGATCTTTGCTCGCAATGATC
TACGTAGTCCATTTCGACCAGG
>contig1300
CGGCTCGTGATCTACAACGAGCGACAGAACGAAGACGACGACCCCTCGCACGCTAATGTTAAGATCTTTGTACAGTTCGC
CGAACCTGAAGAGGCGAGTGCGACGGCGGG
>contig1301
CAAGCGTGGTTGGCGCGGACCGGCGTCGACGGGTATGCAATGCGCCGCCTGTGGAACGCGAGTTTTCGCCGCCGAGGGCG
TGACGGCGGATGGACTGCATCTTCACAGGGCGTGCTTCCGATGTGCCGTCTGCAAGACAGTACTGCGACCCGGAAACTAT
AAAATGGAACGTTACGGCAACCGTCTCGTCTGTCTCCGGCATTCGGGAGTCAGCGTGACCGATGCTGTGGCTGCCGCTTC
TGCTTTAGATGCTCCCCAGCCGACCAGGAGTCAGGCTCCCACGCCCACGCCGGAAAGAATAAGCATCGAATTATCCGAC
>contig1302
GAAAGTCGAGAATCCGGATGACTTCAACAACATGTTTAGACAGGTCCAAGCCGAGGTCCCGGGCTCCCCTATATTCGTGA
TGAAGCTCGCGAAGTCCGCCCGCCACTTGG
>contig1303
CCTCGCAGACCAGTACGGTAATGCGATATCGCTCTTCGGGCGCGACTGCTCCATCCAGCGTCGCCATCAGAAGATCATCG
AGGAAGCACCGGCTGCCGTCGCGAAGCCTGATGTCTTCATCGAGATGGAGAAGGCCGCGGTGCGTCTGGCCAAGATGGTG
GGCTACGTTAGCGCGGGAACAGTGGAGTACCTGTACGACCCCTCGAGCGGCTCCTACTACTTCCTAGAGCTGAACCCTCG
ACTCCAGGTGGAGCATCCCTGCACAGAGATGGTGGCG
>contig1304
GGGCAGCATACAACAAAACAGGCGAGAAGACTTAAGCAGAGGCAGTTAGACTCTCCATCATCTCCAGCCTATATTTCGGC
AATGCTCAAGTACTGTTACAAATATCCATTGTTTGAATATACACAACAACTTGTACAGATTTTTCAAGTCTAGCGCTCTC
TCGCTCGCACGATTAAAATGTCATACGACAAGGGGACCCAGAACGAAAAGACTTTTATTGAGGAAAAACCAGTAGTGTCT
ACCGACTATTCCACATTCTCGAAACTGCTACCAAGTTACGATGGTAACAGAACACTTGCATGTTACATAGGTGCAGAAAA
TGCGCTAAAG
>contig1305
TGGAATAAACTGTGCCAAAAAGTGAATGAAATAGAAGAGCAATACAGGAAAAGTGATCATGTGGTAGACACGATGACTGA
AGAGTTTATTATTCATGTTGGTGATGATGACTCTGATAGTGATGAAGATCGCATATCGGACACGGAAGATGCAGATGATT
TAGATGATG
>contig1306
TCGTCCGACGAACTTCTAGAATAGTGAAAGTCTTCTTTTTCTTTATAAAGTTCAGGTTTGGCCAAAGCCAATGCCGATAG
TGCGGCAAACAGAAGTAGTCGTCTCATGGTTTTGATTTATCCAAACACTTAAGAGTTGAGATAAAGCTAAGTATTCACAA
ACAAACCCTGG
>contig1307
GAAATTTGGTGGATTCGAATGTGCTATCTTGCACCGTTCCGAACCAACACGTATGCAGGCTCTGGCACTACAGCTTGCCG
ACAAGGTCGGAAATTTGGTGGATTCGAATGAGCGTATATTCGAAAAACAAGGCTCGTTCTTCCAACGGGGCGGCGCACAG
CGCGGGGAGGGGCGTCAGCGAGAGCGGCCGCGTGAGGGCTGGAACCGACGCACCCGCAACCGTCGCCGCGACGACGAACG
CGCAGACGACTAGAATTGCTCTAAAGCAAAAAACGATACGAGAATTTTTCTATCACATTTTAATTAATAGTCTCCGTAAA
TACTA
>contig1308
GCTCTTCCGATCTCGGAGAGAGACTCAAAAGTTTGAACAATCAACACTGGTACAACTCTGCTTGATCTAGAAATTTAAGT
TTAAGGATAACGGAATACTCTTTTGTTGTTGTTGATTGTTTTTATAATTATTTTTTATTGTAACTGTTTATTTAAAACTG
AAGACTGCTATTATGAACTTCTTGAGAGAATTTATCGCGTCAAGAATTAGCAAGCAAGGAGCCAGTCAATCTGTATAATA
AAATGTATAGTGTATTAAACTTTGCATTTACATGTTGTAGGATCAGTGGATATGTTGTATATATTTAAATTGCAGATTTT
A
>contig1309
GGGATATGAACCACCCCCGCCCTGCAGAGTGAGTGGACCTATTCATCTAGCACTTCAGAAGGAAGGAGCTGCTCAAGCAC
ACGCGTTTCGTAGTAAGTCCTTTAGAAAGCGCCACTGGTGTCACCAGCCTGTACACAACCAAGGCTCTTCCTGTAGAGTT
TGCAAATATGTCTGTCACACAACGTGCGAAAGCAAGGTGGCAGGCGCTGTGGAGCTTGCCGATCCCGCCAACACAGCGTT
ATTGACGCAGCTACAAAATTCGGATAGAGCTAGGTTCTCGGACACTAGTTGGCAGATCCACAGAACATGGACACGAAATG
GAGACCCTTTGTCGCTTTCGCCTCCTCCCACGCGAGCGTCGCCAGCTCCGCTTGCCTCACAGGCGCTCCCGGAGACCGTC
ACTCTTCGTTCAGACCAGAACGGCATCTATGACACAATCACAACTCGATCGGTAAGCGCACCGGCGACCCCTGCGGC
>contig1310
CTCAACGAAACTGGGTTCTCTATCATAGCTGACATGAACGATCCTGAAACTCCCGATGGATTCACCATAGCACAAGCGTT
TAACGATAACGGCCAGAGGTACACAACAGCGCGCGCGTACCTGAAACCGAAGTCAGAACGACCGAACCTGACAGTGAAAC
TGGGAGCGCACGTTACAAGAGTCATAGTGACTGACGACACAGCCACCGG
>contig1311
ATGCATTCCATAGAATTTACTGCACTACTTCCGGCTTATTCCGAACATATATACTTATCATATTATTATATATTATGCTC
TTAATTGGGAAAAATATTGACTTTTTTTTTTAAAGACGGCAACTTCACCTTTCAGTTCGTATTTAAAATATATATAATTA
AAAGAGAAGATTTCTCACTTAGCACATCTCAATGTGAGGGAAAGTGATACACGATCATATAATATATTCGTGCTTTACAA
GAAACAAATTTTTGTATATTTTTCCCAACTAAGGCCTATAAAACAGTTAATTGTAGTTTATACAACAAACAAACAAAAAA
AAAA
>contig1312
GAAATATATGAAATATACATGGAAATCAGCCAAAAGTTTGTTATTATCCTCAGATCGCCCGTAAATTATTTTTCCTTCCA
TTTTTATAATATTGTCCTCCTTTTCTAATGCTACTATTTTTTTTTTCCCTTTTATTTTTTTTAAAGGCTTCTACCCTGGT
CTATATGTAAATGAAAAAAGCAGATA
>contig1313
AGTAATCTGGTCGTATTGTGTGTGACAACATTTCTTCTTTGGTAGTGTTCGTTAAAACTAATAAAGTGTTGAAACCAACC
GCTTTCCCTAGACCTATATCTTGAGCGATCATGTCACCGATAAAAAGAACTCGACTAGGATCGGTGATGCCGGCTCGCTT
CATAGCGAATTCACCGAAAGCTTTTCCTGGCTTCCCAAGCAGCACGGGCTCTCGTTTCACTTCTGCCGT
>contig1314
GGTGAATGTTGTGTTGTGTTTAAAACTATTCCTTTATTACTACTTATCAAATCAAGGCACCAATCTTCCTTCACCTGTTC
GTTGCTTAGGGTGAATGTTGTGTTGTGTTTGTCAGCTCCATTCAAAAATGAATCTATATTTATTCCATTATGTCCAATGT
TGTTAAATTCTATGTTTGTGTCAGATAGACACACTATACTGGATG
>contig1315
GCAGTTTGCATTGTTGCAGATGAAATCGAGATGAGTTTTGGGCCTGCATAAGTGAGGACAGAAAGAGGATGTGAGGTTTG
TGCAGATGCGTTCATTTTTTCGACTTTAAAATTGGATGTGGTCGTGGAAACAACAGCTAGAGGCGTTTCGGTAATTTCCT
TTGTGGTCGTTACGCCTCTTGTTATTTTAATTGCGGTCGGGAATTTTAACTGAGTTTCTGCATTGACATTATTCTTTAGT
TCTTGATGGGATGTCATTACGCAAGCAGTTTGTAGAACAATCGCTTTTTCATCAACAGAGTATTCGGTGTTGATTCCAAA
AGCTCTGTCGAGTGGAGTGCCGCTTGTTGTGATCCCCATACTGGATTGCGTCGGTGAATCGGGACTGAATCTAAGGTCCG
TTTCTGTGTTTTCGCAAATAATGTAATTGTGGAAATTCTCTTCTTTG
>contig1316
ACGAGTTGCTCGCCAGGAAGCTACACGATGCTGCCAAATGCATCAAGTCGTTGACCCCCAGCCTCGAGTCCAGCAAGTTC
CGGACGCGCTCCGCCGCCAAGAGGACGCAGAAGCCGCGAATCGACACTTGCCTCTCTGACGTGTTGCAGCTCTGAACTAT
CGCCCGAGGCACGGTGTAG
>contig1317
ATATTGAATATTTATTTTTTTTTTATTCCTTCATCGTTTTCAACAGTCACTTAAATTTTCATTGACATTCATGACTACCA
GTGAATAAGAAAAAAATAAATATTCAATATTACTGTGAATCAAAATGTGATTAAAAATGTATTTTAACATTTCTTTGCTG
CGCGTGATAGTGCCGTATGTGAAATTCAGTTATCTTTATTATTTCCACCTTTCCAAATATTGGATTCTTGTTTTTATCTA
AACATTATGTGCAATTGTACTATTTTTTTTAAATTTAATATTA
>contig1318
TGAACATCAGCTGTACCAGGCGCATTCAAATCTCTGAGCCCATTAAGTTGTTCAACTTGTATTATAATGCAATTAAATTT
GATCATAGAGTACACTCAATTATTGAAACAACCATGAGAACACCCACTGCACACATCATTCACACTCTGCAAGTGTCAAT
AACTAAAGATTTCTGTTCAACAAAACCACAACTAAGTAATTATAATATGCATTTATTCAATCGAGTCTGCAGGTGACCGG
ACATCATCAATCTTGAGTATCATCTTGACGAGTTGGGTTGCCAGAGCTATTTGCTGTTTCTTCGAGTGCAATGATTCAAT
TACGTTCATTGCTTTCATGTCATTTGAACCTTTGGACATGCAGTCGA
>contig1319
TTTCTACTTGGGATAGCACAATGGAATATTATTTTAGCTTCATCATCAAATAGCATGGAAATAGCAACCCTGGCATCGAC
TGACGGTTCCAACTGGATACAGTGGTGTCAAACAGACGAAGGCAGACCAGAGCTACCATTGACAGACAAGAAATT
>contig1320
TTTACATTAAATGATCGAATTATGCGAAAAGAAGCATTTTAATATCAACATATAATGATCATTGTGTTAATTTAAATTCA
ATAATGAAAACCTCAATAATATCGAGGTTGTTTGTATCACTTGTCGATTTCGAGTTTCTTAAAGAAGTCACGAACTTGGT
GCATGTGTATGAAGTGAAACTTCTTTTTCGATTTTGTATTGTGATTTTCTTCATTTTTCATCCTTAAAGCAGATTGCTCT
TCTAATAGAGAATGCTGTGTATAAGAGATGCGACATCTTCAACATTTATTTTATATATTTTTTAAATTATAGATGGAAAA
ATAAATATATATATATTTTTAAATATTCGCCCTCGCTCTGTCTCTTTCTG
>contig1321
CCGGCCGGCACCGTCACGGTTCCCGTCTCGATGCGGGTGATGACTCCCTCCTCGCGACTGTGCTCTAGGATGTTCTCGTT
GGCGTTGTTAGTGCTGGTCGTGGTGGTGGTGGTGGTGGTGCCGTCCGCGTTGGTCTCGTTCACGGTCGTGCGTGTCGTTG
TCTTTATTACCATCGAACTCGTGTTCACTTGCGTGTTTTGCAAGTTGATGTTGAG
>contig1322
CGATCTGGACGCCACGCAGCTGCTCAACAGCATCCTGGCGTCGCTGAACCTGCCGGCGTGCATCGAGTCGTGCGACGAGG
AGGGCTCGCTGCCGGAGTCCATCCGCAGCAA
>contig1323
CAAACCGTGCCGGAGTCAAAATATAAAGAAGAAGAATAACTTGTTAATAATGACCAACTATGGAAACTTACTGGTGTTGA
ATTCGGCCGTTCCTGTCATCAAACATTCTTAGCTACTCATTTAATTCTTAGTTACAATCTGTGACATTAAATCTATAAGG
AAACGCCATTAACCCAA
>contig1324
AGTGGCGATAAAATCAATGTGTGACGTTGAGTTATAGGATCTTCTATTAGCTGGGTAAATGTCGTTGCAGAGCCGATACG
TAGCGAGCCACGGAGAAACGCAGACGGCGTACCACACAGGAAAAGATCGCAATTGTTCAGCAGAGCTTTGAACCGGGGAT
GACGGTCTCCCTCGTT
>contig1325
CGCAAATACAATTCACAATTAATATTCGATTAACAATTTACTGATTTTATTTAATACTAGCCGTACTTGCCCGCTTTGCT
GAGTATTTATAATTAACATTATTATTTATTGTCATTATTATTAGGGGGCCCAACACTCATATAAATATTAGCCTATCCAT
TAAGTACACATATTTTCTACATTGATACAAAGTT
>contig1326
TCTTCCGATCTCAACATTAGAATGTCTCGCAAATACATCGGATTTATTTGCTACTCAATGATTTTTGTTCATTCTGCTTC
GAGTCAACTGCGTGTACCCGGTTTTGGTTCGATACGTGGTGATTGGTCAGATGGTATCGGATACGGGGGCTGGAATAGCA
GAGCTGGGTGTGCTGGTCGATCTCCAGATATCGCTGCAGCGGGTGCTCTGGGAGCCTCTAATGGGGGCAGCCTGGCTGTT
ATCAGCTCATCATCTACAGCACCCACTGGGCTTTCCGTGACATCCGAGAATTACTACGAGGGTAATGTGGCCATCAATGG
AAATCTACCGTTTCTGGGCACCGCTGATGTAGAAGGCACTTTCTGTAGCTCTGGTTTTGGTGGCATCAACTACAGTTGCG
GTGATGGTGCTGTTGGCATTACTGACGAGAGCCCCGTTGGGCCCATAACCACGACTGCAACTGCGCCTATCGCTACCACC
AAACCGGGCTTTGGTTACCGTGGTTTCTCAGGCTATGCCGGTGCTGGATGCGGATGCGGAGGAGCGCTGTACTAATCAGG
AACACCCTGTGATAATTACGTGATAAATAAATCTAATAACTGTTTTTATATTTTTAGTATGTTTTATTTAGCACTAGCGG
CCCGCTCTGACTTCGCTCGGATCTTTAACAAAAATTTCAACG
>contig1327
ACGCTCTTCCGATCTTTAAAGAGTCCGTGGATCCTCTGGGTCAGCTCCAGTACGAGGTGGCGAGCGTGGAGACCGAGGGG
GAGCTGGACAAGTCCCGTTTGAACTTGCCGCTGTCGCTGTCCAGCCTGCTGCCGTCGCCGCTGTCCAGCGTGCCCGCCCC
GCCCTCGCCTTCTGAACCGGACTCTGATGGCGATGAGCCGCGGGAACTGGAGAAGTTTCTAAAGACTGTGGCGAAGACGT
ACTCGTAAACTGGGCCCAGGTGCTAAGAAGTTGGACTGGCCCGAGACCCAGAGCATTGAACCACT
>contig1328
ACGAAAGTGACCACACTTGTTTATGACCTTACACACACACACACATAACTTACATTTATATACGTTCTAAGAACTTAAGG
AAAATATTTTGTAAAACCCCTTTGTGCGACCCGCTGGCCGTACGGCGAAGCGAGCGCCTCTCATGGGAAACGCGGACTCA
CCGAGATTGGGAATGCCCGTTCGATCATCG
>contig1329
TAACAATAGACACAGGGCTGCATAAATTAAGAGATTAGGTTGAAGTCCTAATTGTACCATGACGCTTGTCCCATCCGTTG
CTCAGAATGACTGGTGAACAGATATAGACAGTGTGTGGCTATATTACAGCAAATTGGACTGTCAAAATTAAATAATCGCA
AATCTTAGGCAGTG
>contig1330
CAACTTGCTCCATAGATACATTCACTCATATGTGGGATTTGAGAGATGCTCGAAAACCTGTTGTGTCGCTATGTGCAGTG
GCTGGTGCTTCACAAGTGCAGTGGAATAAAGTAGCATCACACATAGTAGCCACAGCCCATGACGGTGATATTAAAATATG
GGATTATCGAAAGCCATCCTCTCCAATACATT
>contig1331
TGAACTGTGTCGGCATCTAGACGCCCAGATCGACAGGAGGACGGGCAACGGTCAACTCGATAACAAAGACGCTTCGCAGA
CGCCATCGACACCCTCGAGCCATGAAGCTCACTCACAAACGCCTGAAGTGCAACAATCTCCAAAGCTGACGGCCTCCGAG
AGTCGAGTGGAGATCCTCAT
>contig1332
TCTTGATGTACTCCGGCCGGACATTATCCAACATATTTGTCCGAAAAGCTTCGTAATCTCTTACGCGAATTTTATAATAC
GATAAACGAAGTATGAAGTATTTGGCAGACTGAAACTTGTGTAGTATCCTGTTATCAATATGCGCCATAAGCTTTTTGAA
TAGTTTAGCAGGGTAAATAAATAGCGCGCTAATCTTGACAGCTAATTATTTTGACGTTTTAAATTACATAGGTAATATTA
AGTTAAAATATTTTTCCATTGGTTTTGCAGTAGGTATCAGTTAAAAAAGCTTACCATCCCCAAATATATAATTTAACAAA
TTGTTTAGACATCTGTGCAGCGTCAAATAACGTAGTAGGTATATAATTATCTAAACAGATAACATCACACGAAAACATTA
GAAAACAGACAGTACGTTGACACTTCATTCAGTCTTCTCGTTGCACACAGCTCATACGAACGATAAAGAAAACTACTTGT
ACACATATCGATAAAAA
>contig1333
ACGGATACTCAACGAACCGAAATATACCGGGATCCGTTCAAAATAACGTAATTAACCACATTCTGCGCGTTTTAGCCTCC
ATTCCTAATATTTTAGATTTTAATTGTCAACACTTTATTAGTTTTAATGCCATTCAAGTATCATTTTTCATTGAATATCC
ACGGGAAAGAATGCGTTTTTCCGATCGTAGCCACGAAAAAACGGTAAAAATAAACGCCAAATTATAATCGTAAGTTA
>contig1334
AATTGCAAGACAAGCCAGCACTTCAGATCTTAGCGCTTCTGTCACTCCCTGTGTACTAATACATAAATTGCAAGACAAGC
CAGCACAGCAAACTTAAACTTAGGATATTCATTCATATATATGGTGACCATTCCAACATATGGCAAAAATCCTCTTGCAC
GGCCAACCACATCTTTTTTAGTGAGCCACAGTCGGCCCTGGGCATACAAGCCTCTGTCATCAACACTATTATTGTCACCT
TTGGTTAAGAACTTTACTGTGCCATTGTTCTTTTCATGTAGTTTCAATACTCTGTGAACAATCGGGATATCCCAGTCGCT
TTCATTTGTTAATTCTCAATTTTATTCATGTGTAGGT
>contig1335
CTTCTCTTCAAGGTCCTTGTTGGCCTGCTCCAGCTTGTTCTTGTTCAGGATCAGGTCTTCCTCCACCTGGGCGAGCTTCT
TCTGGAGTTCGCGGACTTCCTCGTTTACCTTCTCAGCACGGAGGTTGGCGTCTCTAGCCTGCTGTTCGCAGGTGTCGGCC
TTGTCCATGGCATTGTCCTTCTC
>contig1336
AGCACGTGCGTCGGAGTCGGGCCCCACGGCATCGTCGTGTACCGACCTGCTTGTAACGGGGAACAGGACATTGGTGTGGA
GAAACAAAGCATTCCATACACCGCGATACACCGAGCCCAAC
>contig1337
CTGAACGCTTCGAAAAGTAACCCAGATAAATGTCATTTTTTTTGAATGTCTTGTTGTAGTTTATTTAAACAGGTTTATTC
AGTAAAGTAAAATCATTAATGTTTTTTTTTTCGTCGACCGCCTCTCTTGTCATTGGCAACCCTATAAGCTCCCAACGACA
GCGTGTGAGGGGTGACGTTTCGCCATGAACGTGCAAT
>contig1338
AAACTTATTTTCATGGTTCTGTGAAATCCCATCGTTGACACCAAAAGGTTGACTGCGAGGTCTTTTGTTATATTCTGTTG
TCCAGACATTTATTATCGGCAAACCTGGCGGTGTATCTTTTTTTATGTATTTGCCAACTACGCCTTCGTTTACAGCTTTT
TGACCTTTTCGTGATATCATTTCTCTTCAATCGTTTTTTTATTATTATTTAAAACTGCAAGTGATGATGATAATTGATTG
AGAACTTAAAAACCGACATAACGTAACATCCAATTGTGCTGCAATAATCTGCAATTTATTGGG
>contig1339
ACTTTGAGGTATGAGACCGAAGTCTCAACTTCATTGGTAGATACCCTCATACCCTACCGCACCTACCTACATACTCGCCT
CATACCCTACCGTCAAACAGGAAATTGTTCAACACGTGAATTGAAAGTCGTCTCGTGCTTACAATTTCCTTGGCCTGCGT
TAATGTTATTCAATTCATATTTCCTTCACCTTACCATTTTAGATA
>contig1340
CTTCACGCACAACAGTAATCAGTGCGCCGGAAGAAGAAGAAGCAACCTGTTCGGAATCGTAGGTGATACGTGACAACAAC
GTACCCGTTGACTGTTTGTCAAAGAATGAAAGTAATCGCCTGACGTAACCCTTTTTGCAGCATTGTCGTTGGTTTAATGC
CTTCCTGTAACCACAGAGAGATAACTTCAAGGATGCCTGTCTTGAGCGGCGCAATGTATAAATTGCATGTTGTCGCTCAC
ACCTTTCGGTCACCAGCTGTGTCGGCTGCACCGACATCGGCAGTC
>contig1341
TTAGCTTAAGATTATGATAATGAATACATCACTGAAGTTCGTATTCCAACAGATCCAACCAATGTTCAGACGTTACTAGA
GCTCAGAGTGTAGTGATAGAGATAAATAGACATTAAGTCAATATATACAGCACAACTTTAGTAGAATTTATCAAATTAAA
CATATTGAGTACAGTAGATTGGGGAGAATAG
>contig1342
CCCGACTCCTGCCAGCGAGCCTGGAGACTGATGTCCATTCTAGCTGCCTATTTCACATGCTCAGATACGCTCAGGCCGTT
CCTGGTGGAATACCTGTCGGCTGCCGCGTCCGACCGGCCGACCGGCGGCGACCGTGTCAGGGCACGGCCGCCGTCTGCCT
CGCCAACTTGAGGAAGACCCTCCGCTGCGGAGGCAGGAAGAACGTACCCAGTGTCG
>contig1343
TGAATTCCAAATTTGGCAGACTTATTAGGGACCGATGATAATACAACTATTTAGCTTAATGATTTAGTTTGTCCCATTAT
CCTGACCCGGGATCTTAAGGATCAGCTATTTCCTTAATATATATATATGAAATGCATTATAATAATATATGTATCTATTC
ATTAAGGAATTACTCAACAAT
>contig1344
CTCCGTTCAGATTAACAAAACAATGTTTTAACGGTAATTCTAATAGCAATCTTGTACAATTAGGCATATTTCTAATTCCA
AATCGGACTTAAAACTGTGGTCGTTCGACTCAGCATATAATTACATCATAGTGAAATTAAGACATTTCTCATCATCCACA
AATGTAACTAGACCATGAATGAGTTTATTGAAAATGCAAAATCACGTTTTTAATTATTATTCTACAAGTTGTTTTAAAAC
GAAACTACTACATACGCAAACACCTAGTCCAGTATCGATCCATAGCGTTGTACCGATGCATATTCACTCCCGCCAAACTG
TGAGCTTCATCTGGGTATGACATCTGCTCAAAAGGTATGTCCTTCTCTTGCAGCGCTCTCATAAGTTTCGCTGCGTTTTG
ATAGTGCACATTATCGTCGGCGTTTCCGTGCATGATGTAGAAGTCATGACCGGCCAGACTAAGAGCGTGACGTCACCGGC
TTCGTATCCAGATAAATTGTCTTCTGGAGTCGGAAGTCCCATGTAGCGTTCCGTGTACATTGTATTATAATACAGCCATG
AAGTAACAGGGGCTCCTGAAACACCGCACTGGAACATATGGTCATTGTCGTGGACGAGCGTTAAGAGCGTCGCGTACCCG
CCGTAACTGTGGCCCCACATGCCAATCCGGTCGCGGTCGATGAACCCGTACCGATTCAACACTTCTTTCA
>contig1345
TCGACATTCCCGACATGATCACCGTCCTCACCACTCTGTATGAAGTGATAGCCGCGGAGAACCCAAGCGCCGTGAACGTG
CCGCTGTGTCTGGACCTCTCCATGAACTGGCTGCTGAACGTGTACGACAGCCAGCGCACTGAGCTTCAAAGTCGGCTTGG
TGTTGCTCTGTAAAGGACATCTGGAGGAAAAGTATAGGTATTTATTCCGGTTAATCGCGGA
>contig1346
TTCTGCTCCGAGGGTATGCTTTCAATCATTCCGCTGACTTCGAGACGGTGAGGATGATGAAGGAGAAGCTCTGCTACATC
GGGTACAACATCGAGCAGGAGCAGCGGCTGGCGCTGGAGACCACCGTGCTGGTGGAGCCCTACACGTTGCCGGACGGTCG
AGTGATCAAGGTGGGGGGCGAGAGGTTTGA
>contig1347
TTGTGATTTGCCAGTTTTACCGAGAGAGTCACGTCTTTGGCGAGGAAATGAAACTCACGAACTTAATCTTCCCGTAACTA
TGGCTGAGGAGTGTACCGCGGGAGGCGGAGGTGCGGCCGATGAGGAGTGCCCCCCGGTCATCGTTTCGTGGGAGGGTTCT
GCTGATATTCAGAGCGGTG
>contig1348
CCTCTTCCTCCCGCGCCTTGGCTAGCTTCTCCGCAACTGACAGCTTCTTTCGCTTCTTCTTCGGTTGTTCCTTTTCCTCA
TCATCGCTGCTGCTGGACTGCTGGTCCTGCAGGGTCTTCCCACTGTCAAGTGTCCCACTCCAGAAGTCCCTGGCGCTGGG
CGCGTGCAGGACGGGCCGCAGCTCCTCAGTGACATTTACGGTTCGTCTTT
>contig1349
AAAACCACGTCATTATGTGTATACAGCACGTTATTATAAGTGTAATTTTTAATTTTAACATAGACCTTCGGCCACCAGTT
GATCAGACCTTTTTTGCCATAATAGAAATCTCTTTGTTGAAACAAAGTGATTTTTTTTTGTTTTTCTGTTAACGACAAAG
AAGCCTATTTGAGCAATGCAACTATTTAATATTTTTTTT
>contig1350
CTAGGAGTATTGTAGTGTTGAAGGTACTGTGTGCTGTATCGACGGTTCTGTTGTCGCTCTCTGTCCGCGAGCCAGGCCTC
GTCTCTCCTCGGTTTGGTTGCACCAAACACTTTAAAAAAACTGTACACGTGCCACGTGGTGCACGTGAAAGAAGTGA
>contig1351
CCAGCAGCGACGGGTCTGTGGGTCCCACACCCTCGTCTTCGGATTCACCTTCGAGCTTGTCCTCGGCGACGAGCAGGATC
TCGACGGAGAGCGCGCGCGCGGGCGGCGGCGAGGAGCGCGCGTGGTACAGCGGGTAGGAGCGGGCGATGCCCATGCAGCT
CGCGTACACGTCGCG
>contig1352
ACTGTGCATCCTCAATGTTCTGCACTCTCTCGTAGACAAGTCTAATATTAAACGTCAGCTTGAGGTATATGCATCTGGTG
GTGATCCTGATTCTGTGGCTGGCGAGTTTGGTCGTCATTCTTTGTACAAAATGCTGGGATACTTCTCCCTAGTTGGTCTC
CTGCGTCGGCACTCATTTCTTGGTGATTATTACCAAGCCATTAAGGTACTTGAAAACATTGAACTTCATAAGAAGTCTCA
ATACTCTCACGTGCCGGCGTGTCAGATCTCCACGTCATACTATGTCGGATTCGCGTACATGATGATGCGTCGGTACGCCG
ACGCCATCCGCACCCTCTCTTCTGCGCTGCTATACATGCAACGCACTAAACAATTGTTCTCCTCCCGTTCCTACCAGAAT
GATCAGATCA
>contig1353
TTTTTTTTCTTGCTTAAATGGGATTACAAGTTTATATAAAGTGGTAATTAGTGCGGATAGATCTCAAAGTAAATGCCGCC
CCTCCAATTCGAGACACCTGTTCTAAGTCTAAATTTTTTGTATCCTACATATGCTGATAGCCTTGAGAGGCTATATCAGC
TTTACCGAACCAGTAGGTGAGTTCATGGGGCTCAAACCGGAGGTGTTGTTAACACTGGCCCTAGCAAGGGCAGTGCTGAA
TCTACAGATCAGAAACGCGACCAACTGAGAACTAAGTTTTACATAAAAA
>contig1354
GTGCCGTTTCGCCGGCAGCGTATTCGATTATCGCAGCCTAAGCGAGCGAGTCGCGATATAACTTTCTTCGAACTTCAAGT
TTGTGTTTATAGTGTTTTAAAAAAAAACAAATAAAATTAAAATATATAAAGTCTGGCAGCATACGAGATGGCTACTGGAA
ACAGATAGCTTGGATCGGACGAAACTGTTTGAATAATTAGTTGGAAGAATAATTGAATTTCAACAAGAGGTCACAATGGT
GAACGTTGTTACGACGGTAGATAACAACATGAACAACACAAATAACAATCATAAAGAGATGAAACCCGGTGCTATTGACA
TCGAAAAAAGCAAACAGAACAGTGATTCGGATGGAGTGTCTTGGGG
>contig1355
GGTTCTCCGGCCGGGTAACCTGAGAAAAATATGGCGGAAGTACTGCCCTTTGATCGTCTAATCGCGAACACTGTACTCGT
TCAAGTAGCTCAAATAACTCGTGTTGAGCACCCGCTGTTGAAGAGCTCCATGGCGCCGACACGTGCTGCCGCATAAGTTT
CTTCATGTATCTCCTTCTCG
>contig1356
AATTAAAAATCCGACTATAGTCGTCCGACCGCTAACATTGATCGACTAGAATCGTCCCGTGTGAACAGACCGTGCGCGGG
CCACAGCGTCCACAGCTGGTAGCGGTTCGTGTGCTGAACACGCAACTACCGCTGGCTCTAAGCGCTGAAGCAGGCGACCC
AACCGTG
>contig1357
CAACAACCTAAGCAAGTCTTTCAGGTGATGTTTTAATCAAAAGTTTCCTTGTGTTTAATTATTTGAACTTATTGTATTCA
TTTTTATAATTGTGGAGGCAAACTACACCGAAAAGAATAATTCCTCAATAACAATAAATGTATGATTAAGACCATGAGTA
AATTGTCGGTATTAGAGGTAGGTATTTTGTGATTTAAGGAACTTAGCCGAACACACGAATAAACTTTAGCTAAGATAACA
ACATTGTTTTATTTTCTTTAATTGTGTCTTACTTAAAATGTATTTTTCGTGTATTCTATTGTGATTTTAAATGGAGTAGA
CAGGAATACTTGAAATTAAAGTGCG
>contig1358
CCCCGTGAGCTCACTTACTAGCCCGGTAACGCTGACATAGTCTCTCAAGGATATCAGCTTAGGTAGAAAAAATAATAATA
GGGTACACACGTATCCAACCGAATATCTTTTGTGAAAGAATCGTCAGATGGACTAATAAAAAAGTAAAATAGACCTTATT
CACAACTACGCCTAAGATGAGCTTTTATTTTGCCACCTAAGAACGTATTCCCTACAAAACAATATATAAAAATTACCATA
CCATATTCACGGAACATATACCTGGCGAATAATGAGTTTTTACTGCCGTTAAAGTGGTTTTTGCGTTTAAAAAAATCAAA
TGTCCCGCCTTCAGAGTCTAGAATGTTCGGACGTCGTTGCCGTAATGGCGGCCGGTTGATTTCGCGCGGTTTTG
>contig1359
AATAATCAAGGGTATCTTTGTTCATTGCCCAAATATATTAAAGATGTGTTGGCTGAGAATTGTAGAGCAGTCTTCGGATC
TTCCTTCAGTTTATTAACTTAGATGGACAGAAGTTCACAGGTGTGGTGAACAATCGTTTGAGATTTCGTTTCTCCCATTC
CCTAGCACCTGAGTGAAGGGAGGCTAAGGCGATTGTGCTCGCACAAAATTTATATGCAATGTGGTGTATTTTGAAATGTT
TTACTTTTTATTTTTCGTCCAACGGCTGCGTTACAGTAATGATTCAATCAACTAGCGGGTTATACCGAAAACTTCCAGAA
ATATGTACTTCCACTATGCTTATTATTAATTATAATTCAATGGCTTAGTTCCAAATAGTAACAATTCAAAAGGATATTCT
TTCAAGTAAAATGGTACATTTTACCCCTTTA
>contig1360
CGCAACATTACTCTCGGCATGTCCGTATCCTTGTGCGGTGAAGACCTATTACTTCTAGATGTTTCGATAATATCGATGCT
GCCCACCAATGATAACGTTATTTTTTGTACGTTCATTTTTTGAAACATTCTATTTTTTATACTTAGACGATTTTTGATTG
ATGTTGTAGTTAAGTGA
>contig1361
GCCACTAGCGCCACGTTCGCCCATACCCAACGCAAGCGCCACACCATTCAGGACTCCAAGCCCGTTGCCTCCGTCATGGC
GTGGTCCGGAATCTCTGCCTCGCAGCACACC
>contig1362
CCAGCCACAACTGGACGGCGAATACAGAACCTATCTGCTGTCGCCTTCTTCCACGCGCACCGATGAGACCATCGATGAGT
CTATTCAGAGTCAGCCGTACCGCACCACTCCTCT
>contig1363
GAGGTCGTGGATAAAGTACAACGGGGACAAGTGCTAGAAAAACCTAAAGGTTGCATCAACGAAATATACAATGTGATGCG
CGCGTGCTGGGGCCACACGCCAGAGGAGCGG
>contig1364
TACTTTGAATAAAATTACCTATTTGCTGTCCAACAAGCCGCTGGTGCTTGAGAACGTAATCCCATTATATTTATATTAGA
GAATAGAATGTGAATTGGCAAATACCCTCAAAAACAGTATAAATTCCAATTGAAGGCAACCGAGCTGACGACCTGCCAAG
AGTTAGCTGATACCGAAACTCAATGATTTCAAAATTTGAATGGCGACTTTTACTGTATAATTTGGTTGGTGGTATTAAAC
CTCTGCGACTCGTAATAGGACAATTTTACAAATTAATTGCGAGTTCGATTAATACACGAAATGATTATGTACTTTATTGT
TATAGCTTCTTTATTTTTTTGGCTACGGCACGGT
>contig1365
AAAAAAAAAAGATTCATTCAACGAATTATGGATGCGCTCGACATTTGTCCGTTCTTATATAATATGAACGAGGGAAAGGG
AATTAGTCGTCCTCCTGGCTGAGCCCTTGCTCGCCCACCTACCCTGGTGAAACTGGAAAGACCTCCGGGCCACCAGTAAT
GTCTCAAACATAAAAAAGGAAGATTCGTGGCGAGTGTCAAG
>contig1366
CACAGTTTTCCTCTTCTATACATTCGTTACTTTCGTTCCGTACGTAGCCTTCGTCACAAACGCATTTCTGTTCACGTTTC
TGGTCGGCGAGACAACTGAACTCGATCCCTCTGTTTTTGCACGACCGTTCGGGCGGACAATCCATCACGAAGGCATGTTT
CTCGTGGGGCCGTGTGCAACTCGGTATACATTGTTCGTATGGCACACAGACTCCGTCCTGTCTCCAGAAGTACTTTTTAC
ATCTACAGGCTGGTTTGCACGGCAATACGATGCCTATTCTTCCAACACGATGGCACTCCCCATCCTCCGTCGCCTGCGAA
CAGCTCTCACCGGGGCAGAGAGGGGGGCAGGGATTGTACTCTTCATTATCACCGTCACAATCAAAGGGAGGGCATTCTCT
AGTCGGTATGCATGTTCCGTTGGTTGCGCGTCTGTAGTTGAATCTACATTTGCAGGCTGGCGCTGGACAGTCGGCGCTCG
CAGGCTTCGGACAGCTTGACTGGTCATCGCATCGGCTCGTTGGACAGTAATCAGAAGGACAGTCCACGGGGCACTTGTCT
AATATCTCGCTGTCCGCACAAGGAGGCTCCGTGACGTCGTCAGTCGCATCTGCTTTAGCGACGACGAGCCACGCTGCAGT
CAATACGATAAAACAAAAACGT
>contig1367
GCCATCGTTCGATTCCACAAGGAATGGGATGCGGAGAGAGCTATAAAAATGTTCGACAGGACTCGTATCGACGGCCGCAC
AATCGATGTGCGTTACTTTTAAACGCTAAGGAGAAAGTGGTTCAAGTCGTTCTCTTGTGGGGGTTTGTATGCAATCGGCT
GCCCGGATAATGCGCTGTTTGATCCACGTCGTAGTGTCTCGTGATAAAGTGTCC
>contig1368
CAAATTCACAGTGGACTACAATGAAGACATAATACAAGCTTTGAAAAGTATGCGCATCAACGCCCTTTTCTCACCGTCGG
CAAACCTCTCCGGCATCTTTGAAGGCACAACTCCGTATGTTAGCAACCTATATCACAAAGTGCACATGTCAGTGGATGAG
CAGGGGACTGTAGCTGCCGCGGCGTCCGCAGCCATGGTTGTGCCGCTCATTAATGATGGCGTAGAACTAAGGGTCGATCG
ACCCTTCGTTTTCTTCATAAGAGATAATAAGCTTGGCTTGGTGTTATTTGAAGGGAAGATTGACGAGCCCACAGAATATG
TTGAGAAGCCCATAAACTATCGAGTTAAAACAT
>contig1369
GGCATGAGTGAAAATAATGTTGGTGCATTGTACCCGCAACGTACCTCTGTAAGATGTGGTCTCTTTTTGTTTTGTTTGCA
ATATCAAGTTTTTTCTTTTGTTTTTTTTTTAACTCAATGTACTGAGTGTAGACGGCGAACAAAAAAAAATGCAATATTTC
GAATTAGGGCACAAAAACTTACGCTAATTGATGTAAATAGTATTTTTAAAATTGAGTATAGACAATGAGGAGGAAGCTGA
CGTCACTGCTGTTTTTTTTTT
>contig1370
TCTTGGACCCATTTAAAAGGTCATCCGGTGTGAACTTAACTTGAAAGGGATAGGTGGCCTTAAAGAACCGCTCCGGTGCG
AGTCGGCGCTGCGGCCTCACGTCCCGCCGCCGGCCGCGCCACGCCGCGCCACTCCCGCGCGTTGTACAGAACCTGGGCCG
TGTTCCCCGCTGCCGTGTGATCTGGGTTGCTAGACGTACATTCCCCTTTTTCACCAGACTTGTTGGAGCTAGAAGCATTG
CTAGACAAACTGGAGTCATCTGAATCATATCCAAATGCTGTATCCTTCTGTCGGTCGCGGCGCTGCCAGCGACGTGGAGT
ACTCGGGGTCGAGGGGGAAGCTGTG
>contig1371
TAACACCTTGAGTATTTTTTTAAAAGCGTAATGGGAGTGAACACTACAGCATATTGAGAGTAAACAGTATTGTGTCACTA
AAGATAAGAAAGATGCTTCAACAAAAAAAAAACCCTAACATTGGTTTATAAGATTATAATAATCACCTTATATCGTTTTT
CTTAATCAGAGAACTCATCTTGTTTCGTGAATATAGTGTGACGTTACTTAACCCACAGACACAGCC
>contig1372
TTTTTTTCTCTACCTATTCTCTCGTAGCCTAAAGGCCTATTCCAGCTAAGCACAAATGGGTAGGTTACAGGCTAAAATTA
AACTATTAAAAATATTACATTATTTAGATAGTCAAGGAAAATACATTGCACACAAATATAAAATTTAATGTAGATCACCG
GTGTCCTATTTATTC
>contig1373
CTTTGTTATTTTATGTTAAATTTCATGTTAGTATCATTTAACACTGACCACATGCAGTGAACGAGTACGAAAAAGATGTT
TCGATAATGTAATTATTACAGTTTTCGCAATATATTAATTTTCGATGTTTCTTTCACTGCTGTGGAGACAAGTCATATAT
TTCCAAAGTAATGTTTTCGTGCGTGTTTGAGTTGATTCAAAGTAATATTTTCTTGCGTGTTTGGGTTGATTCAAGTCCTA
ATATTATTTTATGATTGCATTTAGTTATAGTAACAGAAATCCAAAGGTTAGTATAATATTATATAT
>contig1374
CTGAGATACCGGAGACCAGTACCCATAATGCATCTGCAGTGGATTGTGATAAAGTTCGCGAAGAACTATCATGCTTGGAG
TTGACCTGCCGCATGGGTTGCGACTATGGCTTCGAGCTCGGAGCCGGTCGTTGTCCGACTTGTAAATGCCGGGATCCTTG
TTCGGGAGTGACGTG
>contig1375
TACAAATTAAAGTTCTAGAATGTTCATCTCCTGAGATCGACCATTTCTATAGGAGCTGCGTCGTCTACGTTTATATGTGA
TACATTGTGAAACAGAGGCGGGTCATTGGGG
>contig1376
GCTCTGTCTACAGTTCGCTATGAACTGCATACCGTAGTCCGGTGTTAAGGCGAAGTAGCCAGTTTCGTTGTATTTGGGCG
CGCAAACGATCGCGATCGCTTCGGCCATCATCAGCTGGTACGAGCACTGCGTCGACGACAGGAACGCGGTCTGCGTCGGA
TGCGTATGTATCCATCCTAGTGTGATGAGGTTGTGTTGGTCCTGGTAGTGAAATATCTC
>contig1377
AAAGGAATATAAAGGAACAAACAATTGAACGAGAAATATTTTTCGGATCTTCTTGGCCCGACTATACTCGAGGTTCTCGC
GTTAAAACGTACCCTGGTTTTGCCGTATCGATATGCGCTTGCCGTGCTCACGGGTGCTCACGGAGGCAGTGCAT
>contig1378
ACTGTCTTCAACTTCTTCTTCATCCTCTTCTTTTGTATTATGATTTTGGGTTATTGATTCAGTTTTCTTAATTACAACTG
TTACAGGTTCACTGTCTTCAACTTCTTCTTCTTCAACTTCTTCTTCTTCCACCATTTCCTCAATCCCTTCTACGGAATTT
TCACTGTCTGCTTGTAATATAACAACTTTACGTGTTGTGGTTGTTGTAGTCTCTGATTTTTCTTCACCTTTT
>contig1379
CGGACTACGCCGGCAAGAGGCACATGCTAAACGCTATAGCCGCCGTGCTGCATTTCACTAACGCCGAACGTCACTCCGTG
TTGTCTACTTTGTAGATTCGACTAACCACTTACGATCGGACGGGCCGTCACACTGAGTTCTTTAGAAGCGTCACTTTTTG
AAGTGAAACTTCTTTATCGGCGTTGGAAAAAAATTTACCGTCACATTTTTCGGTTACGCGTCACATTTTTCCGTTACGCG
CCATCTTTTTCTTGCCCCTACCACGGTTGGTTCAGACGAAGAGTACTTTCACTTTCTCCAACGGAGTAGGGATAGCATTA
ATGTTTCACTTCTTACGTGTGTACACTAGTACACGCACACATTTTTTTAAATGAACTTCGACAAACTTCGAGAAACTTCG
ACAAATTGAAATAATCCTTTGGGAATAGCCACCGACTTCGCGCGACCTACTCACGTGAGCCAAGTTGTCGTCCTAGTTGT
GTATAAGAAAGACTCCACAATAATTCAAATTAGGATCGTCATCAGACAGCACCTATTTCTGCTGCGAAGCAGTAATGCGT
GTCGGTTTGATGGGTACAAACGTCTAATACATTCGACGCTTGAAAGACAAACG
>contig1380
TTGTAAACTACAAACGTGTGTTCATAAGTGCTCACGTTTGATAGAAATGTTAATGGAGATAGTAAATAATTTGAAAACTT
TCCGTACGCCACTTTATTAACGCAACACAAAAGTCTTTATCTTTGAAATAATAAACAAAAGAAAAATAAGGTTCAAAATA
TTCAAATTTCTGGCGTGTTTTCGTCTAACGCTAATGACGTCAGAACTAACATTCATATTAAACATTGTAACTATACTGAG
A
>contig1381
GCACAAGTGTATCCTGCTGTTCTGTAGCGTCGTTCTGATCCAGCATGCGACCGCTTACCCCCGCGCCTGTTGTTGCCCCT
CCGCCCCGCTAGTTCTGCCAGCCCCCGCGACCTGCACGCCTCCTCCCCCCTGCGCCGCGCTGGCGGCCCTAGCTCCCGTT
CTGCCCGCCTTGGCTCCCACCCTGGCTAACACCATCTCCGCTTCGATCGTAGCGAGCTTACCGCCGCTGCTCGAGGCGGC
GCTGCCCACGGTCCTGACGTCGGTGCTGACGGCGGCCGGGCCGCTGCTGGAGGCGGCCGTGCCGTGCTCCGTGCCGCTGT
GCTGTGCGTCCCCGTGCTCTTGTGCGTCCCCGTGCTCGTACGCGAGTGCCCCGCTGCTGCTGTCGCCCCCGCCCATGTAC
GCAGCCCCGTG
>contig1382
TCCTTCAACTAAGCACTCTCCTCACTTTCCTAGCCTCATGTTCCTCGGGGATGTGAACTCGACTTTACAATAACTCTTAG
TTAGAGTGCGGTGGAACAGTGGAAGAGCGCTTCATTCAAGGCTAGTGGTACACATGGCAGGTAAATAAATAAATAATATA
TACCACCACACATGTATTACAATATTTTAGAAATTATATTTATCCAAACGTTAGGCACAATATTAAAACACTTGGTGTTG
GTACGTAATCATCTACCTTCAAGAGTAATTTGCGAAATAAACATTTTTGAAACATTTACAAACTATCATATATATATTTA
TATAGTGCTCAATAGCGTGCGG
>contig1383
TCACTGGAACTTTCAGCTTTTTTCTTAGTTGCTGGAACTTTCCCATTTGTTTGAATTGTTGGTTTCTTAGGGGCATCTTC
TTCGCTCGAGTCACTGGAACTTTCAGCTTTTGCTTTATTTGCTTGATTAAACTTGGCAATGATGTCTAAGAGGGTTTGTT
GGTTTTTGGCACGTGGTTTCGCTTTAGTTTTCTTCATGAAGGTCTGGGCCAGCGAT
>contig1384
CGGTTCTGACTTGGATGCCGCTACACAGCAGCTGCTCAACAGAGGAATGCGTCTTACTGAGCTCCTCAAGCAAGGACAAT
ATGTGCCCATGGCTATTGAGGAACAGGTCGCCATCATTTACTGCGGTGTCCGCGGTCACCTCGACAAGCTGGACCCCTCC
AAAATCACTGCCTTTGAGAAGGAATTCACTCAACACATCAAAACTAGCCACCAGGGTCTTCTCTCCACGATCGCCAAAGA
CGGTCAGATCACCCCCGAGTCTGACGCCTCCTTGAAGAAGATCGT
>contig1385
GACGATAGTAATTTCATCTGCCTTATTGAAGCTCAGTCGGCGTGCCATAAAGACGTTAACTACAATCACGATAGCCAGAA
GAACGCAGCTGACCACCACGATAAACAGCAAATGATGCAGGATTTGCGTCTGATATTAATCATTGTTGGCGCGATCGCCA
TAATCGCTTTACTGGTACATG
>contig1386
GTCACTGTGAGTCTTTATAAAAAAAATGATAATTTCAGAGGAATTCAGTTCAGGAAAGCGGTGAAAGGACTTAGGGCAAC
AATATTAACCTTTGGTATGTGAGAGGTAGCGGGGCATACTTGAGCAAATCAAATCAAAAAAGTTTTCTGTTTTTTTGCAA
GGGCAACAATATTAACTTTTGGTATGTGAGAGGTAGCG
>contig1387
CTCACTCGGCTTGTATAAGTTAAACTAAATAAGTACATTATTTTTGTCAAGAGTCAGATTGTTGCGTCGCTGGACTCGAC
GACGGCTCCTTCACGTTTAGCTCCGACAATTGGCTCGGCGTGCAGTACTCCATGTTGGTCGGTTCCCAGCCGATGTGCTC
GCCGGTCCGCTGGTTCTCCGCCCGCAGCCAGTCGTGGAGCGGCCTGAAGTACTCCAGGAGGCCGTCCGCCTTCATCTCCC
GCTGTCCGGTCAGCGCCTCCATCGCGTCCGGCCAGGGCTTAGACGAACCCATCTTCAGCATGTTTGCGAGCGCGTTGCCG
GCGGCGACGCTCTGGTAGATGTCGCAGTCGACCAGCTTCTTGTTGGGGTCCCCGGCCGCGTGCTCGCCCGCCAGCTGGCA
CAGCGCGCGGTGAAACTGGAACTGGATTATGAACGACACGTAATATCTGGCGTATTCGACGTTGGCAGACACGTGGTACT
TGGCTGCGGCGTCGAAGTCGTCCTCAGTTCTATTAACGGGCGGCTCCACGCCTTGTAGCTGCTCCCTTAGCTTCCAGTAG
TGGCAGTTGTAGTCTTCCGGCAGCGTCTTCCTTCTGAACACACCGTATCGGAACAGGTCCAGGGTGTATGCGAACGGTAG
GAATGCGATCTTGTCTATTCCCATCTTATAAAGCTGGTTGATCTCTGTCTGTTCGTCCTCGGCATCGCCCGTGGCCAGAC
CGACCCGACGCAGATGTTTCGGAGACGACACCGAGAGGGCTATCGTGTCCCCGACCGCTTCGTGGAAACCTTGGTTCGCT
CCGTCCCTGAACACAACGGGCTGGTCCCGGTACTGCAGGTAGTATTGGATGTGCCCCATCTCGTGGTGGGTGGTCTGGAA
GTATTCGTAATCGACTGTCGTGCACTGTTTGATCCTAAAATCTTCACC
>contig1388
GTTCGTGCTGGGAGGAGACAATGTGAACTGGACGGGAGAGGATCTGACCCGCGCCGTGCACTCGCAGCCGCAGCTCCGCG
CCTCCATGCGGGGCGCCCCGCTGCCTCCCCCGCGGAGACCCTTCTCCACCGGCCAGATCGTGCGCTCGCGGAGCACTGAC
GTCGTGCCCAACAACCTAGAGGACCCCAGAGTCCCCTCCAGAAACCCCTTCACGAGACAGAGACCTTTAACTGAAGATG
>contig1389
ACTTATAGGTATCATAAAATTTGTATTCAATTAAGGTTTAGCTTGAATTATGAATAATAATAGAATTTCTCGCTTAACTA
CGTAAGCTTGTTTAAGTGTGAATGTGCTCTGTGATAAGATTGCATTGAAATCTATGTAGTTTATTATTTCAGATGACCAC
AGAATAATAATATGTT
>contig1390
ATTGAAACTCAGGCCAGCACATATTCGGGACTCCAACAGAGCGATGCTGAGCGCCTTGCTGAAAGAGCACGGGTACCAGA
CTATAGACTGCGGTATTTGTCGTGACTCTCCCGAAGAGCTAGTGGCCGGTATATCGGCCGCCCTGACCAAGGCCGACGTG
TTGGTCTGCACCGGAGGCGTGGCGATGGGCGAGAAAGATTTACTGAAGCCAGTATTATTAAACGATTTCGGTGCAACACT
TCACTATGGACGCGTTCGCATGAAGCCCGGCAAGCCGTCGACTTTTGCAACATGCCAGTTTGAAGGAAAAACTAAATTTA
TTTTTGCATTGCCTGGTAATCCAGTTTCTGCCTACGTTTGCTGTTTGCTGTTCGTGATCCGAG
>contig1391
GCTGTATCAGCAGACAACTCTTTTTCTAACCATAACACACTGCCTCTAACCTGGTCCATTTTTTTAATTGTTGTAGAATG
GGAATCACGTACTCTATAAAAATATGTGACTCAGTAGCACTATTTATTTATCCACTAGATCTTATCACTTCGTTTAATTG
AACTATAGTTAAG
>contig1392
CTGCATTGTAGCATAGCCCAGAAGATACCCGAGTTCCTCGATATCGTTTCCGCGTCGCTGTTCATTGTGAGATAGTTCCC
TTGGCCGGTCCATATCATGGCGGCCCCGGCGCCGATCAGCACGCTTGCCACGTACAGCAGCCACGTGCGGGGAAACAGGA
ACGTCACTATGAAGAACAAATATGTGACGGCCCCGATAAGCATTGCCCCTCTTGGACCCGTAATCGTAATAGCCGATGGA
GCCAACCAGTTGCAAATTGCGAGAGTAGCGTAGATAATGGCGAGCGATGTGTACCCATCTCCGGTGAAGGAACTGTCGTC
TTGCGTAATACTGTCGAGTATAGTTTTCTCAATATTTCCCATTGTTTGAAATGCAGTAAACACAAACATAAAACCGAATC
CTAATATAATAACATTTACGAATTTTCGATCCATTTTAA
>contig1393
GTTTGTAAACATTCGTCTCATTCCCAAAGCGCCATCTCAACATAAGTTGGGCTGGGTATATGAAATTATTACATTTACAC
ATTACAAATTGAATTGCCCATTTGATATGCTTATTTTTTGACTGATATTTATAAAGCTCTAA
>contig1394
TGCCCTGGACTTTCGATATCCAGGTCATACAGACGCTGCCCATCTACAAGGGCAACGCGCAACTCTTCCTGCTGAGTTGC
GTTGATTAACAGCGCTTTAGGGCAAACGCAG
>contig1395
CACCGACGTGGAGCTCGCCGTCATGGACGCGGACAAGGCGGTCGGCATCGAGGTGAAGCACGACGACAAGCTGACGGCGG
AGGAGGGCGTGTACGTGCAGGCGGCGCTGCTGCCGCTCGGGCCAGCGCCGGCTGCGCGTGCTCAACCTGGCGCTCAGCGT
GGCGCACCAGCTCGCCGACGTCTACCGCAGCATGGAGCTCGACACCTGCATCAACTTCCTGACCAAGCAAGCGGTGTGGG
C
>contig1396
CACAGATTAGATCATAACAAAAAGGAACCTAATTTAAAAGGAGATCCTTTGGTTGATACTGGCATTTGGTGCTGATATCC
TTTGTTTGTTCTTTAGTCGACTTCCTCAACTGTGGGTCCATCACTCCTCGCTTGTTGGTATCCTCCCGGCATACCGCCCG
GCATTCCTCCTGGCATACCGCCGGGCGCCGCACCGTGCATCTTGCTCATGACCGGCGAACACACTCGCTGCACATCCTTT
AGCTTGTGCTCGTATTCATCCTGGTCAGCGAGAGTGTTGTTGTCCAGCCACCGCAGCGCCTCGTCACACGCGTCGCGCGC
CGTGCTCTTGTCCGCGTCGCTCAGTTTGTCGCCGGCCTCGTCGAGCGCCTGCTTCACGCTGAACAAATACGATTCGAGCT
GGTTCCGAGCGGCCACGCGCTGTCTCTGCTTCTCGTCTTCCTCCTTGTACCGCTCTGCCTCGGACAGCATGCGATCGATC
TCCGCTTGCGAGAGACGACCCTTGTCGTTCTTGATCACGATGTTCTTGCTGCGGCCGGTGCTGTTCTCCTTGGCCGACAC
GTTCAGGATGCCGTTAGCGTCCATGTCGAACGTCACGTCGATCTTGGGCACTCCTCGCGGCGCGGGCGGGATCCCCGTCA
GGTCGAACGTGCCCAGTAGGTTGTTGTCCTTTGTCATCGCTCTCTCTCCCTCGTACACCTGGATGGTGACGGCCGGCTGG
TTGTCTGAGTACGTCGTGAATGTCTGAGACTGTTTGCACGGAATCTTTGAGTTTCGTTCGATGATCTTCGTCATCACGCC
GCCGGCTGTCTCAATACCGAGGGACAGAGGAGCCACGTCGACCAACAAGACGTCCTGTATCTTGGAGTCGGTCTCGCCGC
TCAGGATGGCTGCCTGGACTGCTGCACCGTAGGCTACGGCTTCGTCCGGATTGATGGATAAGTTCAGTTTCTTCCCACAG
AAGAAGTTTTGGAGCATAGTTTGTACTTTCGGAATGCGGGTGGAGCCACCGACGAGGACTACATCGTGGATCTGACTCTT
GTCGAGTTTAGCATCCTTGAGTGCCTTCTCGACGGGTTCCAGAGTTCCCCTGAACAGGTCCGCGTTCAGTTCCTCGAAGC
GGGCGCGGGAGACTCGCGTGTAGAAGTCGATGCCCTCATACAGAGCGTCAATCTCGATGGTGGCCTCGGTGCTGGATGAG
AGTGTCCTCTTGGCGCGCTCAGCGGCCGTGCGGAGGCGTCGGAGTGCGCGAGAGTTCAGGCGCAGATCCTTCTTGTACTT
GCGCTTGAACTCTTCCGCAAGATGGTTGACTAGTCGGTTATCAAAGTCTTCGCCTCCCAGGTGCGTGTCGCCGGCTGTGG
ACTTCACTTCGAACAACGATCCCTCGTCGATAGTCAGGATGGACACGTCGAAGGTTCCTCCACCCAGATCGAAGATAAGA
ACATTTCTCTCACCCTTGAGGTTCTTGTCGAGACCGTACGCGAGCGCGGCGGCTGTGGGCTCGTTGATGATGCGAAGCAC
GTTCAGGCCGGCGATGGCTCCGGCGTCCTTGGTGGCCTGACGCTGGGAGTCGTTGAAGTATGCCGGAACTGTGACTACCG
CATCCCGCACTGTACTTCCCAGATAGGCTTCCGC
>contig1397
GTTTGACGAAGCCTTAAAGGTCCGTTTGTATTTGATATTAGCTCGATGTTTTTAATTGAATCTCAATTGAGTTTACTCCA
TTCCAAAAAAACTAAAGAAGTTTTTTTTTTTTGTTATGATTTGTTTTTCCAAATTTTAAACCTTTAGCAACCTTACCTCC
TGTAAAGTAGCAAAAATGTCGTAAAATCATACCCTCACTATTAGACATTCGTGGTCTTAAAAGATTTGTCTCCATGGACT
CTTATCTCGG
>contig1398
CCCCGAGCCGTTAAATAGTTCAAAATGATTGATCGGTAAAAGTTACACGAAATTCCCTTAGTCAACACAGACTGTTTGTT
CACTCTTGTAACCTGAAATAGCCTCTCAAGGTTATCAGCGTAAGTATGAAAAAAAAAATATTTTTTTATCAAGGCGGCTT
GTAGTATGGAGCCTTCTACTTATTGTCCAACACGTCCCTGATCATCAAGCTCCAGCTCCTGTTCATGAGCGGCCGCTTGG
CGAGC
>contig1399
ATATAGCCGTCAACAATGCCGGGCTCTATAACGGCTTCGCCAAAGTACTGATCTCGGATCAAGAGAAACGTGGAGCGGCC
GCTTCTACGATCAAATACGAAGCTAAAATACGTGACACGAACATCGAAAAGCAAATCATCAGCT
>contig1400
GTATCACCAGGAGTAGATCCGGTTGAAGAGCGTGATCTAACAAGATTTGTGAGGTGTCTCAATGCTATGGGCAATTCTGG
ATGGGCTGTGGTATCACCAGGAGTAGATCCGGTTGAAAGCTGCCAATAACTCAACCTCGTGCAATATTGAAAGAGCTACA
CAATCCTCTCCTAGTGATGGGGCCTGTTCTATGAT
>contig1401
TCTTTGGACTCTTTTTCTGTATCTTTCGATGTTTCATTGGCATTTTCACTAATTTTACTAGCAAAACATCTGGCGAGGAT
TGAGGGTCGTGAAAATGCTTTGCTCAATGCTTTCGACAGTGGCTCCTCGCATCACACAGCTTGTAGATTCGTTCCTCCGT
CAGTGGTGCTCCATTGTTA
>contig1402
CCGCTCGATCTTGAATCGATCATAAACGGACTCTATTCGGCCAACTCATTCAACGCTTCTTGGTCGTCTGGCAACGAAAT
TCTGTTTAGAAACTTTAACGGTGATTTGGTTCAATACAAC
>contig1403
TGCACTTGGTTACAACGGGATTTGTGAATCCCTCTCTGCATACAAAACATTTGAACGGTAGCTCCTCATCGCTGTGGATC
TCGTAATCCGAATCCCCATCTTGTCCCGGTGTCTCCAGCTCCTCACGTTCCAGTTGCCAGCCATGTTTATAGTCAGAGCG
GTCGTGAAGGAATTTACATGAATCACCAAATCCACAAAAGCCAGTCTCCTTATAA
>contig1404
GCCGAATCGAAGCCGAGGTGCGTGTAGTAGGCGAGCGCGCCGGCCGCGTCCGCGCCGCGCTGCTGCAGCACGTAGCGCGC
GCCCACGTGCAGCACCGACATCAGCACCAGCGCAGCCATAAACGCGAAAGTATCCTTTCCGGCGGGCAAGCCCCATGCGA
CTG
>contig1405
GCGCGCTCCACAACACGTAGAAGAAGTTCACCATATCAGTTACAATGAAGATGACGAGGGAGACGATGGAGTGTTTCATA
TTTTTGACTCAGAAAAGGATGACATTTCTGGTCAAGAAGACAATCAAATTGATTCCACGGGCAGTCCGTGCACAGTCCGC
GAGAATAAAGACGACGCGCAGTCGTCGACGGACTCTCCGGAACTTCGGTTATCCGGGAGAAAAGAGAAACCGGCCGAGAA
TGTGGCCCACGTGATTGAG
>contig1406
GGGCATGAATGTTGATTTGGATAATTTCATGACACTTGATTCTGTTGGTGATGTTGATGAAGTCGAGGATGATGACTCGG
GAACAGAAAAAAAAGATGAAGGTAGTCCAAAAAAAAACAAAAGCAGAAATTAACATTGGAAGTGAACACATTAAGAAGTT
GGAGGTGTGGTGGTGTGAGCTTTGCCGCACATATCTAACGCGCGCCGAGACCGGTGGTGCCG
>contig1407
TTCAGAAGTGTGATGTATCCGTCATCCAGAGCACTGCCACGGTACTCACGAACATAACTTGACGGTGACAATGTGTCCAC
GTGTGGCTTACTGGGGAACGTAAACACATCGGTGACGTGAGTACGTACACTGTACACCGTGCGGACAGCAGCTGCACGAG
GGTCCGGTTGGC
>contig1408
CACGCACTGGCCCTACGCGGAGCTCATCTCCACCAGGAAGGTCCGCTCGGAGGACGGCACGCTGTTCCTGGACGTGAAGT
GCGGCTCGTTGCTGCAGCAGCGCGTGAGCCGGCTGCAGGCGGAGCAGGCGCACGAAGTGGCCCGCCTCGTGCGGCAGTAC
ATCGCTCTGCAACGAGACCACAGACATTCGCCGACATTCAATTCGTGAGAGGGAGCATCGTGACGAAACTTTGAATGGAT
CGAGTGTTCGGTGTACATGAGAAATGTTTATAAATGTACACCCGCACAGCTATACCTCATAATAAAACATTC
>contig1409
TCGGGACCCTCGAAGACCTTATTTTCAATATTAAACTTCCCTTTGACGATCTTCTCTAAGCTATCCCGTATATCAGCCGC
CTTCTCAAGGACCCTGTGGTTGAGGCGGTACTTCTGACACCACTGTTTGCACGCCCGCTCTGACTTCCTCGCGTCCTCAC
ACGAGCTCCTCACTCTCAGATACGAGTCGAATATGTTCAGGTACATGATGATGTCGCCCTCCGCCACCTCAAAATGGTTC
CTCCGGGACACTTTAGAAGCGACG
>contig1410
CCGGCAGTCAATGAGTTTGGCCTTTCAGGCCTGGTCGTTTCACCACCATTTTCCAATTTATCTTTCTTTGGTTCAATGAC
GTTATTGTTTTGGTGGTGTGCGGCAGCGGCGACGGCGGCAGCGAGCGCCGCCTGCTGCTGCGCTAACTGCGACGCGAGTT
GTGCCTGCAGCGCGACGTGCATCGCGT
>contig1411
GCCCCCAAAAGTTGGTGTCACATGTCCTGAGACACTACCAACAAGACCTGAGCTCACTCTGCCTCCAACGCCACCAACTC
CGCCACTAGCTAGGCTTCGAGGCACTTGTTGAAAATTCAAGTTTGCCATAACCTATTATCAGTCCTTGTTCAACTAAAAT
TCAAGTTTGCCATAACCTGATCTTCATGAGTTTGGCTACTGTGCCTCGTAGAACTTCGTTTCTTCATTACTTATCTTTGT
TCAGAATTACTTTAAAAAATCTCTAAATTAGGATTAAAACAATTATTTATTTTTTAGATCATCTAAACTTCACAACCATT
ATTTGAA
>contig1412
AGGCTTAGATACGCACTTTATCAATAATTATCAAAGTGATCCGACACTCTCTTGGCAGTACTTCGGCAGTTCAACAGGAT
TCATGAGGCATTACCCTGCAATGAAATGGCGTACATGGAAGCGGCAGCCAGTCCAAAGGATGTAGTAATTTTGGTCGATC
GCAGCGGGTCAATGACTGGACAAAGACGGGATATCGCTAA
>contig1413
AATGTTGTCAATTTATCGACTATTTGAGAGACAACAGCTTAAACTGTTCACTTCTTCTTGTAGTAGAGGGAAGCGGGGCT
CCAGTAGCTGCTGTAGGTCAGGGGAGAGTACGCAGCGTAGTTGGAGTAGTAGCTAGGGTACGAGTAGGCTCCGTAGGACG
ACACGGGGTAGGCAGCTGAAGCTCCGTAAGTTGAGTAGGCAAGAGGGGTAGTATATGCTGGGGCGGCCACGGCGGCGGTA
GTCACGGCTGGAGCAGTGTATACTGGAGCAGCAAGGGCAGCGGTGGTCACGGCTGGAGCAGTGTACGCTGGGGCGGTATA
TGCGGCAGCGTAAGTTGGGGCGGCGTATGTACGGGCAGCGTAAACCGGGGCAGTATATGCTGGGGCGGTGTATACTGGGG
CTGCGTAAGTTCGGGCGGTGTAAGCTGGGGCGGTGTAGGCTGGGGCAGTGTAGGCTGGGGCCGTGTAGGCTGGGGCGGTG
TAGGCTGGGGCGGTGTAGGCCGTGGCAGTGTACGCTGGAGCGGCGACGACGGGAGCGGTGACGGCGGGAGCAGCAACAAC
TGGAGCGGAGACGGCTGGTGCGTGGACGGCTGGTGCGGGGACGGCTGGTGCGTGGACGGCTGGTACATGGACGGCTGGTG
TGTGGATTTGGTGCGCAACAGCAGGAGCAGCAACGGAGGTGGTGAGAGCGGGTGCAGCAACAGCGGGGGCAGCAATAGCT
GCGCTAGAGAAGGCTGGGGCGCTGTATGAGTAGGAGGCGACAGGAGCACTGTAGGCTAGAGGAGCGTATCCAAAGCTGGG
TTTGCCAGAGGCAAGCGCCACAGTGGCGAGGGTAACAAGAATCAGCTTGAACATTGTAGTTGTTTGTGTGTCTCTCAATC
TGCCGAAGAGGGTTTTTTCACGGACAGCAATGGACGTAATTTGAAGATTGGTGTGGATGGC
>contig1414
ATCTCCCACGTGTCGATATCGTTGACCTTGAGGCCGACTTTGTCCAAGATCTTGGGAATGCCGTAGGCGGGCCCCAACAG
CAGCTGGTCCACGGGATCCTGAGCGACGTATGTGAAGTCCCGCAGGTAGGCCTTCGGTTTGAGGCCGAGCTCCTTGGCCT
TTGCCTCGGACATCACGAG
>contig1415
CGGAGGCGCCGTCCGTCAGGAAGGATGCGTTGGCGGCGGTGACGGTGCCGTGCGGCTTGATGAAGGCCGGCTTCAGCTTG
GCGAGCTGCTCGGGGGCGGACACGCGGATGCCGTTGTCCTTGTCCACCAGCCCGTCCTTGCCGTCCACTTTGACCGGTAT
GAGGTCCGTGAAGTATCCCTTCTGCTGGGCCTCGTGGGCGAGCGTGTGCGAGCGCAGCGCGTACTGGTCCTGCTCCAGTC
GC
>contig1416
CCTCTGCACGCTAACGCAGCAATGCCCTAACTCAAAACGAATCCAAGTGGATCACGATGAAGTGAAGTTTAGATACGCGT
GTGAAAATTCCAAAAAAAAAAAAAAAAACTTGTTTT
>contig1417
GATAAAGAGATGGAACTGCACGAGAAGTACCAGTTTTCAAATAAAAGGAGAAACATCAGAAACAGTTCACGTCGAGAAAA
GTTCTGAGTAAGGAGAGGAGAGGAGAGGAGAGGAGAGGAGAGGAGAGGATTCAGCAGCTTAAAATGCAATGGAAGAAAAA
AAACCGTCTACAGGTGGTAAGGCGTCTTGTGAGCCCACCAGGGAACAGTGGAAATATTCCAT
>contig1418
ATCGACCACTACCGAGCCATGTCCGCCGACTCCGACTTCAAGTTCAGCGAGGAGTTCGAGGAGCTGAAGGACGTGGGCCG
CGAGCAGCCGTGCACGGCGGCCGACCTGCCCGTGAACCGTCCCAAGAACCGGTTCACCAACATCCTGCCGTACGACCACT
CGCGCTACAAGCTGCAGCCCGTCGACGACGAGGAGGGCTCCGACTACATCAACGCCAACTCCCTGCCCGGGTACAACTCG
CCCCGGGAGTTCATCGTGACGCAGGGCCCGCTGCACTGCACCCGGG
>contig1419
TCCCTAAAAGCACCGAAAGTCTATCGAGAAGATCCAAACTGTGTTAGTTTGGGCGACATCATCTGTGCGTTACAAGATCG
ACTGAGCCGAACATATAACTCTAGAAGACAAATCACATCCGCCTTCAATTAAAAGTTCAAAATATAGCTAATACAAAAAT
CACTTCCACTGGGTATCA
>contig1420
GGAACCCTTCAAATTCTTGGATCCTCCCCTGAAGCTGGAGTTTCCGCAGGCCGTCCAGATGCTGAAGGAAGCTGGAGTGT
CTGTCGGAGACGAGGACGACCTGTCCACTCCGGACGAGAAGCTCCTGGGCAGGCTGGTGCGGGCCAAGTACGACACGGAC
TTCTATATCCTGGACAAGTACCCGCTTGCGGTCAGACCCTTCTACACCATGCCGGATCCCGGGAACCCTAAATATTCGAA
TTCGTACGACATGTTCATGCGCGGCGAGGAGATACTTAGCGGCGCCCAGCGGATCCACGACCCGGACCTCCTCGCCTCCT
CGCCGAGCGCGCGCGCCTCCACGGCGTCGACACGAGCAAGATAGCGGCGTAC
>contig1421
GCATTCCGGTTTGACGGATGGCACACCCGCAGCTGTTATAAAGTACAATTGGTAATTCGACCTCATTGCATTGGCGTTGG
CGTTGTTAAGTTTATACGATCCGGTAACCACTTAAAATTAGCTGGGCCATGAGCTCGTTCACTCATCTACGCAATAATAT
AAAAATATCTCTCAAACACATACTCTTATGGTTTTGTTATGTTATTATCATAGTTAATAAACTGTCTAGTCTAATTAATC
GAATATTTGTGTTTATTTTACTTAACCGAATCATCTAACCAATTACATTGTTTGTGTCAATTTTATAAATTCAATGTGTT
TCCAAAACAGATCTATCTATCTTTAGTAATTATTAACACAAAACCAGCTCCAACGCTTGATGATAATAATGAAAATTTTA
TTATATTTATATTTTAAATTAT
>contig1422
CACCCGGAGACGCCCCATTTGATTGACGTACGCCATTTGCAATAGTTTTAGTGCATTTCTTGCTTCACTTACAGTTTCTT
CGGCGGTGTACACACCGGCTCGCCATAATGGATAATGGTAGCTCTTCAACGGGTGCGAGTTCATCGTCTCCCGAGCTACA
TTCCCCGTTTTCCCCCAGCTTGACACTGTCACCGTCACTGTCAGAGGCACTGCAGTACTCTTGTATCGACGCTGAGTACG
ACGCATTCACCGATCTCGC
>contig1423
[truncated: 7,404,217 more chars]
